# Supplementary material for: ImmunoTar—integrative prioritization of cell surface targets for cancer immunotherapy
Source: Bioinformatics. 2025 Feb 11;41(3):btaf060. doi: 10.1093/bioinformatics/btaf060 (PMC11904301; doi:10.1093/bioinformatics/btaf060)
Supplement: btaf060_Supplementary_Data [file btaf060_supplementary_data.zip]

Archive with 7 entries (7 files):
- Supplemental_Tables_S1-S8.xlsx
- Supplmental_Figs_S1-S2.png
- Supplemental_File_S3.txt
- Supplemental_File_S1.txt
- Supplementary_Methods.docx
- Supplemental_File_S2.txt
- Supplemental_Tables_S9-S11.xlsx
