# Supplementary material for: ImmunoTar—integrative prioritization of cell surface targets for cancer immunotherapy
Source: Bioinformatics. 2025 Feb 11;41(3):btaf060. doi: 10.1093/bioinformatics/btaf060 (PMC11904301; doi:10.1093/bioinformatics/btaf060)
Supplement: btaf060_Supplementary_Data [file btaf060_supplementary_data.zip › Supplemental_File_S3.txt]

#Supplemental File S3: Multi-cancer optimization weight and curve parameter values. 

numnonzeroparams: 18
numnonzeroweights: 9
numnonzerocurves: 9
colweight:
  expr_mean_percentile: 1.3739422
  expr_median_percentile: 0.0
  expr_numlowexpressed_percentile: 0.0
  expr_numhighexpressed_percentile: 1.1648309
  expr_numexpressed_percentile: 0.0
  gtex_maxtpm_percentile: 0.0
  gtex_numsamplesgt10tpm_percentile: 0.0
  gtex_weightednumsamplesgt10tpm_percentile: 0.0
  gtex_maxtpm_nobrain_percentile: -0.1695461
  gtex_numsamplesgt10tpm_nobrain_percentile: 0.0
  gtex_weightednumsamplesgt10tpm_nobrain_percentile: 0.0
  gtex_maxtissuetpm_percentile: 0.0
  gtex_numtissuesgt10tpm_percentile: -2.4057805
  gtex_maxtissuetpm_nobrain_percentile: 0.0
  gtex_numtissuesgt10tpm_nobrain_percentile: 0.0
  evodevo_pediatric_maxrpkm_percentile: 0.0
  evodevo_pediatric_numsamplesgt10rpkm_percentile: 0.0
  evodevo_pediatric_weightednumsamplesgt10rpkm_percentile: 0.0
  evodevo_pediatric_maxrpkm_nobrain_percentile: 0.0
  evodevo_pediatric_numsamplesgt10rpkm_nobrain_percentile: 0.0
  evodevo_pediatric_weightednumsamplesgt10rpkm_nobrain_percentile: -1.6155334
  evodevo_pediatric_maxtissuerpkm_percentile: 0.0
  evodevo_pediatric_numtissuesgt10rpkm_percentile: 0.0
  evodevo_pediatric_maxtissuerpkm_nobrain_percentile: 0.0
  evodevo_pediatric_numtissuesgt10rpkm_nobrain_percentile: 0.0
  healthyprot_maxabund_percentile: 0.0
  healthyprot_numsamplesgtneg255abund_percentile: 0.0
  healthyprot_weightednumsamplesgtneg255abund_percentile: 0.0
  healthyprot_maxabund_nobrain_percentile: 0.0
  healthyprot_numsamplesgtneg255abund_nobrain_percentile: 0.0
  healthyprot_weightednumsamplesgtneg255abund_nobrain_percentile: 0.0
  healthyprot_maxtissueabund_percentile: 0.0
  healthyprot_numtissuesgtneg255abund_percentile: 0.0
  healthyprot_maxtissueabund_nobrain_percentile: 0.0
  healthyprot_numtissuesgtneg255abund_nobrain_percentile: 0.0
  compartments_sp_confidence_rangemap0100: 1.8040505
  cirfess_spc_rangemap0100: 2.1299459
  uniprot_ecmtotallength_percentile: 2.0846176
  depmap_probability_rangemap0100: 1.6661713
  opentargetsurface_isopentargetsurface_rangemap0100: 0.0
colcurve:
  expr_mean_percentile: -1.0001769
  expr_median_percentile: 0.0
  expr_numlowexpressed_percentile: 2.4259558
  expr_numhighexpressed_percentile: -0.2897956
  expr_numexpressed_percentile: 0.0
  gtex_maxtpm_percentile: 0.0
  gtex_numsamplesgt10tpm_percentile: 0.0
  gtex_weightednumsamplesgt10tpm_percentile: 0.0
  gtex_maxtpm_nobrain_percentile: -1.1160925
  gtex_numsamplesgt10tpm_nobrain_percentile: 0.0
  gtex_weightednumsamplesgt10tpm_nobrain_percentile: 0.0
  gtex_maxtissuetpm_percentile: 0.0
  gtex_numtissuesgt10tpm_percentile: 0.4938271
  gtex_maxtissuetpm_nobrain_percentile: 0.0
  gtex_numtissuesgt10tpm_nobrain_percentile: 0.0
  evodevo_pediatric_maxrpkm_percentile: 0.0
  evodevo_pediatric_numsamplesgt10rpkm_percentile: 0.0
  evodevo_pediatric_weightednumsamplesgt10rpkm_percentile: 0.0
  evodevo_pediatric_maxrpkm_nobrain_percentile: 0.0548398
  evodevo_pediatric_numsamplesgt10rpkm_nobrain_percentile: 0.0
  evodevo_pediatric_weightednumsamplesgt10rpkm_nobrain_percentile: 0.186365
  evodevo_pediatric_maxtissuerpkm_percentile: 0.0
  evodevo_pediatric_numtissuesgt10rpkm_percentile: -0.0445628
  evodevo_pediatric_maxtissuerpkm_nobrain_percentile: 0.0
  evodevo_pediatric_numtissuesgt10rpkm_nobrain_percentile: 0.0
  healthyprot_maxabund_percentile: 0.0
  healthyprot_numsamplesgtneg255abund_percentile: 0.0
  healthyprot_weightednumsamplesgtneg255abund_percentile: 0.0
  healthyprot_maxabund_nobrain_percentile: 0.0
  healthyprot_numsamplesgtneg255abund_nobrain_percentile: 0.0
  healthyprot_weightednumsamplesgtneg255abund_nobrain_percentile: 0.0
  healthyprot_maxtissueabund_percentile: 0.0
  healthyprot_numtissuesgtneg255abund_percentile: 0.0
  healthyprot_maxtissueabund_nobrain_percentile: 0.0
  healthyprot_numtissuesgtneg255abund_nobrain_percentile: 0.0036573
  compartments_sp_confidence_rangemap0100: -0.408071
  cirfess_spc_rangemap0100: -0.0538853
  uniprot_ecmtotallength_percentile: 0.0159564
  depmap_probability_rangemap0100: 0.6258188
  opentargetsurface_isopentargetsurface_rangemap0100: 0.0
