# Supplementary material for: ImmunoTar—integrative prioritization of cell surface targets for cancer immunotherapy
Source: Bioinformatics. 2025 Feb 11;41(3):btaf060. doi: 10.1093/bioinformatics/btaf060 (PMC11904301; doi:10.1093/bioinformatics/btaf060)
Supplement: btaf060_Supplementary_Data [file btaf060_supplementary_data.zip › Supplemental_Tables_S9-S11.xlsx]

## Sheet: S9.NBL phenotypespecific param
Supplemental Table S9 - NBL ImmunoTar output using phenotype-specific optimization parameter values
Gene	ImmunoTar score	expr_mean_percentile	expr_median_percentile	expr_numlowexpressed_percentile	expr_numhighexpressed_percentile	expr_numexpressed_percentile	gtex_maxtpm_percentile	gtex_numsamplesgt10tpm_percentile	gtex_weightednumsamplesgt10tpm_percentile	gtex_maxtpm_nobrain_percentile	gtex_numsamplesgt10tpm_nobrain_percentile	gtex_weightednumsamplesgt10tpm_nobrain_percentile	gtex_maxtissuetpm_percentile	gtex_numtissuesgt10tpm_percentile	gtex_maxtissuetpm_nobrain_percentile	gtex_numtissuesgt10tpm_nobrain_percentile	evodevo_pediatric_maxrpkm_percentile	evodevo_pediatric_numsamplesgt10rpkm_percentile	evodevo_pediatric_weightednumsamplesgt10rpkm_percentile	evodevo_pediatric_maxrpkm_nobrain_percentile	evodevo_pediatric_numsamplesgt10rpkm_nobrain_percentile	evodevo_pediatric_weightednumsamplesgt10rpkm_nobrain_percentile	evodevo_pediatric_maxtissuerpkm_percentile	evodevo_pediatric_numtissuesgt10rpkm_percentile	evodevo_pediatric_maxtissuerpkm_nobrain_percentile	evodevo_pediatric_numtissuesgt10rpkm_nobrain_percentile	healthyprot_maxabund_percentile	healthyprot_numsamplesgtneg255abund_percentile	healthyprot_weightednumsamplesgtneg255abund_percentile	healthyprot_maxabund_nobrain_percentile	healthyprot_numsamplesgtneg255abund_nobrain_percentile	healthyprot_weightednumsamplesgtneg255abund_nobrain_percentile	healthyprot_maxtissueabund_percentile	healthyprot_numtissuesgtneg255abund_percentile	healthyprot_maxtissueabund_nobrain_percentile	healthyprot_numtissuesgtneg255abund_nobrain_percentile	compartments_sp_confidence_rangemap0100	cirfess_spc_rangemap0100	uniprot_ecmtotallength_percentile	depmap_probability_rangemap0100	opentargetsurface_isopentargetsurface_rangemap0100
L1CAM	75.2204	98.8874	96.0053	0	100	100	80.467	26.1933	23.8655	93.4507	23.0577	23.3368	86.1947	10.6502	71.0824	25.7307	88.7942	66.6765	64.6204	85.876	62.4027	57.1306	87.3256	65.4968	88.7502	60.1777	81.429	36.3269	33.3235	66.2212	36.114	10.3816	92.4805	22.6392	80.2981	22.2157	100	100	99.2363	25.546	0
CDH2	75.051	98.5173	95.3885	0	100	100	59.4728	27.1259	23.2486	85.7502	23.535	22.5878	49.508	10.6502	53.8993	24.0344	88.2655	78.8515	76.9276	89.6506	77.6105	73.3643	90.5419	77.7127	91.5553	75.2901	88.4344	31.7741	30.4891	91.7462	31.451	8.76936	87.0466	20.9208	90.7916	20.5008	75.5951	100	96.7616	48.347	0
IGSF3	74.9882	93.2577	85.0933	0.115204	86.6975	100	19.7239	20.4876	21.501	61.7778	22.999	22.0444	27.8014	3.70296	32.3542	22.2059	62.9608	48.5387	50.9399	43.7605	50.1248	43.7191	48.0394	56.1354	50.5948	46.9012	90.865	29.3215	28.6826	93.4278	29.3141	7.82562	51.4686	30.2908	58.6797	29.6889	57.8971	75	99.2657	87.356	0
SLC7A5	74.0976	98.4895	94.9772	0	100	100	85.6073	43.046	36.9511	95.5206	37.4357	36.0112	75.1358	21.4092	78.2641	34.2635	70.9502	67.565	65.9862	72.8513	63.6804	57.5572	65.0756	65.4968	60.2732	60.1777	86.4664	34.7041	34.8509	90.3069	34.4838	11.4371	92.7743	24.7246	95.1682	24.2537	42.7064	100	91.614	96.415	0
ITGB1	72.9551	98.3841	95.7116	0	96.1792	100	92.2896	75.2754	81.1132	97.5732	82.5525	83.3162	95.315	58.0572	95.6528	100	86.0919	66.6765	69.6137	87.585	72.1325	67.4219	89.2055	71.9624	90.3951	75.2901	57.2037	55.7351	50.0294	63.6143	66.4782	32.3416	50.4993	34.895	57.7251	100	100	100	97.9733	87.227	0
ALK	72.8951	88.4889	78.3375	1.63749	74.8777	100	4.0094	3.15759	3.49537	36.5794	3.74504	3.97268	3.15759	0	3.86253	0	7.71038	0	0	6.20421	0	0	7.93068	0	7.2551	0	82.9784	13.8567	14.8039	87.4651	14.2312	2.09203	94.7496	15.083	96.4973	15.396	10.1768	75	99.016	97.473	100
SDC1	72.7734	93.9476	88.104	0	88.5767	65.7292	93.4792	26.6632	31.1499	97.9713	28.5431	31.664	94.7716	9.23553	95.1388	31.0325	97.1508	49.6696	53.3926	97.287	55.7204	49.7903	96.6074	56.1354	96.9599	60.1777	73.7553	32.6406	33.9257	79.1893	32.6994	11.2297	83.0739	21.758	87.4357	21.3436	100	100	94.2943	53.338	0
NCAM1	72.2692	99.8377	99.5741	0	100	100	69.4081	31.4731	30.6359	89.8374	26.9863	29.931	60.2879	15.3043	60.1557	29.5638	88.7796	70.8621	68.057	78.3383	66.7793	61.7547	83.8743	65.4968	81.2601	60.1777	85.3282	36.6574	35.0565	50.8959	36.4811	11.6264	90.2923	21.758	48.5314	21.3436	100	100	97.9366	0	100
SLC3A2	71.8759	98.7606	96.2256	0	100	100	90.9091	88.3243	85.3136	97.1693	85.8056	84.1607	72.1104	100	75.503	100	79.2921	80.2247	80.0558	80.9132	78.455	74.2718	70.4215	100	72.786	100	69.7386	57.4313	58.9808	47.5988	56.7484	32.9925	75.6499	100	61.0956	100	100	100	95.7262	99.167	0
TGFBR1	71.6113	88.3287	68.9088	0	74.8777	100	74.3354	40.6227	41.6361	91.718	42.7229	42.106	36.9364	18.6911	41.4451	43.2516	30.1072	25.76	26.1712	30.9574	28.4109	22.4821	24.967	0	26.9496	0	82.8095	22.294	23.043	87.3403	22.2279	5.01609	94.4559	26.0684	96.2623	25.6177	100	100	91.1294	89.198	0
ACE	71.2019	89.7856	72.3014	0	80.6874	100	87.2962	22.1472	24.2914	96.02	23.9683	24.5117	67.2933	3.70296	70.9355	22.2059	19.9148	0	0	20.115	0	0	10.8386	0	11.8373	0	79.5785	55.7351	55.1917	84.5866	55.1035	28.9311	59.157	100	65.7218	100	73.9351	100	99.5153	52.315	0
SLC2A1	70.8592	98.9424	96.4606	0	100	100	96.02	55.8525	47.6869	98.7378	47.9953	46.1889	95.0947	40.0113	95.4178	54.1563	76.8395	73.8067	72.6245	74.5303	71.1411	66.7522	69.0557	71.9624	58.643	68.1304	97.4152	43.1561	41.592	98.0908	42.8697	16.2859	97.8411	30.2908	98.267	29.6889	14.4224	100	90.6447	95.552	0
CD276	70.7393	90.7773	82.2	0	80.6874	100	51.2998	43.5086	48.5828	82.1079	49.0674	50.0808	47.1582	17.6352	51.5788	47.8558	35.9965	47.2904	48.4212	37.1529	48.8031	42.3698	38.0526	43.6216	40.3583	46.9012	33.7494	38.4638	39.5947	39.132	38.7796	15.5815	24.4236	100	29.3141	100	59.9541	100	95.8144	70.874	100
ADAM10	70.6184	96.1982	90.0867	0	91.4564	100	19.7386	32.413	33.4704	61.7907	32.9417	33.5438	27.9483	12.8472	32.5158	34.2635	42.106	57.637	58.1583	43.6566	65.7439	60.3797	40.329	65.4968	42.8404	68.1304	65.832	62.7699	63.4234	71.8461	61.8446	38.4092	70.9869	100	76.6853	100	100	100	97.2243	41.636	0
SLC31A1	70.4553	98.628	95.3003	0	96.1792	100	35.3723	35.5265	37.1714	73.609	37.7001	37.5973	32.7801	14.0837	37.3183	39.0513	63.0636	41.7829	43.7729	64.8216	45.7189	39.2778	66.6471	43.6216	69.1438	46.9012	24.3795	16.5222	16.838	28.8368	16.4341	2.64641	49.0821	18.7179	56.3445	18.2444	2.32472	100	90.1821	72.119	0
EPHA5	70.4325	63.0976	19.8561	38.0449	74.8777	41.4819	4.93465	3.73036	3.3632	31.7452	3.01806	3.39257	3.61287	0	2.87854	0	26.2447	25.76	24.9523	7.4139	0	0	27.7574	0	8.81187	0	44.4999	22.5878	22.0444	50.5507	22.6612	4.70769	17.5356	24.7246	21.1558	24.2537	100	75	96.5413	39.022	0
NLGN4X	70.0687	92.0381	81.4216	0	84.0905	100	19.4742	9.5315	11.2204	61.5832	9.04685	11.4261	10.9855	1.60702	14.1724	9.40667	36.5839	33.0812	31.3556	23.6052	31.3556	25.1437	27.6252	0	27.9924	0	0	0	0	0	0	0	0	0	0	0	100	75	97.1508	5.1776	0
ABCB1	69.883	94.6764	88.5593	0	88.5767	65.7292	80.6726	17.0803	21.3541	93.9237	16.6691	21.2219	76.208	4.52734	79.1746	18.7913	22.6759	25.76	25.8041	23.1458	28.4109	22.4821	22.3821	0	24.2767	0	76.3842	30.959	30.0044	81.7374	30.7681	8.35822	73.5203	19.4522	79.1452	18.9915	72.1033	100	91.9592	34.384	0
ITGA1	69.8541	93.5492	85.9744	0.115204	86.6975	100	64.0476	35.5118	38.1554	87.7436	38.3757	38.8897	63.372	13.4723	67.0583	37.9938	51.3585	33.0812	32.3983	52.8781	36.1727	29.6364	51.0354	43.6216	53.5468	46.9012	50.9693	48.9499	44.3384	57.3799	53.8111	22.6038	51.5347	30.2908	58.7458	34.0045	100	75	99.2804	28.839	0
DLK1	69.8338	96.8584	93.2149	0	93.8341	100	94.3898	12.2191	18.2259	98.2564	14.8847	18.593	94.2576	2.5159	94.7569	17.2933	96.2109	46.0714	48.3184	96.5126	50.1248	42.8596	88.5739	65.4968	89.7929	68.1304	84.2194	19.8267	20.1498	88.5299	20.0397	3.99173	91.3644	20.1571	94.1989	20.5008	5.58444	75	94.6688	50.566	100
LPAR1	69.7506	94.0317	89.2055	0	88.5767	51.6082	86.6206	51.5347	43.6922	91.0057	44.9552	42.4585	85.0051	31.6674	82.6627	41.548	89.6167	48.5387	47.9512	33.484	45.7189	38.592	67.6458	43.6216	29.4463	0	61.6243	33.2428	32.6186	67.9468	33.3089	10.2968	81.0325	34.895	85.7174	34.0045	100	100	91.4378	43.806	0
PTGFRN	69.7191	89.7921	71.6405	0.115204	84.0905	100	56.3959	37.4945	39.3156	84.4335	40.6961	39.7268	59.9501	14.0837	63.9007	39.0513	51.8285	36.9291	37.656	53.4031	38.5005	32.0412	49.6549	43.6216	52.1956	46.9012	47.8484	46.8204	44.4559	54.215	47.7016	19.8744	45.3297	30.2908	52.5848	29.6889	64.9438	100	98.3845	32.925	0
ALCAM	69.6692	96.5034	91.4965	0	91.4564	100	82.7287	44.5734	43.1635	94.5917	40.6815	42.3704	76.766	28.4987	79.6005	41.548	75.5471	61.6978	64.1944	48.793	53.3485	46.6563	65.4428	65.4968	55.4266	60.1777	56.4327	45.2269	43.9418	62.8286	44.7937	18.3047	51.3658	30.2908	58.5769	29.6889	41.8496	100	96.1522	45.811	0
EPCAM	69.5803	95.5127	88.0012	0	74.8777	12.9461	93.4939	25.0698	29.1526	97.9763	26.3255	29.4169	90.1307	6.92289	91.1588	27.6179	92.0253	54.3545	60.7578	92.9237	59.6343	52.8947	94.6982	56.1354	95.2857	60.1777	84.2194	28.0217	28.0658	88.5299	28.2347	7.73587	69.7019	17.9542	75.4883	18.2444	47.205	100	94.4192	62.658	0
SLC4A7	68.6962	84.6334	67.1758	1.63749	74.8777	100	44.823	29.7694	30.68	78.773	32.1339	31.1353	18.2846	10.6502	22.3381	33.4557	12.4247	0	0	12.1114	0	0	10.1483	0	10.9414	0	32.5378	27.1405	28.2567	37.8837	27.1699	7.71961	35.4604	100	42.1942	100	1.41855	75	98.4286	72.721	0
CD44	68.6296	90.1678	68.4829	0.115204	86.6975	100	85.3282	47.9659	46.6441	95.4095	53.5468	47.5988	84.5939	18.6911	86.415	45.2563	63.7979	30.9297	30.5845	58.6828	31.3556	25.1437	25.5691	0	27.6472	0	37.8984	57.4313	48.3184	43.6114	56.7484	22.1019	28.9323	30.2908	34.7334	29.6889	100	100	97.0994	9.8839	0
PODXL2	68.4593	96.019	89.3376	0	90.0652	100	73.3735	30.3275	27.7721	84.5491	25.8188	26.979	79.483	11.6892	73.6231	25.7307	92.554	70.8621	69.2025	86.0145	66.7793	61.0544	89.132	71.9624	89.088	68.1304	86.0332	18.6738	18.1524	18.7766	18.2846	2.90496	92.7082	18.7179	38.853	18.2444	2.52997	100	95.9759	19.662	0
MCAM	68.215	90.9111	74.6365	0	86.6975	100	96.4606	63.1958	60.5522	98.8758	59.0248	59.4948	98.0173	40.0113	98.0614	54.1563	83.9624	68.5563	68.806	85.5221	73.3221	69.238	73.77	77.7127	75.8261	100	67.2639	43.9786	38.9264	73.2413	43.582	14.3868	67.2639	26.0684	73.2707	25.6177	100	100	96.4753	9.8954	0
ITGB5	68.0929	85.2128	65.7365	7.42837	74.8777	100	87.4725	65.3767	69.0263	96.0827	66.7793	69.6137	92.0253	50.2251	92.789	66.3901	68.1892	61.6978	66.6765	70.1387	69.4522	64.5613	68.1598	65.4968	70.6418	68.1304	84.6527	67.3741	69.9295	88.897	66.4782	47.0695	78.0585	100	83.1546	100	100	100	97.8998	82.603	0
UNC5C	67.8741	89.8701	68.8941	0	80.6874	100	7.07887	9.36995	9.39932	45.079	12.3293	10.4127	6.65296	0.631059	8.60626	9.40667	35.2181	30.9297	28.925	36.3881	33.9257	27.6053	23.1752	0	25.1285	0	72.2646	20.2085	19.298	77.8014	19.812	3.29331	70.6345	20.1571	76.3475	19.7168	34.1157	75	95.2269	34.002	0
SORT1	67.8295	94.6586	88.6914	0	90.0652	100	81.9504	69.5256	58.0555	93.9783	64.0623	56.7337	80.0852	42.722	82.5378	57.6663	77.1773	78.0438	78.5872	76.5936	75.8481	71.2877	74.475	77.7127	66.4121	75.2901	67.2639	53.2163	49.4639	73.2413	52.6215	23.2251	47.0847	30.2908	54.3105	29.6889	69.7727	50	97.753	59.659	0
ISLR2	67.6202	89.2301	76.0905	1.63749	84.0905	100	9.17903	8.31253	8.22441	48.6773	7.56352	8.26847	14.4221	0.631059	18.079	9.40667	89.1614	30.9297	29.6372	30.5932	24.7981	18.8558	68.2038	43.6216	11.1911	0	0	0	0	0	0	0	0	0	0	0	57.7701	50	96.791	16.421	0
SLC16A1	67.6028	99.3809	97.9733	0	96.1792	100	57.9601	38.6253	33.6613	85.1389	36.6867	33.2648	47.1288	18.6911	51.5494	34.2635	74.1665	55.5368	56.2197	75.829	59.6343	53.1329	69.4816	56.1354	71.9048	60.1777	51.5935	51.9386	53.5468	58.0629	51.3879	27.2249	51.4026	100	58.6136	100	3.8016	75	89.6828	93.617	100
SEZ6L2	67.5271	95.9784	90.2482	0	91.4564	100	72.2867	24.8054	24.9816	89.996	20.4876	24.0711	81.2895	10.1287	80.6726	23.1385	90.3657	63.1297	59.9207	84.5531	55.7204	49.7903	89.3817	56.1354	86.1654	46.9012	82.3763	30.467	30.5331	79.4463	30.3569	8.78671	90.5493	30.2908	93.5159	29.6889	4.71333	75	98.4506	14.84	0
ASIC1	67.5037	79.3534	37.2742	0.115204	74.8777	51.6082	29.2848	17.5944	12.0723	42.1469	9.17903	9.19371	44.074	6.35645	8.2391	9.40667	67.0583	63.1297	59.9207	69.0127	55.7204	49.7903	67.1611	56.1354	69.6137	46.9012	88.0526	16.5222	16.2579	13.2619	16.1771	2.25423	96.0347	17.33	13.5776	17.0287	17.2122	50	95.4031	71.85	0
SLC10A4	67.4804	94.5219	87.634	0	90.0652	100	45.4105	5.58085	6.47672	59.6196	6.32251	6.94669	5.33118	0	6.932	0	11.9695	0	0	6.13735	0	0	11.9988	0	7.32854	0	48.3698	15.3326	13.4014	54.7804	15.5823	1.79186	75.1652	15.083	80.4817	15.396	0.165229	75	93.6261	28.796	0
ITGA6	67.4675	87.7098	71.0677	0.115204	74.8777	100	83.5806	49.1922	51.2851	94.8874	49.4933	51.4907	87.7074	33.3473	89.1467	50.9473	69.0116	57.637	63.886	70.824	63.6804	57.6942	68.6591	65.4968	71.1411	68.1304	86.2975	62.7699	61.8299	90.1748	61.8446	36.2832	94.6688	100	96.4165	100	100	100	99.0307	39.51	0
ATP1B1	67.3673	99.3263	98.1936	0	100	100	94.7129	62.1383	65.7072	97.3094	55.2724	64.3266	93.9492	45.86	94.1548	61.6023	99.2804	100	100	99.3485	100	100	99.4566	100	99.486	100	85.7688	42.7669	43.7656	22.25	42.4291	18.2166	87.9057	30.2908	15.4501	29.6889	1.39773	100	94.4045	40.382	0
CACNA2D1	67.0915	97.2677	94.4045	0	91.4564	100	41.4231	30.7534	26.4943	77.0465	29.5271	26.2887	28.5504	10.1287	33.162	27.6179	42.6494	49.6696	47.5253	44.1763	38.5005	32.0412	45.3224	56.1354	41.1661	46.9012	63.8713	48.9499	49.1115	70.1057	48.4579	22.7583	65.2666	34.895	71.3174	34.0045	1.66937	25	99.1408	68.207	0
NGFR	66.995	91.3105	76.8101	0	74.8777	25.4736	92.8183	39.3156	40.608	97.7399	40.9605	41.0633	90.821	15.3043	91.7168	37.9938	74.9156	43.3984	42.3704	76.563	47.3344	40.9214	42.8257	56.1354	45.3811	60.1777	93.4645	43.1561	44.1915	95.3297	43.582	19.6387	96.5193	100	97.5327	100	53.846	100	94.0153	51.858	0
SV2A	66.9725	95.1491	89.4111	0	90.0652	100	72.2353	25.3635	22.5878	70.5229	20.6932	21.8534	83.2134	10.1287	39.0806	23.1385	88.9411	63.1297	59.9207	86.2146	55.7204	49.7903	90.4538	56.1354	90.1748	46.9012	93.839	28.8442	27.3462	17.4181	28.477	6.93637	96.3137	17.33	13.4087	17.0287	3.21219	75	93.3911	40.591	0
MPZ	66.9376	94.5635	84.873	0	88.5767	100	99.3391	26.5531	26.8909	99.7879	28.1686	27.0965	99.3538	6.35645	99.3685	26.9863	64.3854	33.0812	34.0652	66.0501	36.1727	29.6364	34.2488	0	36.5692	0	99.3171	22.9916	22.3968	99.4199	23.1311	4.93806	99.6035	13.1737	99.6182	13.0909	1.99194	75	92.3924	46.869	0
SLC4A1	66.7495	95.4484	85.8129	0	88.5767	100	90.4098	9.25246	12.1971	97.0134	12.8506	13.1884	55.4413	1.60702	59.5829	15.4355	86.8263	38.5739	42.319	88.3246	42.5466	35.996	75.0771	43.6216	77.0891	46.9012	93.1781	35.666	34.9831	95.1021	35.4604	11.5565	70.5096	24.7246	76.2226	24.2537	3.74767	100	90.9017	36.682	0
NRP2	66.5572	92.8665	77.9997	0	86.6975	100	54.0461	29.0938	30.4303	83.3992	30.7461	30.6947	54.3839	9.66112	58.5989	31.8476	19.5477	0	0	19.7733	0	0	13.1737	0	14.4808	0	63.6217	43.9786	41.9445	69.8781	44.3604	17.6308	51.7403	34.895	58.9367	34.0045	6.15584	75	98.5901	26.627	0
ATP1B3	66.4959	99.5063	98.4432	0	100	100	94.6541	83.6466	76.0391	98.3262	80.658	74.8127	84.0065	58.0572	85.9304	73.2854	80.7461	81.8622	81.7521	82.3712	80.4303	76.7262	83.7421	100	85.2842	100	37.8984	62.7699	62.6744	43.6114	61.8446	37.3159	37.847	100	44.7129	100	1.9312	100	94.052	67.388	0
SLC7A1	66.484	94.712	86.885	0	86.6975	100	58.6797	38.8824	35.923	85.4124	37.2448	35.644	58.452	22.9158	62.5349	39.0513	42.9872	36.9291	35.8202	44.4288	31.3556	25.1437	32.3396	0	27.7868	0	15.7145	15.3326	16.9996	18.0129	15.5823	2.78504	30.9957	16.4341	37.12	16.56	1.40811	75	92.5026	53.09	0
TMEFF1	66.4685	88.4022	63.1077	0	74.8777	100	39.132	17.9468	12.8653	42.0901	10.1924	10.3539	40.1968	6.35645	9.1056	9.40667	7.04949	0	0	6.04382	0	0	6.85857	0	6.6089	0	0	0	0	0	0	0	0	0	0	0	0.473408	75	94.8597	46.597	0
FAM171A2	66.4554	89.8506	72.6245	0	80.6874	100	17.9909	14.143	14.5836	54.3759	8.43002	13.7171	26.3622	4.52734	13.4087	15.4355	73.021	50.7417	48.3698	56.2277	44.1475	37.5634	56.8659	56.1354	48.7149	46.9012	93.3324	21.5156	20.9722	90.9238	21.1925	3.87631	86.2535	21.758	31.7301	21.3436	0.0984024	50	94.779	59.977	0
SLC4A8	66.3771	87.9327	63.0342	0	84.0905	100	14.4368	13.2178	13.7906	56.2888	11.0295	13.3794	22.9109	2.91414	27.1846	12.9975	11.5582	0	0	11.2675	0	0	11.8079	0	12.9975	0	91.1881	18.2699	18.2259	75.7967	17.8661	2.74403	91.9812	19.4522	68.6885	18.9915	0.949489	50	97.6135	29.675	0
CD180	66.3465	81.2977	46.6001	0.115204	74.8777	36.3857	25.011	6.65296	9.60493	66.4596	9.52416	10.7064	12.5275	1.09828	16.067	12.9975	7.6957	0	0	6.90175	0	0	7.90131	0	8.26847	0	61.6243	21.5156	21.4716	67.9468	21.3394	4.24569	67.0142	22.6392	73.0357	22.2157	5.32537	100	96.9305	13.876	0
GRID1	66.2001	86.7534	68.3801	0.115204	80.6874	100	8.32721	13.5996	12.8947	45.1407	10.7211	12.1457	7.7985	3.29752	9.67837	9.40667	27.0084	28.4697	27.7941	11.6821	0	0	27.6986	0	13.5115	0	52.1956	17.1758	16.8013	58.665	17.4475	2.72963	77.9042	17.33	83.0298	17.4973	0	75	98.0247	12.231	0
SLC1A2	66.0859	87.615	70.7005	0	74.8777	36.3857	92.1795	16.9849	9.89866	94.9463	5.44867	6.37392	92.6421	5.79447	5.11088	0	93.5086	65.832	62.5936	64.2608	59.6343	54.0719	88.2362	65.4968	62.109	60.1777	98.5387	17.1758	17.609	13.0416	16.0817	2.24554	93.4058	13.0636	0	0	100	50	93.1414	22.743	0
ITGAV	66.0299	92.4168	78.6312	0	84.0905	100	65.2298	63.7685	61.1984	88.272	59.7591	60.0382	63.4161	45.86	67.0877	61.6023	70.3481	68.5563	69.4669	72.1955	73.3221	69.238	60.7431	65.4968	63.3573	68.1304	78.477	100	100	83.6099	100	100	74.6659	100	80.1439	100	100	100	98.9646	99.848	0
FLVCR1	65.7578	93.1174	80.6726	0	80.6874	100	11.2204	9.06154	12.0429	51.8921	10.7064	12.7038	9.69305	1.60702	12.7772	12.9975	13.9081	0	0	13.8365	0	0	16.3901	0	18.0643	0	0	0	0	0	0	0	0	0	0	0	2.89106	100	90.3069	29.192	0
CXADR	65.7445	95.0136	85.9157	0	86.6975	100	48.245	20.6712	22.0003	80.5341	22.8448	22.3821	24.8348	4.52734	29.2407	23.1385	56.3225	43.3984	42.811	27.3115	36.1727	29.6364	40.7989	43.6216	37.0466	0	21.1779	48.1495	52.974	25.1726	47.7016	26.612	24.4089	34.895	29.2995	34.0045	8.37728	100	93.9345	31.784	0
SLC39A6	65.6437	93.6823	83.6099	0	80.6874	100	71.6698	58.0629	54.5161	90.7921	52.5334	53.5174	54.428	40.0113	58.6577	54.1563	68.2773	75.1579	74.6439	59.3767	72.1325	67.4219	66.3534	71.9624	68.8501	68.1304	39.7342	17.1758	16.6104	45.6455	16.9188	2.56449	67.6678	18.7179	73.6892	18.2444	63.7163	75	95.4692	18.24	0
ANTXR1	65.6258	81.8954	42.7376	0	80.6874	51.6082	92.7008	51.7844	48.245	97.6995	49.5447	47.7163	89.132	29.981	90.3216	45.2563	55.9994	49.6696	51.3144	57.6881	55.7204	48.2698	57.6149	56.1354	60.0822	60.1777	68.9529	59.6417	59.928	74.7981	58.8119	33.9596	66.7352	100	72.7126	100	100	100	94.8304	21.357	0
PANX1	65.5472	96.6869	92.2162	0	92.6764	100	49.5374	35.2181	33.8229	81.1889	37.3917	34.1754	39.6681	11.6892	44.2649	35.0272	39.4331	30.9297	29.7694	24.727	28.4109	22.4821	24.6439	0	26.6706	0	13.607	15.3326	14.3633	14.8921	14.2312	1.73999	19.834	16.4341	24.0711	15.396	7.57462	100	90.4024	8.4064	0
CXCR4	65.4682	74.361	20.0029	19.8635	74.8777	36.3857	97.4886	38.7796	43.281	99.1801	40.4318	43.8978	91.9225	17.6352	92.6715	43.2516	69.555	43.3984	42.3998	71.4333	45.7189	39.2778	50.5361	56.1354	53.0474	60.1777	25.3488	19.0263	18.784	30.0264	18.9161	3.31973	43.2369	20.1571	50.4186	19.7168	100	100	91.0486	6.1155	100
NRP1	65.3819	95.4601	89.3523	0	91.4564	100	63.4454	37.142	39.6387	87.4785	40.4612	40.2776	65.0022	14.6909	68.6885	40.2115	58.878	49.6696	52.5187	60.7204	55.7204	48.2698	63.7098	65.4968	66.2799	68.1304	41.4965	59.6417	58.687	47.5988	66.4782	44.0178	26.6559	100	31.9871	100	15.3213	100	98.5607	17.875	0
SLC1A5	65.3801	97.7416	94.1401	0	94.9904	100	84.873	50.9473	58.7898	95.2609	62.1824	62.0796	87.6781	22.9158	89.132	61.6023	73.6525	50.7417	55.3385	75.3399	58.0996	51.1924	60.8753	65.4968	63.4748	68.1304	43.1855	45.2269	46.0567	49.2804	45.3371	20.9259	57.8279	100	64.4368	100	5.25768	75	92.598	48.645	0
CADM1	65.3403	97.3527	92.3043	0	94.9904	100	36.5986	23.5938	21.6772	71.8566	20.2232	20.8694	50.6535	7.40125	21.7213	18.7913	61.5362	66.6765	65.105	63.4277	66.7793	61.1276	69.1585	65.4968	71.5964	60.1777	63.2619	49.7797	49.53	44.8891	49.2657	23.2962	80.6873	34.895	53.6349	34.0045	10.4821	75	95.1828	13.691	0
EPHB2	65.3282	92.0505	81.8916	0	80.6874	100	9.98678	5.31649	6.78514	50.0701	7.2037	7.31385	4.24438	0	5.49273	0	41.7829	30.9297	29.439	43.3301	28.4109	22.4821	22.1325	0	17.8881	0	90.2923	38.0452	36.9658	93.0239	37.8176	13.0064	77.5518	34.895	82.7287	34.0045	28.5492	75	96.3724	7.3602	0
SLC38A1	65.2746	93.3611	81.1426	0	80.6874	100	76.4943	48.2743	43.5012	92.4812	45.4105	42.9138	60.5228	29.981	64.4001	43.2516	75.6205	73.8067	72.2573	77.2973	72.1325	68.0015	71.8461	71.9624	73.9903	68.1304	73.5203	17.6898	18.6224	78.9764	17.7559	3.36222	90.4318	19.4522	93.4058	19.7168	36.7005	100	91.7903	23.154	0
SLC7A6	65.2402	93.8693	86.0038	0	84.0905	100	71.288	39.0145	36.8777	90.6511	41.8123	37.3329	37.6414	16.7871	42.2088	41.548	29.3582	30.9297	30.8929	30.3166	33.9257	27.6053	31.0104	0	33.3015	0	34.1386	17.6898	16.1404	39.4845	17.7559	2.5971	42.3704	17.9542	49.5374	18.2444	1.30655	100	91.2248	28.161	0
SDC3	65.1332	78.7873	44.544	0.115204	74.8777	36.3857	69.8781	50.727	45.3224	90.0527	43.5159	43.9418	71.3394	33.3473	74.8201	43.2516	93.0093	70.2012	67.9101	87.9856	65.7439	60.786	88.7355	56.1354	74.5925	46.9012	58.1803	43.9786	44.9405	64.5469	43.9859	19.6779	45.5574	100	52.8271	100	47.3898	75	95.5647	51.411	0
PLXNA2	65.1116	87.7977	74.5337	0.115204	74.8777	100	50.9473	35.9524	31.194	81.9308	35.2475	30.9884	26.2006	11.1591	28.4476	31.0325	35.7027	41.7829	39.5947	32.402	36.1727	29.6364	32.6773	0	35.0272	0	59.0101	44.4192	40.3877	39.8076	44.3604	15.7561	51.1382	34.895	49.0601	34.0045	5.50585	75	99.4272	28.511	0
ATP1A3	65.0482	99.8269	99.3391	0	100	100	91.8931	21.7213	17.1831	87.9069	16.302	15.9642	90.5713	7.86931	64.5029	17.2933	96.7543	72.3087	69.9662	92.6919	68.6077	63.3068	95.9612	65.4968	93.5673	60.1777	91.7095	25.3855	23.5717	35.7468	24.9449	5.02916	96.2623	13.9227	32.8536	13.5225	1.36687	50	92.0399	16.068	0
CEND1	64.9433	93.6702	88.5446	0	90.0652	100	88.2068	19.5036	14.2312	84.6271	11.896	12.0135	92.554	6.35645	42.6788	9.40667	93.6701	63.1297	59.9207	92.182	55.7204	49.7903	93.0533	56.1354	92.1868	46.9012	97.8778	25.8335	25.1579	15.4355	25.5324	5.71144	99.2657	15.083	24.0711	14.0786	0.336176	50	88.7796	57.231	0
TENM3	64.9321	89.6294	72.8741	0	80.6874	100	15.1491	10.2658	10.3686	57.1137	13.394	11.3967	8.53282	1.09828	11.0589	12.9975	24.4089	22.4556	21.7947	9.78167	0	0	23.0577	0	11.1764	0	89.1761	19.2613	19.6798	92.2676	19.2686	3.63954	97.3858	20.9208	98.0467	20.5008	1.16059	50	99.8091	5.3369	0
ECE1	64.8935	87.1313	67.4402	0	80.6874	100	77.471	72.7713	79.7768	92.8104	80.5625	82.3322	77.0451	50.2251	79.8649	100	68.1451	63.1297	67.2492	70.1083	68.6077	63.3068	62.0062	65.4968	64.5469	68.1304	41.7976	62.7699	62.9534	47.8852	61.8446	37.724	39.2642	100	46.4165	100	68.2474	100	97.7823	39.274	0
ABCC1	64.8597	96.9781	92.3484	0	93.8341	100	48.0834	48.2523	51.2263	80.459	56.418	53.3265	46.1007	21.4092	50.5654	54.1563	24.3795	25.76	26.7	25.0007	28.4109	20.8315	27.5371	0	29.7254	0	40.373	62.7699	59.7591	46.3871	61.8446	33.8132	26.1125	100	31.3409	100	7.00781	100	92.8257	37.778	0
TFRC	64.8534	97.1316	92.3924	0	91.4564	100	90.1234	61.4628	59.5388	96.9288	60.4641	59.0983	87.7956	45.86	89.2055	73.2854	55.97	55.5368	54.707	57.673	53.3485	47.3021	42.5613	65.4968	45.0433	60.1777	35.7615	100	100	41.3056	100	100	40.6815	100	47.8044	100	100	75	97.6649	98.538	0
ATP6AP2	64.771	89.896	74.7981	0	74.8777	65.7292	78.2567	80.2688	78.4109	93.0927	76.6412	77.2507	78.5578	100	81.1573	100	90.3216	100	100	91.4253	100	100	91.614	100	92.4659	100	68.7105	34.7041	35.8202	74.5925	34.4838	12.1321	87.1053	100	90.843	100	64.033	50	94.779	99.959	0
TSPAN31	64.716	81.0503	55.7057	1.63749	74.8777	65.7292	19.4595	58.7164	57.0862	61.5702	56.2638	56.6162	29.696	38.0394	34.3957	50.9473	29.1673	49.6696	52.9153	30.1128	53.3485	47.3021	37.847	56.1354	40.1527	60.1777	25.9436	36.863	37.3623	30.6873	36.8409	13.4335	20.6638	100	25.0844	100	0.586436	75	91.0486	93.168	0
NCAM2	64.6496	79.047	42.7669	19.8635	74.8777	100	23.6599	13.6143	10.0015	53.1726	10.1263	8.50345	12.2191	4.52734	9.94272	9.40667	45.1314	43.3984	41.592	21.4274	24.7981	18.8558	52.7831	43.6216	20.9869	0	92.6935	38.4638	38.0085	67.2566	38.1994	13.6497	90.3363	26.0684	60.1116	25.6177	0.559902	75	97.753	23.347	0
CD9	64.4961	99.3754	98.9719	0	94.9904	100	88.2655	72.9623	72.7713	96.3327	70.2306	72.2426	92.4805	50.2251	93.1855	66.3901	88.6474	78.0438	78.8809	87.1537	76.7514	72.6849	90.2923	100	91.335	100	87.0539	51.9386	50.7564	90.7255	51.3879	24.4495	88.6033	34.895	91.9592	34.0045	39.6105	100	91.7903	23.959	0
LRRC8A	64.4453	95.3429	85.2989	0	86.6975	100	82.435	68.5049	67.073	94.5	62.902	65.7512	70.4802	50.2251	74.0491	66.3901	66.6911	73.8067	72.1398	68.5716	71.1411	66.7522	59.627	77.7127	62.1971	75.2901	51.5935	35.3209	35.7027	58.0629	35.0786	12.0098	66.111	100	15.9862	100	100	75	91.7903	14.782	0
PTK7	64.4318	95.4425	88.7649	0	90.0652	100	66.7646	28.3816	33.4998	88.8676	30.166	34.0285	68.1598	9.66112	71.8901	31.8476	47.9072	46.0714	48.2156	49.51	50.1248	43.1662	43.0753	43.6216	45.6455	46.9012	54.1416	51.9386	52.2544	60.398	52.6215	27.7048	72.9623	100	78.6165	100	7.68286	75	97.7089	9.9967	0
FLRT3	64.3087	85.6166	73.6085	0.115204	74.8777	65.7292	43.325	12.7478	14.9214	78.0198	14.6277	15.127	8.89999	2.5159	11.661	15.4355	28.4917	30.9297	33.2134	29.4293	33.9257	26.7616	31.6199	0	33.9697	0	52.5114	24.7393	24.0858	58.944	24.9449	5.71842	53.5174	26.0684	60.5228	27.3633	3.12828	75	96.1522	16.838	0
CD320	64.2244	89.6359	72.6538	0	84.0905	65.7292	65.2298	73.6231	71.6405	88.272	69.7459	70.6271	57.6884	58.0572	61.7271	73.2854	52.8565	63.1297	65.9128	54.529	62.4027	55.9903	51.6963	71.9624	54.1342	68.1304	0	0	0	0	0	0	0	0	0	0	2.37864	100	93.538	24.499	0
VANGL2	64.2097	94.6348	85.5632	0	86.6975	100	36.4077	26.6632	28.4623	74.2529	26.5678	28.4476	38.7428	8.36804	43.3397	27.6179	57.2478	46.0714	44.9258	55.8667	45.7189	39.2778	47.8044	43.6216	50.3745	46.9012	29.8282	19.0263	19.342	30.0264	18.9161	3.53492	57.167	21.758	39.3303	21.3436	4.36987	50	89.5139	51.7	0
SEMA4C	64.177	86.4213	67.308	0.115204	74.8777	100	76.4503	60.7431	59.0248	92.4643	57.3212	58.2318	81.1867	42.722	83.4484	57.6663	43.7656	59.5168	58.1289	45.2315	64.7085	59.2205	47.3491	56.1354	49.9927	60.1777	59.5902	26.4062	26.744	50.8959	26.3769	6.89794	47.7823	34.895	55.0668	34.0045	7.3718	100	97.2022	18.569	0
SLC1A4	64.1708	95.1785	87.5606	0	88.5767	100	52.1442	38.3169	36.114	82.5453	34.0726	35.3796	40.4612	18.6911	44.4852	33.4557	50.9473	50.7417	48.7002	34.0989	44.1475	37.5634	44.3531	56.1354	39.0513	46.9012	70.5463	44.4192	43.6481	38.7649	43.9859	18.1288	70.025	100	15.9568	100	61.617	75	90.5126	18.854	0
ITFG3	64.1416	94.2415	83.8009	0	80.6874	100	0	0	0	0	0	0	0	0	0	0	0	0	0	0	0	0	0	0	0	0	0	0	0	0	0	0	0	0	0	0	100	0	96.02	0	0
ANTXR2	64.0949	87.8922	73.2413	0	74.8777	65.7292	67.7486	35.4237	36.7455	89.2521	38.3169	37.4211	64.8553	11.1591	68.5563	34.2635	20.9576	22.4556	23.1385	21.1989	24.7981	18.8558	27.0084	0	29.182	0	55.6469	54.4059	47.5841	61.9254	58.8119	25.4893	42.4438	30.2908	49.6108	34.0045	44.0665	100	94.7569	19.508	0
TMEM97	64.081	97.1827	93.1121	0	92.6764	100	71.7947	25.8041	29.0645	90.8302	26.8542	29.1967	55.1476	7.40125	59.2892	27.6179	69.6431	47.2904	47.6428	71.5248	51.6449	44.2808	71.1265	56.1354	73.3882	60.1777	79.2481	30.467	29.6813	84.2855	30.5478	8.45155	89.3523	20.9208	92.4952	20.5008	1.70465	0	90.0499	81.014	0
ANO6	64.0659	96.1694	89.2789	0	90.0652	100	47.1068	46.042	48.8912	79.9178	53.209	50.6095	55.0154	17.6352	59.1717	47.8558	41.6214	55.5368	59.2598	43.1817	63.6804	58.0005	52.9887	65.4968	55.412	68.1304	35.0712	62.7699	57.1156	40.4905	61.8446	30.9033	16.8747	100	20.326	100	67.3057	75	93.7729	12.462	0
SLC12A2	64.0215	93.5916	81.5685	0	86.6975	100	69.7826	35.0272	31.9871	90.0079	33.2061	31.5759	36.1874	15.9879	40.843	33.4557	36.0258	25.76	24.9523	17.7373	0	0	19.342	0	21.2072	0	60.9047	55.7351	52.1663	67.2566	55.1035	25.7958	44.9699	100	52.1369	100	4.27388	75	91.8784	51.495	0
CD47	63.9578	98.4008	96.02	0	96.1792	100	55.7057	62.9755	57.0128	79.9825	57.7765	55.8819	60.0822	40.0113	50.727	54.1563	72.9916	73.0651	71.2146	74.7288	69.4522	64.5613	77.5591	71.9624	79.4537	68.1304	64.5616	67.3741	67.8367	46.8351	66.4782	44.0178	80.0044	100	27.9042	100	76.7157	100	92.7963	8.9917	100
SLC6A2	63.9565	89.059	70.1425	0	80.6874	51.6082	20.3407	3.75239	4.37656	62.3668	4.81715	5.16963	4.08283	0	5.33118	0	22.0444	22.4556	23.6158	22.5866	24.7981	18.8558	11.3526	0	12.41	0	0	0	0	0	0	0	0	0	0	0	21.8682	50	92.6788	17.384	0
SLC39A14	63.9391	97.035	91.7609	0	93.8341	100	89.4184	50.4773	56.2785	96.6975	54.5161	57.5415	87.3843	25.8592	88.8677	57.6663	90.7329	49.6696	51.2704	91.7496	55.7204	49.7903	94.1695	56.1354	94.801	60.1777	59.2745	45.7703	47.4225	65.6411	45.3371	21.4142	75.6352	100	80.937	100	4.45221	75	93.1121	30.71	0
TNFRSF10B	63.9274	81.7963	51.5347	0.115204	74.8777	65.7292	71.3541	54.193	66.0156	90.6746	66.8747	70.0911	69.2906	25.8592	72.9035	73.2854	58.8926	41.7829	42.8697	60.7355	45.7189	39.2778	60.4788	43.6216	63.093	46.9012	0	0	0	0	0	0	0	0	0	0	100	75	92.9725	1.4297	0
STX1A	63.7662	98.6612	96.1668	0	96.1792	100	74.519	23.4543	22.1912	87.731	20.1792	21.7213	76.5311	7.86931	72.9476	21.1705	92.084	60.5816	57.3285	70.1235	51.6449	45.5394	92.3043	56.1354	71.4642	46.9012	97.5621	22.4335	22.5584	14.0256	21.9489	4.45827	94.566	13.4675	15.1784	13.2738	7.25606	75	88.7575	5.7894	0
PODXL	63.7409	93.64	82.7141	0	84.0905	100	82.5819	53.1796	53.2384	94.5378	47.8191	52.0634	77.1038	36.3974	79.9089	50.9473	97.6649	61.6978	65.7512	97.7673	63.6804	58.412	97.283	65.4968	97.5033	60.1777	60.9047	67.3741	69.9295	67.2566	66.4782	47.0695	65.3694	100	71.4349	100	7.99146	100	95.829	52.278	0
ATP2B1	63.6921	98.8654	96.5634	0	100	100	78.1906	43.6334	39.8003	89.3431	39.5947	39.2275	63.4748	25.8592	67.1611	39.0513	76.7514	65.832	62.7405	68.3284	59.6343	53.5543	77.3535	56.1354	72.3307	46.9012	87.6854	62.7699	63.0856	14.4001	61.8446	37.9152	88.8824	100	13.6143	100	1.29668	50	91.614	62.825	0
GDPD1	63.6817	94.8305	84.5939	0	88.5767	100	6.24174	9.34058	7.75444	37.0287	7.04949	7.32854	9.44338	2.08604	8.79718	9.40667	19.533	0	0	19.2898	0	0	23.7186	0	22.6759	0	62.4541	48.9499	47.261	26.6779	48.4579	21.1829	76.3842	100	49.273	100	0	50	91.614	46.848	0
TMEM206	63.6437	94.8009	87.6487	0	90.0652	100	60.1557	12.6744	10.5449	43.5312	10.8606	10.0602	52.3425	3.29752	11.9548	12.9975	0	0	0	0	0	0	0	0	0	0	0	0	0	0	0	0	0	0	0	0	50.5292	0	93.8831	14.728	0
CADM2	63.6383	89.138	63.2545	0	74.8777	31.2014	39.345	17.2639	10.912	53.5394	9.73711	7.73976	27.8602	6.35645	8.75312	9.40667	60.0969	56.6016	53.2384	61.8691	48.8031	42.3698	57.8205	56.1354	53.9139	46.9012	96.6368	32.8022	32.3102	61.0736	32.5745	9.76771	95.9392	20.9208	65.0609	20.5008	1.28685	75	95.2489	20.659	0
DLL3	63.6365	88.0874	75.8849	0	74.8777	65.7292	4.44999	6.22705	4.81715	38.1056	4.39859	4.93465	6.3886	0.631059	4.62623	0	42.9725	28.4697	27.3315	32.2413	28.4109	22.4821	24.5264	0	16.3754	0	0	0	0	0	0	0	0	0	0	0	8.01382	50	95.9465	13.793	100
DDR2	63.6134	89.3745	74.1519	0	74.8777	57.5855	67.0803	38.0085	38.5519	88.9656	40.7696	38.9631	66.6765	14.6909	70.3921	39.0513	30.6947	30.9297	31.6933	31.6428	33.9257	26.7616	29.8135	0	32.0311	0	40.7549	50.727	54.0021	46.8351	50.2056	27.6737	27.0671	100	32.5011	100	5.44524	100	95.5427	33.916	0
MMP15	63.5981	89.8181	72.1104	0	80.6874	100	70.1425	30.0191	32.7948	90.1599	31.2895	32.9858	61.5949	11.1591	65.34	32.6039	80.2761	65.832	68.2479	81.8646	70.3187	65.1531	83.0225	71.9624	84.6674	75.2901	0	0	0	0	0	0	0	0	0	0	5.81572	50	96.0861	13.66	0
VMP1	63.5352	94.4147	85.7248	0	88.5767	100	88.1774	73.4469	77.1038	96.3119	77.7354	78.3816	74.6806	100	77.8528	100	82.2735	58.5989	60.8753	83.8767	58.0996	51.3187	77.0451	77.7127	78.925	75.2901	15.81	15.3326	16.9996	18.1671	15.5823	2.78504	31.5245	16.4341	37.7074	16.56	0.631842	25	93.2075	99.995	0
CD151	63.4793	94.5873	84.8583	0	80.6874	65.7292	93.068	89.5286	91.1147	97.8356	91.4305	91.9371	95.8878	100	96.1228	100	92.2015	85.7468	86.2094	93.0782	100	100	90.6154	100	91.5994	100	62.7258	48.9499	46.4385	68.9969	49.2657	21.3188	37.7735	34.895	44.6321	34.0045	100	100	92.5026	38.005	0
ENPP1	63.4389	78.1646	48.5534	1.63749	74.8777	36.3857	56.6456	20.1939	25.0551	84.583	22.8448	25.4369	32.8389	5.32317	37.4211	25.7307	65.2812	33.0812	32.3983	67.052	36.1727	29.6364	65.9862	43.6216	68.5123	46.9012	75.738	47.4519	50.2423	81.1499	49.2657	29.7314	69.3934	34.895	75.2093	100	66.9781	50	98.4873	17.531	0
SLC6A15	63.0974	83.6375	54.8098	0.115204	74.8777	57.5855	18.0056	10.2071	6.24174	60.1707	8.81921	5.87458	10.0749	1.60702	11.7785	9.40667	22.7493	22.4556	21.0383	23.2032	24.7981	18.8558	23.6745	0	25.6278	0	0	0	0	0	0	0	0	0	0	0	0.569284	75	93.0607	11.267	0
TRPV2	63.0512	82.9944	74.8421	1.63749	74.8777	31.2014	55.6396	34.1974	34.4103	84.1019	36.1874	34.9391	57.5709	12.2308	61.5803	35.9671	14.7599	0	0	14.7455	0	0	11.7785	0	12.9681	0	45.4031	39.323	37.891	50.8959	39.0439	13.5847	37.0172	34.895	43.8464	34.0045	20.7659	100	89.1173	36.692	0
AQP1	62.943	99.0084	97.4299	0	96.1792	100	97.2977	67.6751	68.7472	99.1263	64.5249	68.2038	97.518	45.86	97.5914	61.6023	95.8437	65.832	68.3067	96.1564	69.4522	64.3478	95.3738	71.9624	95.8731	75.2901	64.5616	41.6581	38.6694	70.6859	41.4158	14.1868	47.3197	26.0684	54.5455	25.6177	5.50585	100	89.7195	12.773	0
IGSF8	62.9395	85.1274	69.6872	0.115204	74.8777	65.7292	80.2614	73.6085	73.9609	90.148	68.035	72.786	87.4137	50.2251	68.4829	66.3901	93.4498	88.6253	88.5813	83.2774	88.0966	85.5544	91.9078	100	85.2695	100	90.5493	36.863	33.8816	13.2251	36.6427	10.8497	96.3798	22.6392	13.2031	22.2157	4.43717	100	96.5854	19.317	0
EFNB1	62.9206	92.1812	82.5672	0	80.6874	100	67.0803	46.4826	54.0167	88.9656	54.6189	56.3813	60.8753	20.0221	64.6791	54.1563	73.8434	60.5816	65.2372	75.5692	65.7439	60.3797	73.6231	65.4968	75.7233	68.1304	63.2619	50.727	48.9499	69.577	50.2056	22.5758	74.5778	100	80.0632	100	6.90608	100	93.817	20.442	0
SEC61G	62.8155	98.0554	94.7863	0	94.9904	100	82.0385	90.9458	91.4892	94.3755	91.5847	91.614	86.1066	100	87.8249	100	63.9742	83.8155	83.7568	65.7011	82.4497	78.8541	63.3573	100	65.8393	100	0	0	0	0	0	0	0	0	0	0	0	25	88.8677	98.827	0
JAM3	62.6728	95.3019	87.8837	0	90.0652	100	72.6538	56.8659	51.5788	91.1223	50.1689	49.7577	73.6672	38.0394	76.9129	50.9473	76.9129	54.3545	55.456	53.7332	51.6449	44.2808	50.6682	65.4968	53.1649	60.1777	59.5902	45.7703	46.512	65.9054	45.3371	20.47	39.0806	34.895	46.1742	34.0045	4.70551	100	93.817	0.87173	0
TPBG	62.6212	82.4104	64.121	0.115204	74.8777	19.4595	69.7386	29.6079	29.5344	89.984	31.0325	29.7547	62.4468	9.66112	66.2212	31.8476	13.8493	0	0	10.9777	0	0	11.9107	0	10.8386	0	77.0377	49.7797	51.2704	82.413	49.2657	24.8157	73.7627	100	79.3655	100	67.212	75	95.1094	4.1983	0
ATP2B2	62.6198	80.7393	56.1022	7.42837	74.8777	100	66.8821	16.1551	12.836	62.8449	8.40065	10.7945	77.75	5.79447	11.4261	9.40667	89.8076	67.565	64.2238	88.9412	62.4027	57.1306	88.0012	65.4968	87.8249	60.1777	91.4965	25.7233	25.3635	14.7011	25.4443	5.88713	97.2243	13.9227	13.1884	13.5225	1.08607	75	91.8784	22.617	0
SLC5A3	62.5273	87.9731	69.5403	0	74.8777	65.7292	77.3535	24.3208	23.4102	92.7712	26.3255	23.6599	34.5572	4.52734	39.2716	24.0344	0	0	0	0	0	0	0	0	0	0	0	0	0	0	0	0	0	0	0	0	0.93888	50	94.2135	22.02	0
ICAM2	62.5113	92.0069	77.7354	0	74.8777	57.5855	73.4763	40.6815	39.11	85.0518	41.2689	39.1981	65.5603	16.7871	69.2613	41.548	56.1463	41.7829	44.6101	57.8839	45.7189	39.2778	51.3438	43.6216	53.8552	46.9012	84.3516	31.7741	32.2661	88.6474	31.9357	10.2217	77.2654	34.895	82.435	34.0045	10.4821	100	93.6041	5.5973	0
MCOLN1	62.4876	90.2838	76.5457	0	80.6874	65.7292	71.4202	70.5684	68.3948	90.6923	72.8007	68.4241	68.9675	50.2251	72.6098	66.3901	37.4651	35.0492	34.0285	23.5334	24.7981	18.8558	33.8376	0	21.4275	0	19.5183	15.3326	16.9996	23.043	15.5823	2.78504	40.5713	16.4341	47.6869	16.56	2.87981	100	94.4559	2.138	0
NPY2R	62.458	83.5051	72.1839	1.63749	74.8777	31.2014	10.6697	3.59084	3.81848	51.0457	4.36922	4.37656	2.58481	0	2.79042	0	7.73976	0	0	6.00376	0	0	7.49009	0	6.8292	0	0	0	0	0	0	0	0	0	0	0	0.752167	75	92.1134	5.3895	0
PTPRF	62.3166	88.8542	66.368	0	74.8777	100	56.6897	52.9593	53.8111	84.6033	47.8484	53.0034	68.0276	38.0394	71.7286	50.9473	66.6177	66.6765	68.1451	63.2006	63.6804	58.0005	62.902	65.4968	65.3841	60.1777	36.1213	67.3741	67.8367	41.6801	66.4782	44.0178	55.9554	100	62.7699	100	2.78536	75	99.53	51.532	0
EFNB3	62.2492	90.4253	71.0383	0	74.8777	51.6082	52.5187	17.1538	17.0803	70.8807	14.143	16.581	39.4331	5.32317	14.4221	15.4355	87.8543	53.1429	51.6082	54.2887	42.5466	35.996	80.1146	56.1354	40.1381	46.9012	0	0	0	0	0	0	0	0	0	0	5.10749	50	93.6041	18.132	0
GPM6A	62.1084	93.5129	76.2226	0	80.6874	31.2014	89.1027	22.8521	16.0229	89.4097	17.2713	14.6277	92.6568	7.40125	22.999	15.4355	97.283	63.1297	59.9207	97.3799	55.7204	49.7903	97.004	56.1354	97.3124	46.9012	95.3224	24.989	22.8374	13.2839	24.6439	4.5946	97.5474	13.4675	13.0856	13.2738	2.23827	75	91.7903	2.6687	0
CPD	62.0787	96.3597	88.9411	0	90.0652	100	57.9087	44.4926	45.6602	85.1155	46.4679	46.1154	39.389	20.0221	44.0446	47.8558	70.304	36.9291	39.3303	72.1497	40.7108	33.4462	55.6763	56.1354	58.2024	60.1777	36.1213	100	100	41.6801	100	100	44.287	100	51.3879	100	2.30049	75	99.6182	83.24	0
LRRC8C	62.0276	87.8855	62.2852	1.63749	80.6874	100	10.5302	12.3219	12.6157	50.8537	15.7879	13.5556	7.24042	0.631059	9.35527	9.40667	9.16434	0	0	8.59342	0	0	10.633	0	11.5876	0	31.9724	26.7734	27.3755	37.2228	26.8101	7.25558	35.3282	100	38.9338	100	0	50	92.1795	19.522	0
THSD7A	61.9565	86.1219	68.6151	7.42837	80.6874	100	10.2952	7.70304	10.2365	50.5432	10.9267	11.4407	8.32721	0.631059	10.7945	9.40667	35.3943	33.0812	35.2915	36.594	36.1727	29.6364	35.0565	43.6216	37.4504	46.9012	50.9693	51.9386	54.2517	57.3799	51.3879	27.9854	66.3754	100	72.3821	100	0.928351	50	99.7503	0.60343	0
MPZL1	61.8422	94.3311	83.7715	0	84.0905	100	59.7738	60.6844	61.7565	85.8983	61.7712	61.8887	61.9621	45.86	65.7512	66.3901	51.6522	65.832	68.6298	53.2381	68.6077	63.1349	52.1956	71.9624	54.5748	68.1304	54.1416	67.3741	69.6358	60.398	66.4782	46.6532	23.1238	100	27.8602	100	61.0007	75	92.5026	49.783	0
SLC38A2	61.7942	95.2608	86.0773	0	84.0905	100	92.8036	83.8523	86.1066	97.7349	84.8583	86.7969	93.8758	100	94.4338	100	90.9678	81.8622	81.7741	91.9812	84.9244	82.8306	88.853	100	90.0279	100	43.6555	34.2194	33.7935	49.7577	34.6453	11.3579	14.7599	100	17.5209	100	3.16406	75	91.7242	67.548	0
PLXNA1	61.7179	93.0624	78.7928	0	84.0905	100	46.7249	51.2263	48.0247	79.7076	50.3451	47.8778	42.7229	29.981	47.2022	50.9473	69.9515	46.0714	44.522	28.3548	33.9257	27.6053	52.6362	43.6216	31.1059	0	78.477	59.6417	64.3413	28.2787	58.8119	39.0081	64.6057	100	20.5904	100	6.47996	75	99.4713	9.2934	0
ROR2	61.5865	90.9811	81.0985	0.115204	74.8777	51.6082	28.1686	20.9722	26.465	68.7794	23.6305	26.8468	38.3316	5.32317	42.9578	25.7307	16.8894	0	0	17.1507	0	0	14.613	0	16.0963	0	74.6218	53.2163	49.7283	80.0705	56.7484	28.9867	42.9285	100	50.0514	100	18.1265	75	95.5059	15.191	100
ATP13A1	61.579	95.501	85.2254	0	88.5767	100	60.7578	78.1025	80.8342	86.3039	79.2481	81.1059	61.0662	100	64.8407	100	23.1165	30.9297	31.8476	23.5909	33.9257	27.6053	27.9336	0	30.0485	0	16.8013	59.6417	60.5669	19.4228	58.8119	34.8273	22.9476	100	27.6619	100	0	50	94.096	94.92	0
JAM2	61.5531	85.447	67.0436	0.115204	74.8777	51.6082	49.5961	37.8323	36.4077	81.2184	34.4838	35.8643	32.9711	21.4092	37.5386	35.0272	61.8006	61.6978	64.1504	63.6851	58.0996	51.1292	56.9687	65.4968	59.4654	60.1777	31.3702	67.3741	69.9295	35.7468	66.4782	47.0695	43.6481	100	39.5139	100	64.0784	100	93.817	18.104	0
OSTC	61.4436	97.3074	92.084	0	93.8341	100	80.658	73.9022	78.3375	93.9155	76.2887	79.3509	86.2829	100	87.9718	100	84.0946	84.6894	85.387	85.6144	86.4958	83.4651	89.7342	100	90.8357	100	70.7813	31.965	32.1193	76.4429	32.1119	10.1189	75.8849	34.895	81.172	34.0045	0	25	89.6387	93.294	0
ATP2B4	61.3984	90.8283	75.7086	0	74.8777	100	87.7515	63.2398	58.1583	96.1923	60.4274	57.4093	87.5312	36.3974	88.9705	54.1563	70.6565	74.4896	73.5791	72.5157	72.1325	67.4219	74.5484	100	76.5751	100	56.161	46.2843	43.6334	62.5422	45.8584	18.1162	51.0721	27.8749	58.2832	27.3633	1.48228	75	91.8784	50.795	0
SLC16A3	61.366	91.3736	79.8943	0	84.0905	100	89.5286	34.873	36.0552	96.7387	37.1787	36.7161	79.9824	12.8472	82.435	37.0172	55.926	22.4556	22.551	57.6278	24.7981	18.8558	21.6919	0	23.6305	0	73.5203	40.1748	39.6093	78.9764	40.116	15.2582	44.5734	30.2908	51.711	29.6889	5.41081	50	90.2555	36.943	0
STRA6	61.253	92.1003	77.8235	0	84.0905	100	56.2197	5.88926	13.0122	84.3756	8.03349	13.7025	12.4982	0.631059	16.0229	9.40667	11.8666	0	0	11.5853	0	0	9.59025	0	10.2952	0	0	0	0	0	0	0	0	0	0	0	2.39349	25	93.2663	3.1267	0
XPR1	61.2328	83.3429	61.5803	0.115204	74.8777	100	11.8079	23.6599	23.6011	52.7647	24.5851	23.6892	8.25378	3.70296	10.7211	21.1705	63.1811	43.3984	42.1354	32.0077	42.5466	35.996	41.5186	43.6216	30.4303	0	50.022	24.989	26.3181	56.3592	24.8348	6.56444	38.8016	34.895	45.8584	34.0045	2.14018	75	89.2789	23.288	0
TSPAN15	61.0038	92.3053	79.6593	0	80.6874	57.5855	73.5497	44.6909	44.309	91.4385	41.1588	43.56	75.8849	28.4987	78.925	40.2115	81.7007	56.6016	55.7644	45.3951	61.0222	55.5817	45.0727	56.1354	47.6722	46.9012	75.738	40.4538	38.126	81.1499	40.4758	14.1205	81.8182	30.2908	86.371	29.6889	19.5585	75	92.7082	4.2306	0
SLC2A3	60.8922	85.7504	58.5108	0	74.8777	46.4606	98.7223	61.2425	53.3265	99.5894	56.161	51.946	95.3591	42.722	95.6822	57.6663	67.9248	66.6765	64.8113	69.9408	62.4027	56.6081	53.8699	65.4968	56.3078	60.1777	74.027	31.1059	30.3275	61.0736	30.8709	8.57968	66.0303	24.7246	71.6698	24.2537	6.46059	100	90.7402	18.747	0
TKT	60.7744	97.3187	91.57	0	92.6764	100	92.833	80.8268	80.2027	97.7449	77.0451	79.1012	93.538	58.0572	94.1989	73.2854	70.4362	70.8621	69.1732	72.3022	66.7793	61.7547	51.9606	71.9624	54.0021	68.1304	47.3785	67.3741	67.8367	53.6202	66.4782	44.0178	27.7868	100	33.4704	100	1.58145	0	95.5427	91.2	0
ATP2B3	60.7706	93.3185	82.7434	0	84.0905	65.7292	25.76	11.6684	7.26979	41.6592	5.24306	5.91864	29.5785	2.08604	6.09487	0	36.9952	47.2904	44.8157	38.1691	45.7189	39.2778	34.66	0	36.9952	0	89.8664	67.3741	66.4929	13.9374	66.4782	42.1116	93.6995	100	13.9081	100	1.24485	75	91.8784	24.27	0
TMEM167A	60.7119	93.8332	81.9357	0	84.0905	57.5855	37.1053	80.5625	80.0705	74.6846	77.4857	79.1893	48.1569	100	52.6068	100	72.6685	85.7468	85.1593	74.3928	84.9244	82.4452	71.2146	77.7127	73.4763	75.2901	0	0	0	0	0	0	0	0	0	0	0	25	89.2055	94.891	0
GPR22	60.6565	88.3621	64.0035	0	74.8777	31.2014	10.2144	8.00411	5.63959	49.5267	5.66162	5.46336	7.51946	1.09828	4.21501	0	40.2702	35.0492	35.7688	41.6108	36.1727	29.6364	40.5052	43.6216	42.9872	46.9012	0	0	0	0	0	0	0	0	0	0	0	50	91.4378	7.1467	0
LRP8	60.6556	68.4353	44.1181	1.63749	0	51.6082	74.5631	16.8013	15.5823	91.8012	16.3901	15.4501	31.5759	3.29752	36.0405	15.4355	28.6533	43.3984	42.0179	29.5892	44.1475	36.7932	34.3516	0	36.7014	0	74.027	21.6478	22.1765	79.4463	21.6919	4.7457	90.116	26.0684	93.1194	25.6177	26.1719	100	98.3257	99.524	0
TMEM98	60.5373	91.0192	77.6472	0	80.6874	25.4736	52.6215	43.8097	46.5267	82.7587	43.1635	46.4532	66.8821	24.4274	70.5684	43.2516	66.8527	55.5368	59.157	57.8387	61.0222	55.0776	56.9981	56.1354	59.4948	60.1777	0	0	0	0	0	0	0	0	0	0	0	25	93.6555	21.151	0
OPRD1	60.4836	78.5997	40.5786	0.115204	74.8777	25.4736	2.67293	2.84183	2.65825	29.1496	0	0	3.12821	0	2.2764	0	7.13761	0	0	5.32494	0	0	6.84388	0	6.24174	0	0	0	0	0	0	0	0	0	0	0	1.54422	50	91.2248	4.902	0
ATP11C	60.3588	92.8971	83.9624	0	84.0905	100	11.4114	27.4783	29.5638	52.2593	29.4904	29.9163	12.7185	9.23553	16.2726	31.0325	44.5146	30.9297	30.4964	46.0647	33.9257	27.6053	42.0767	43.6216	44.5587	46.9012	57.8499	33.9183	34.2341	64.2091	33.8449	11.2494	46.064	100	53.4073	100	3.01099	50	90.8283	12.228	0
RELL1	60.3407	90.7199	75.4883	0	80.6874	57.5855	19.2539	21.8461	20.8107	61.3349	23.8361	21.2513	8.665	2.91414	11.3379	18.7913	13.4234	0	0	13.2508	0	0	12.1751	0	13.2912	0	35.431	34.7041	34.6306	40.9164	34.6453	11.4769	16.2432	100	19.3714	100	0	50	89.4551	24.129	0
TSPAN9	60.3371	90.1549	75.3415	0	80.6874	65.7292	68.4388	45.0874	48.4359	79.6501	48.2743	49.0821	80.0558	21.4092	46.5854	50.9473	85.7541	73.8067	74.1959	87.2462	81.429	78.4804	82.0825	71.9624	83.7862	75.2901	47.0994	46.2843	47.54	53.3191	46.4606	22.5058	31.5245	100	37.7074	100	1.01763	75	92.2823	19.073	0
TM9SF4	60.255	97.5277	93.8758	0	94.9904	100	36.9878	82.0972	84.168	74.5969	84.5058	84.9611	55.1182	100	59.2451	100	55.6176	84.6894	84.2855	50.7361	83.5952	80.9235	57.1743	100	59.6563	100	19.7533	53.2163	57.4827	23.3294	52.6215	31.2907	26.1859	100	31.4363	100	0.176987	75	94.8891	31.953	0
SCAMP5	60.222	95.2667	87.3697	0	86.6975	65.7292	78.3081	25.246	25.0844	84.2082	20.2453	24.1005	87.2522	10.1287	69.2466	23.1385	91.9225	66.6765	64.3119	86.0453	61.0222	55.5817	91.8784	56.1354	90.4979	46.9012	94.7423	31.5538	31.6933	17.2713	31.3115	9.46787	96.4532	27.8749	13.1297	27.3633	0.946829	50	89.3156	10.496	0
TSPAN18	60.171	92.2929	82.435	0	74.8777	41.4819	55.7424	34.1974	35.7909	84.1499	35.2622	36.2168	59.7004	13.4723	60.6256	35.9671	75.9583	61.6978	61.0222	77.6647	67.7192	62.9386	73.1972	56.1354	75.2387	60.1777	53.8478	21.3835	21.5891	60.0969	21.3394	4.36044	48.4286	23.5864	55.7057	23.132	2.1679	50	92.6274	14.191	0
APP	60.1209	93.4765	83.9183	0	84.0905	100	92.1501	88.7502	88.7649	96.9955	86.2682	88.0893	93.8317	100	93.9051	100	97.2243	100	100	97.1785	100	100	97.8411	100	97.8117	100	77.8235	100	100	76.4429	100	100	63.3279	100	69.4816	100	100	75	97.8044	86.216	0
COLEC12	60.0308	78.6732	34.7481	19.8635	74.8777	65.7292	75.1652	31.943	29.9163	92.0014	32.2661	30.0191	53.8258	11.1591	57.9674	31.8476	47.3638	36.9291	36.8409	48.9124	38.5005	31.0668	30.0191	0	32.2221	0	41.7976	51.9386	48.6562	47.8852	51.3879	22.3382	30.0925	30.2908	36.1287	29.6889	2.95347	50	97.8044	3.2213	0
SLC30A1	59.9339	93.7789	85.5485	0	84.0905	65.7292	67.5209	38.2582	37.612	89.1456	37.6414	37.4357	28.4476	17.6352	33.0445	37.9938	73.4763	36.9291	36.2975	75.233	38.5005	32.0412	78.9103	43.6216	80.7167	46.9012	43.6555	49.7797	53.3999	49.7577	49.2657	27.0403	21.8094	100	26.3915	100	1.91835	75	90.0206	20.627	0
CD99	59.8968	97.8146	94.2576	0	90.0652	46.4606	84.2708	33.6026	31.664	95.0158	32.5745	31.4437	90.3804	12.8472	91.3791	31.4877	35.9084	41.7829	43.795	37.0794	45.7189	38.3513	38.5372	56.1354	40.8136	60.1777	56.9393	60.9047	59.5829	63.3206	63.7392	38.2991	67.5797	100	73.6011	100	6.46059	75	91.57	6.1606	0
TMEM119	59.8932	93.4218	84.4764	0	74.8777	36.3857	87.7368	29.5858	30.959	96.187	31.4877	31.2821	76.6926	8.36804	79.5271	29.5638	23.7627	28.4697	29.2187	24.324	31.3556	24.1675	27.9997	0	30.1146	0	59.2745	55.7351	52.695	65.6411	55.1035	26.3082	71.6038	100	77.3168	100	4.11469	50	90.3583	51.154	0
TSPAN13	59.6912	93.9235	84.7848	0	80.6874	65.7292	78.0878	46.9526	47.9659	93.023	42.1354	46.9085	77.5885	31.6674	80.3055	43.2516	79.2481	73.0651	70.6712	63.7003	69.4522	64.5613	83.7715	71.9624	68.3948	68.1304	79.0424	28.5284	27.9189	84.0946	28.6386	7.56599	14.1724	30.2908	16.6691	29.6889	1.15147	75	90.5566	2.667	0
ANKH	59.5809	79.7855	40.3877	0.115204	74.8777	46.4606	44.6982	52.0928	43.1341	78.7219	46.3504	42.0767	50.4333	31.6674	54.7951	41.548	52.8125	65.832	63.9007	54.499	62.4027	57.1306	54.3105	65.4968	56.7484	60.1777	0	0	0	0	0	0	0	0	0	0	1.65772	75	89.6387	9.1	0
ITGA2B	59.4192	66.1078	24.1005	19.8635	0	41.4819	94.1254	13.35	15.6264	98.1765	16.346	16.1551	24.2179	1.60702	28.5064	15.4355	13.4675	0	0	13.3762	0	0	10.9855	0	11.9988	0	87.1567	33.5365	32.457	90.7989	33.4557	9.96098	82.3028	26.0684	86.7675	25.6177	73.6858	100	98.9646	61.993	0
LRP1	59.3709	92.602	79.6299	0	84.0905	100	92.2749	71.1485	66.8968	97.5682	66.6251	65.5015	90.3216	42.722	91.3203	57.6663	72.2132	73.8067	71.3761	74.0263	72.1325	67.7033	68.7766	71.9624	71.2439	68.1304	53.8478	100	100	60.0969	100	100	51.6229	100	58.8486	100	14.8249	100	99.9706	46.592	0
CD200	59.247	98.6722	96.9452	0	96.1792	65.7292	64.4147	35.1006	33.5145	86.9562	31.2895	32.7067	47.7309	20.0221	51.0354	33.4557	75.6646	66.6765	64.0623	63.5034	61.0222	55.0776	80.232	56.1354	70.3628	46.9012	86.1507	100	100	66.2212	100	100	78.4476	100	83.5438	100	72.694	100	93.6555	9.173	0
PVRL1	59.2423	87.5472	65.81	0	74.8777	65.7292	0	0	0	0	0	0	0	0	0	0	0	0	0	0	0	0	0	0	0	0	0	0	0	0	0	0	0	0	0	0	10.8895	0	95.1314	0	0
SLC29A1	59.0861	92.063	76.5604	0	84.0905	100	82.4203	68.1892	75.6058	94.4946	77.1332	78.5872	81.7301	40.0113	83.889	73.2854	91.2322	73.8067	75.2093	92.2438	73.3221	68.7728	92.8183	77.7127	93.6114	75.2901	74.2179	41.9445	42.3116	79.6519	42.4291	17.9412	19.1658	100	23.1752	100	5.20729	75	91.5112	5.7193	0
ATP1A1	58.988	99.6641	99.0748	0	100	100	94.5734	91.5406	91.3203	98.2988	91.9078	91.2028	94.287	100	94.7716	100	98.7663	100	100	98.8213	100	100	99.1041	100	99.1335	100	67.4916	100	100	40.9164	100	100	80.5258	100	15.6264	100	3.34709	100	92.0399	98.299	0
ITGA4	58.9528	91.0319	77.5591	0	0	5.93332	49.3832	12.5275	14.6718	81.1076	16.089	15.2152	57.3506	2.08604	61.3893	17.2933	11.7345	0	0	11.4471	0	0	10.3539	0	11.2058	0	42.3924	36.863	36.3343	48.5093	36.8409	12.6906	62.3807	34.895	68.6077	34.0045	100	100	98.8838	47.747	0
SLC10A7	58.9084	90.0321	75.268	0	74.8777	12.9461	2.85651	3.20164	3.2457	32.2688	3.81848	3.74504	4.49405	0	5.91864	0	8.84124	0	0	8.22638	0	0	10.1777	0	10.9855	0	92.576	15.3326	15.0022	94.6688	15.5823	2.1447	98.6268	16.4341	98.8618	16.56	0.200295	25	89.8957	16.575	0
TMEM9	58.8692	93.7186	77.985	0	88.5767	100	39.345	70.2893	71.4936	74.9812	64.8847	70.1571	54.5455	50.2251	58.7605	66.3901	62.7552	100	100	59.0146	100	100	70.0837	100	71.4202	100	54.8318	25.9583	27.2287	61.0736	25.995	7.13795	36.606	100	43.4425	100	0	50	90.3069	10.186	0
CACNA2D2	58.8122	90.4381	79.8796	0	80.6874	100	60.8753	15.6704	15.8026	86.3624	14.9508	15.5529	32.648	3.29752	28.9176	15.4355	55.8672	51.9313	49.9633	57.5525	59.6343	54.0719	53.1209	43.6216	55.5588	46.9012	81.5905	59.6417	60.6697	86.2315	58.8119	34.9059	65.4061	100	67.1611	100	0.574963	0	99.2216	16.231	0
YIF1B	58.6207	94.1397	83.5071	0	88.5767	100	42.5246	74.4236	70.7079	77.6415	71.6111	69.7606	54.472	58.0572	58.687	73.2854	43.8097	60.5816	60.9781	41.8181	58.0996	52.4345	45.9686	65.4968	48.6562	60.1777	0	0	0	0	0	0	0	0	0	0	0	25	89.0292	30.545	0
LMBRD1	58.412	88.2149	68.4095	0	80.6874	100	63.0195	86.9658	86.5766	87.32	84.3957	85.7468	66.1184	100	69.276	100	75.4443	87.1494	86.7528	77.129	86.4958	84.4785	82.3763	100	84.0358	100	25.3488	48.1495	48.1715	30.0264	48.4579	23.0973	19.1878	100	23.1972	100	0.565518	75	93.0239	41.28	0
MARVELD1	58.3613	94.2654	89.5873	0	84.0905	31.2014	73.9462	46.4312	50.0073	91.5655	52.9153	51.6082	82.5084	18.6911	84.5939	47.8558	53.3559	40.1748	41.9592	55.0248	44.1475	36.95	40.1381	56.1354	42.6421	60.1777	57.5121	26.2373	27.3902	63.8934	26.2373	7.27922	71.4642	34.895	77.1773	34.0045	0.188399	50	89.3597	0	0
EGFR	58.0625	57.1424	13.6731	86.4607	0	65.7292	50.1909	40.7916	41.6067	81.5232	44.6982	42.576	55.0301	15.3043	59.1864	41.548	53.9433	33.0812	32.3983	55.5659	36.1727	29.6364	53.8111	43.6216	56.2491	46.9012	25.3488	62.7699	52.6142	30.0264	61.8446	26.2098	26.6412	34.895	31.9724	34.0045	100	100	97.048	79.911	100
PRAF2	57.9437	98.4341	94.2723	0	94.9904	100	46.0493	55.9627	50.8004	79.3496	48.5681	49.0234	55.1329	38.0394	59.2598	50.9473	78.1172	73.8067	72.6979	59.0901	70.3187	65.1531	80.7608	65.4968	66.9996	60.1777	47.5914	33.1106	33.3529	53.8993	33.0151	10.5809	37.0906	34.895	39.8223	34.0045	1.32979	25	88.8236	6.6619	0
CD81	57.8999	99.8756	99.7503	0	100	100	93.6848	94.3531	94.2943	98.0264	93.5159	93.9345	96.5634	100	96.7102	100	91.3497	100	100	92.352	100	100	91.9665	100	92.8771	100	42.8036	62.7699	64.4735	48.9132	61.8446	39.2304	42.3557	100	44.4779	100	16.6019	75	92.3116	8.4361	0
BSG	57.8427	99.7835	99.2951	0	100	100	93.9345	100	100	98.1115	100	100	95.6088	100	95.9319	100	98.1495	100	100	98.2322	100	100	98.7957	100	98.8545	100	42.0546	100	100	48.1642	100	100	46.2329	100	41.1367	100	16.0421	100	93.4425	68.081	0
TNFRSF10A	57.4813	70.742	39.815	0	0	12.9461	14.4735	18.3948	19.9589	56.3435	21.0897	20.4142	7.2551	2.5159	9.38464	18.7913	11.4995	0	0	11.2122	0	0	11.9695	0	13.115	0	0	0	0	0	0	0	0	0	0	0	100	100	93.8831	42.055	0
TP53I11	57.4331	96.2675	90.1013	0	92.6764	100	65.2666	54.472	55.6616	88.2875	57.3799	56.4106	49.6696	31.6674	48.6121	57.6663	70.4656	60.5816	61.5509	48.1661	62.4027	57.1306	55.9994	65.4968	43.1928	60.1777	46.2843	57.4313	60.4567	52.5187	56.7484	34.7051	52.482	100	26.3475	100	0.158752	50	89.2422	16.61	0
F2R	57.2444	74.9059	47.0994	1.63749	0	31.2014	70.2379	34.0872	32.9711	90.1927	36.65	33.4117	56.3078	11.6892	60.5228	35.0272	53.1209	43.3984	46.3798	54.7994	45.7189	39.2778	44.4118	56.1354	46.9672	60.1777	0	0	0	0	0	0	0	0	0	0	100	100	92.4218	56.885	0
LPAR2	57.1138	62.4967	24.4529	1.63749	0	19.4595	85.8863	28.8221	30.9297	95.6209	30.724	31.3409	69.2466	7.86931	72.8595	28.8589	57.5415	43.3984	43.2516	59.2862	44.1475	36.6291	47.5988	43.6216	50.1983	46.9012	0	0	0	0	0	0	0	0	0	0	100	100	90.6447	62.781	0
DCHS1	57.0833	85.0419	62.3586	0	80.6874	100	34.7334	29.4463	31.429	73.1778	31.4143	31.9944	49.273	10.1287	53.6936	32.6039	49.5521	43.3984	42.297	51.1102	44.1475	37.5634	27.6693	0	29.8135	0	45.4031	100	100	51.6155	100	100	42.1207	100	49.3538	100	1.58145	75	99.9119	29.501	100
NDFIP1	56.9416	87.4316	68.3067	0	74.8777	65.7292	79.975	84.7995	84.9464	91.0698	81.6419	83.889	81.5685	58.0572	76.9863	73.2854	87.164	100	100	85.7836	100	100	90.7035	100	86.4004	100	64.2973	15.3326	13.6584	70.4802	15.5823	1.91189	79.5344	15.083	84.5058	15.396	1.20691	50	89.4551	20.123	0
LRP5	56.9036	36.9352	5.80115	7.42837	0	25.4736	75.9877	46.8204	54.6629	92.2916	55.5515	57.0715	57.4681	21.4092	61.4628	57.6663	53.5468	54.3545	58.4814	55.1901	62.4027	56.6081	55.4266	65.4968	57.8866	68.1304	34.4471	16.1991	15.3914	39.8076	16.4341	2.26294	25.4443	16.9996	30.3789	17.0287	10.8072	100	99.6622	66.229	0
NPTN	56.6365	89.1117	72.5363	0	74.8777	100	76.8982	84.381	83.3603	92.0927	82.6406	82.7434	82.2441	100	84.3589	100	88.2508	88.6253	88.1187	86.153	88.0966	86.503	90.3804	100	86.5178	100	70.0103	59.6417	61.4261	44.0887	58.8119	35.8123	78.734	100	31.0325	100	66.6516	75	94.9552	4.5622	0
LDLR	56.617	63.5242	24.8788	57.8574	0	57.5855	90.6154	41.614	44.1621	97.0646	43.6114	44.6835	60.7284	21.4092	64.5469	47.8558	44.9552	35.0492	36.0699	46.4518	38.5005	32.0412	44.5073	43.6216	47.0627	46.9012	78.8075	44.4192	44.0153	83.8669	44.3604	18.9273	50.1616	100	57.3799	100	100	100	98.289	47.334	0
TCTA	56.6045	92.3982	77.0891	0	74.8777	36.3857	55.5735	78.1466	77.3388	84.0779	74.0637	76.2961	57.9674	100	61.9621	100	68.057	81.8622	82.0458	70.0626	82.4497	79.5599	72.6245	100	74.7099	100	0	0	0	0	0	0	0	0	0	0	0	75	89.8296	18.324	0
EBAG9	56.5622	91.1777	74.1225	0	80.6874	100	12.7772	39.7709	42.2382	54.1057	39.1687	42.1942	16.2138	18.6911	19.9442	41.548	31.2528	47.2904	49.4419	32.2267	48.8031	41.8123	37.0392	43.6216	39.389	46.9012	36.8703	33.3823	33.6907	42.3851	33.3089	10.869	49.0087	100	56.2638	100	2.04502	25	88.853	10.399	0
UNC5B	56.3532	50.8012	16.9335	0.115204	0	12.9461	57.7838	28.9176	26.7734	85.0652	27.1993	26.5678	42.2088	8.36804	23.5717	25.7307	51.006	50.7417	48.3331	52.5933	55.7204	49.7903	52.3278	43.6216	54.7217	46.9012	0	0	0	0	0	0	0	0	0	0	2.20994	100	95.3444	72.188	0
ITGA5	56.3514	72.3837	48.5828	7.42837	0	65.7292	97.3564	54.3252	59.7151	99.1459	69.1218	63.4014	96.5193	22.9158	96.6662	61.6023	79.1746	43.3984	44.4999	80.8212	47.3344	40.9214	68.1157	56.1354	70.5537	60.1777	83.3749	40.7843	37.4945	87.8176	42.0253	14.7796	69.8781	24.7246	75.6792	25.6177	100	75	98.9279	58.599	0
CD58	56.313	86.3032	69.8634	0	0	57.5855	47.7016	42.9432	41.7536	80.2253	48.6562	42.9578	62.4174	16.7871	66.1918	45.2563	54.0314	40.1748	41.056	55.7013	44.1475	37.5634	49.5667	43.6216	52.0928	46.9012	36.8703	44.4192	46.2917	42.3851	43.9859	20.297	36.6427	100	43.5012	100	100	100	93.4645	72.565	0
ACVRL1	56.3034	72.5809	41.6801	0	0	31.2014	80.3642	39.3597	41.1367	93.8251	42.8844	42.0326	73.9903	16.7871	77.236	45.2563	35.174	28.4697	29.1746	36.3587	31.3556	25.1437	24.9229	0	26.9203	0	66.0449	17.1758	15.9495	72.0811	17.4475	2.50448	84.2928	17.33	88.4785	17.4973	100	75	91.3864	80.103	0
PCDHB2	56.2223	67.2354	39.4772	0.115204	0	41.4819	3.34851	3.84785	4.47937	34.1851	5.01542	5.24306	4.69966	0	6.18299	0	9.41401	0	0	8.86585	0	0	8.48876	0	8.9881	0	0	0	0	0	0	0	0	0	0	0	0	75	97.4078	67.971	0
STARD3	56.1351	87.791	69.8194	0	74.8777	100	60.2732	83.0592	83.3015	86.0754	82.1193	82.8903	65.2372	100	68.9529	100	37.0245	51.9313	51.1969	35.7123	48.8031	41.6598	35.4531	65.4968	37.7882	60.1777	64.0623	27.4783	27.449	70.282	27.2801	7.09117	19.6651	27.8749	23.8802	27.3633	1.09777	50	89.2789	45.53	0
SDK2	56.1062	34.7621	6.90263	38.0449	0	36.3857	6.25643	6.44735	8.89999	43.17	8.84124	9.9721	11.9548	0.631059	15.3033	9.40667	17.4034	0	0	17.7585	0	0	12.7625	0	13.9081	0	77.8235	32.4938	32.2808	83.0959	32.2735	9.74025	40.5713	34.895	47.6869	34.0045	0.837142	75	99.7797	68.056	0
ROBO2	56.094	64.4551	41.1955	1.63749	0	41.4819	8.70906	5.33852	5.21369	47.8182	5.86723	5.72771	3.65692	0	4.58217	0	33.3235	35.0492	33.1914	30.1565	33.9257	27.6053	22.529	0	24.3942	0	64.87	17.6898	17.3594	70.9576	17.4475	2.83123	64.2312	19.4522	70.3774	18.9915	100	75	98.5754	12.551	0
AOC3	56.0595	78.6569	48.3918	0	0	36.3857	89.7489	41.1661	44.7643	96.8133	46.1595	45.9979	92.4952	15.9879	93.2002	43.2516	46.6441	38.5739	39.1247	48.2108	42.5466	35.996	37.3329	43.6216	39.6975	46.9012	64.2973	41.0927	37.7148	70.4802	42.4291	15.0578	55.2063	26.0684	62.109	27.3633	100	75	98.1936	51.466	0
CELSR2	55.9158	57.0291	23.6452	74.2955	0	57.5855	46.1301	28.6386	23.9242	71.2106	24.9229	23.2193	36.0112	9.66112	40.6961	22.2059	61.639	56.6016	54.6336	47.8528	47.3344	40.9214	63.6364	56.1354	46.2623	46.9012	37.2301	13.8567	14.0109	32.7361	13.2325	1.6983	65.2005	15.083	61.2278	14.0786	1.44664	50	99.8238	81.474	0
ITGA2	55.9054	71.9674	38.8897	7.42837	0	57.5855	53.4733	19.1658	20.3995	83.1541	21.545	20.796	14.4515	3.70296	18.1378	22.2059	26.7881	33.0812	35.9084	27.717	36.1727	28.7323	29.226	0	31.3556	0	28.9543	50.727	46.9085	34.0579	52.6215	22.8851	32.3983	34.895	38.6547	34.0045	100	100	99.251	22.225	0
NINJ1	55.8975	96.7898	89.7342	0	84.0905	25.4736	88.7061	78.4403	77.5518	96.4572	77.2727	77.0157	80.658	100	82.9931	100	78.969	70.8621	73.4175	80.5758	73.3221	68.557	76.1345	77.7127	78.1172	75.2901	19.7533	42.341	43.3103	23.3294	42.8697	18.9914	18.5416	100	22.4115	100	2.2288	75	91.0486	5.8272	0
TEK	55.8975	44.6634	12.4835	0.115204	0	12.9461	52.46	27.8161	28.5945	82.6842	29.4169	28.7414	38.9191	7.86931	43.56	28.8589	41.1074	41.7829	45.2636	42.5738	45.7189	39.2778	46.6735	56.1354	49.229	60.1777	33.7494	23.8508	24.4382	39.132	23.6819	5.59352	44.4118	27.8749	51.52	27.3633	100	100	98.1275	8.0647	0
LRP6	55.8898	46.3158	8.87061	74.2955	0	57.5855	23.983	31.4143	33.2795	65.591	32.8683	33.6173	21.2072	11.1591	25.3782	32.6039	50.3451	43.3984	45.9833	52.0088	47.3344	40.2459	52.3719	43.6216	54.7511	46.9012	0	0	0	0	0	0	0	0	0	0	71.5158	100	99.6475	7.3872	0
ZDHHC3	55.8059	86.5392	58.1583	0	74.8777	41.4819	33.0004	58.6577	58.1877	72.0268	64.4368	59.1864	50.1689	28.4987	54.5601	57.6663	58.2024	49.6696	54.237	59.9653	53.3485	46.1438	48.2743	56.1354	50.8738	60.1777	52.9006	22.294	21.266	59.2671	22.3528	4.35436	28.0952	23.5864	33.7348	23.132	3.3908	25	89.1687	11.26	0
ITGB3	55.6824	82.8602	53.5027	0.115204	0	100	72.0664	26.6265	25.4075	90.9151	28.6679	25.76	44.5587	6.92289	48.9793	27.6179	13.8787	0	0	13.7946	0	0	11.1176	0	12.1457	0	65.2005	40.1748	36.6133	71.266	41.4158	13.7694	55.5882	23.5864	62.388	24.2537	100	100	97.8558	17.917	0
CSPG4	55.6589	52.9377	22.7199	57.8574	0	51.6082	84.7408	37.7148	34.8509	95.2343	39.4625	35.1447	85.5045	14.0837	87.3109	37.9938	43.1047	30.9297	30.4156	44.5328	31.3556	25.1437	26.0684	0	28.2127	0	68.0496	48.1495	44.9699	74.0123	47.7016	19.12	70.7887	30.2908	76.487	29.6889	71.6135	75	99.7944	54.042	0
STX3	55.6266	84.4965	69.2172	0.115204	74.8777	51.6082	62.8874	45.1314	49.8164	87.2627	48.1422	50.8004	34.5425	21.4092	39.2422	50.9473	33.6026	43.3984	43.5159	34.5972	47.3344	40.2459	34.9684	43.6216	37.377	46.9012	47.5914	57.4313	60.4274	53.8993	56.7484	34.6528	72.3307	100	77.9997	100	3.42226	75	88.8236	8.885	0
BACE1	55.6102	59.3179	25.4369	0.115204	0	12.9461	73.4396	57.0862	53.4146	82.9392	50.9252	51.9019	73.0944	36.3974	52.3572	47.8558	83.0078	73.0651	71.3467	52.3384	69.4522	64.5613	74.4309	71.9624	62.8286	68.1304	85.7688	19.0263	18.4168	89.7489	18.9161	3.1939	96.02	20.9208	97.2389	20.5008	100	100	95.7923	34.293	0
ITGA3	55.5792	67.5229	24.8642	19.8635	0	41.4819	83.5659	51.1088	53.7083	94.882	52.6362	54.472	80.6286	25.8592	82.9637	50.9473	65.0316	41.7829	46.4239	66.7939	45.7189	39.2778	62.623	43.6216	65.0903	46.9012	71.3394	53.2163	50.0955	76.957	53.8111	25.4893	62.7845	34.895	68.9969	34.0045	100	100	98.9426	42.043	0
SLITRK6	55.5685	62.5935	44.309	1.63749	0	31.2014	29.8135	6.55015	12.8506	69.9516	9.09091	13.6143	28.3742	1.09828	32.9417	12.9975	13.2472	0	0	13.0559	0	0	9.5315	0	10.2218	0	0	0	0	0	0	0	0	0	0	0	100	75	96.8277	16.553	0
KIDINS220	55.5364	89.0458	71.7286	0	74.8777	100	32.8536	51.8872	45.8511	62.8823	47.3491	45.014	42.1795	33.3473	30.8856	43.2516	77.7647	73.8067	73.0651	62.5044	72.1325	67.7033	67.0142	71.9624	69.4522	68.1304	94.823	42.341	44.5146	96.1889	42.4291	19.3266	27.258	100	32.7508	100	1.32646	50	88.897	10.171	0
PCDHB11	55.519	55.2066	20.9429	0.115204	0	12.9461	3.28976	3.50272	3.45131	33.9216	4.52342	3.92128	3.89191	0	5.14026	0	8.95873	0	0	8.34863	0	0	8.43002	0	8.91467	0	58.7605	15.3326	13.864	65.1638	15.5823	1.95211	63.4968	15.083	69.6358	15.396	0	75	97.5253	60.814	0
ACVR1B	55.5111	75.2331	44.588	1.63749	0	46.4606	42.2309	54.1342	56.2491	77.4876	51.6082	55.9113	48.2009	33.3473	52.6509	54.1563	64.1944	70.2012	69.5697	55.6862	67.7192	62.6279	65.6778	65.4968	68.1451	60.1777	0	0	0	0	0	0	0	0	0	0	66.1871	100	91.6728	71.478	0
ITGA9	55.4664	63.6654	27.7427	7.42837	0	41.4819	54.6997	26.9643	28.3302	83.6984	28.9764	28.6679	33.4851	7.40125	38.1113	28.22	45.0286	33.0812	33.5952	46.5113	36.1727	29.6364	37.0245	43.6216	39.3744	46.9012	34.4471	48.1495	45.1461	39.8076	52.6215	24.1948	33.2942	30.2908	39.6461	34.0045	40.9038	100	98.9132	53.712	0
FZD2	55.3727	79.0793	54.0902	0	0	25.4736	29.8869	15.1564	17.1097	70.0117	18.4462	17.7412	25.0844	3.29752	29.4904	21.1705	34.895	22.4556	24.0784	36.1236	24.7981	18.8558	20.7813	0	22.6612	0	0	0	0	0	0	0	0	0	0	0	5.00899	100	94.9552	56.668	0
INSR	55.3347	81.1355	59.8326	0	0	100	71.8167	51.5641	59.9941	90.839	55.2724	61.8152	60.3907	27.1565	64.2973	61.6023	51.9166	50.7417	52.4159	53.4931	55.7204	48.2698	57.938	65.4968	60.4053	68.1304	28.9543	67.3741	65.8393	34.0579	66.4782	41.127	23.8948	100	28.6679	100	41.8156	100	98.8251	94.967	0
PTTG1IP	55.246	95.577	87.4137	0	88.5767	100	87.2815	96.2109	96.3064	96.0148	95.9319	96.1522	91.2028	100	92.0693	100	87.8396	100	100	89.2342	100	100	90.8357	100	91.8197	100	28.9543	41.3791	40.7549	34.0579	41.4158	16.1083	16.9335	100	20.3848	100	0.175274	50	90.1821	9.2404	0
NRCAM	55.2399	66.6974	35.2475	7.42837	0	51.6082	68.6738	23.2486	19.2246	81.7566	17.8734	18.2846	62.9461	8.36804	40.5493	18.7913	82.5378	64.6718	61.2718	69.7734	58.0996	52.4345	83.5218	56.1354	76.5164	46.9012	91.9592	35.666	35.0419	30.6873	35.4604	11.6164	93.2442	26.0684	40.7916	25.6177	100	75	99.3391	18.312	0
APLP1	55.192	69.861	39.5506	19.8635	74.8777	57.5855	95.8584	23.9242	20.0323	91.9929	18.5784	19.0336	96.4753	8.36804	86.0185	18.7913	98.546	63.1297	59.9207	86.8304	55.7204	49.7903	97.7823	56.1354	89.9104	46.9012	77.4416	100	100	13.5703	100	100	40.2409	100	13.9081	100	4.83173	75	96.5193	33.415	0
PDGFRB	55.1679	83.2615	63.4895	1.63749	74.8777	100	89.8076	66.0743	66.6765	96.8339	66.2946	66.4708	91.4231	42.722	92.2602	61.6023	74.3428	58.5989	63.9888	75.9666	64.7085	59.2205	73.6819	65.4968	75.7674	68.1304	30.8048	67.3741	63.9742	36.0846	100	100	50.1616	100	57.3799	100	36.1117	100	96.1522	27.415	100
IGF1R	55.08	78.9173	60.0822	7.42837	0	100	39.4625	42.5319	44.7349	76.043	44.2062	45.1461	32.0164	18.6911	36.4811	45.2563	29.9603	30.9297	32.1927	30.87	31.3556	24.1675	32.692	0	35.0565	0	43.1855	48.9499	45.9098	49.2804	48.4579	19.9007	18.2699	100	22.0444	100	14.8418	100	93.56	99.139	100
BMPR1A	55.0486	71.47	33.3235	19.8635	0	100	13.2839	25.5104	27.5518	54.9165	27.5518	27.9777	16.2726	6.92289	19.9736	27.6179	12.1163	0	0	11.8205	0	0	14.3193	0	15.832	0	0	0	0	0	0	0	0	0	0	0	67.0716	100	92.576	39.434	0
MMP16	54.9539	67.1605	29.4316	1.63749	0	41.4819	3.53209	3.82582	3.65692	34.7632	4.89059	4.20032	3.43663	0	4.36187	0	13.5996	0	0	13.5017	0	0	12.3954	0	13.5262	0	0	0	0	0	0	0	0	0	0	0	100	75	95.8731	10.412	0
PTPRC	54.9385	84.4387	55.926	0	0	65.7292	90.4391	22.3528	23.0283	97.0236	24.262	23.3074	83.3603	3.70296	85.387	22.2059	46.8498	20.5977	20.5904	48.4347	22.7052	16.7645	31.3702	0	33.676	0	58.1803	48.1495	44.4706	64.5469	50.2056	20.7779	75.6058	30.2908	80.9223	34.0045	100	100	96.5854	23.172	0
PLXNB2	54.9279	96.6239	89.7635	0	90.0652	100	84.4177	76.0831	77.9116	94.6887	74.732	77.5591	85.0639	58.0572	85.7541	73.2854	84.0211	80.9884	81.3996	85.5836	88.0966	86.503	86.2241	100	87.6634	100	15.9495	100	100	18.336	100	100	18.2553	100	22.0297	100	67.9168	50	99.3611	3.2703	0
PROM1	54.8338	90.6943	76.8248	0	0	12.9461	71.6552	10.6183	16.6104	90.7862	14.099	17.1978	50.2864	2.08604	54.6776	17.2933	35.9818	22.4556	24.0784	37.1382	24.7981	18.8558	16.581	0	18.2699	0	70.9502	27.4783	26.9056	76.6045	27.5004	7.00582	76.7146	34.895	81.9577	34.0045	80.5666	100	97.0994	6.4715	0
ITGA11	54.812	43.4025	13.9374	19.8635	0	31.2014	77.7941	16.1991	19.5036	92.9196	19.4889	20.0617	77.941	3.29752	80.6433	21.1705	12.9241	0	0	12.6943	0	0	13.2765	0	14.5836	0	85.3282	39.323	39.11	89.3964	39.3303	14.8136	83.1546	100	87.5312	100	40.9708	75	99.3097	45.501	0
ITGA7	54.796	67.0211	26.9203	7.42837	0	36.3857	86.8556	62.3954	56.6603	95.8891	57.3432	55.5294	89.8223	40.0113	90.9091	54.1563	91.4525	56.6016	56.205	92.4447	59.6343	54.0719	87.4725	56.1354	88.8824	60.1777	60.5742	41.6581	38.6988	66.9261	41.4158	14.209	56.0728	26.0684	62.8727	25.6177	67.2588	100	99.1408	38.493	0
CDH24	54.7709	66.8272	33.2942	0.115204	0	19.4595	29.0792	22.8815	25.5985	69.3961	23.6452	25.6572	20.0176	4.91773	24.3208	23.1385	31.9724	43.3984	40.4758	31.2781	45.7189	39.2778	37.1567	43.6216	39.4772	46.9012	0	0	0	0	0	0	0	0	0	0	0.50405	75	96.8718	60.64	0
ABCG1	54.7501	52.6788	21.4422	19.8635	0	31.2014	37.2301	31.7668	30.9884	74.7678	32.413	31.0471	30.2394	8.81007	34.9684	28.8589	30.0778	25.76	26.1712	30.9429	28.4109	22.4821	23.1458	0	25.0991	0	56.4327	15.3326	15.2739	62.8286	15.5823	2.22821	80.8342	15.083	85.5485	15.396	69.5808	75	90.7402	70.452	0
TPO	54.7308	78.1811	51.8725	0	0	5.93332	97.8117	13.585	15.0977	99.2876	17.2566	15.597	96.7249	1.09828	96.8571	12.9975	7.56352	0	0	6.80762	0	0	7.29916	0	7.51946	0	96.6956	27.4783	25.3047	97.5914	27.6105	6.22475	98.1495	15.083	98.502	15.396	100	75	98.4873	4.1354	0
UBAC2	54.6946	88.9864	71.8755	0	74.8777	100	24.9229	70.5831	71.7873	66.3592	75.2019	72.7566	35.879	58.0572	40.564	73.2854	50.6389	72.3087	74.8862	52.3085	73.3221	68.2833	57.2771	77.7127	59.8326	75.2901	34.7628	54.4059	53.7671	40.1527	55.1035	30.0708	48.0467	100	55.3312	100	0.157955	75	90.4024	5.485	0
DCC	54.6043	73.6176	33.3823	0.115204	0	19.4595	3.62755	3.54678	3.99471	35.0139	4.48671	4.74372	4.05346	0	5.28712	0	13.8346	0	0	13.7527	0	0	9.48744	0	10.163	0	59.0101	13.8567	15.575	65.3987	14.2312	2.34873	82.5011	13.9227	86.9291	14.0786	33.3795	100	99.1996	1.7734	0
LRIG2	54.5886	56.0941	25.1432	1.63749	0	25.4736	4.50874	15.575	19.0043	38.451	18.6004	19.342	7.26979	3.29752	9.4287	21.1705	10.4567	0	0	10.1109	0	0	11.4261	0	12.5422	0	0	0	0	0	0	0	0	0	0	0	1.06292	75	98.289	47.79	0
PTPRU	54.5834	55.8304	21.7947	0.115204	0	12.9461	43.1561	39.1614	38.082	77.9476	38.5225	37.847	61.7271	15.9879	65.5162	35.9671	26.1712	25.76	24.9523	15.2362	0	0	18.0937	0	17.6678	0	44.8083	30.3128	31.1206	50.8959	30.3569	9.35106	52.1956	34.895	59.3039	34.0045	2.61853	100	98.1569	51.049	0
ITGB2	54.5302	61.3893	25.1285	57.8574	0	57.5855	94.6101	32.8536	32.648	98.3112	33.8743	32.7801	93.6114	9.23553	94.2429	30.2467	74.3722	22.4556	22.551	75.9972	24.7981	18.8558	45.8437	43.6216	48.4946	46.9012	69.1585	49.7797	46.2623	74.9963	50.2056	21.1422	68.4829	34.895	74.4896	34.0045	100	100	97.753	15.868	0
LRRC15	54.5115	78.9497	35.1887	0	0	41.4819	77.8235	6.95403	5.4193	92.9336	9.89866	6.09487	3.01072	0	3.59818	0	6.8292	0	0	5.96371	0	0	6.65296	0	6.75576	0	94.9258	22.8815	23.3368	96.2623	22.8962	5.21389	90.2262	27.8749	93.2369	27.3633	1.56276	75	96.2843	59.255	100
APMAP	54.4884	98.1503	94.8304	0	94.9904	100	89.2642	90.094	89.7342	96.6485	88.8089	89.3376	89.3376	100	87.6487	100	92.5099	100	100	93.3873	100	100	94.3457	100	94.9625	100	53.5982	100	100	59.8693	100	100	64.6057	100	70.7299	100	100	50	95.3664	22.01	0
CRELD1	54.4868	88.1814	73.8581	0.115204	74.8777	100	88.4858	74.0417	74.6806	96.4002	71.288	74.0491	67.2199	58.0572	67.1464	73.2854	61.3012	80.9884	80.2761	63.1854	79.3876	76.0501	68.8647	77.7127	71.3174	75.2901	40.7549	53.2163	54.3105	46.8351	52.6215	28.0949	32.7361	100	38.9999	100	0.650235	25	95.315	9.484	0
CD163	54.3773	76.4323	44.6762	0	0	36.3857	93.1708	38.2876	39.7415	97.8658	41.2983	40.2776	86.0773	15.3043	87.8103	41.548	95.3738	33.0812	32.0752	95.8159	33.9257	27.6053	85.1814	43.6216	86.7088	46.9012	66.0449	49.7797	44.8965	72.0811	52.6215	21.4006	41.9225	30.2908	49.1482	34.0045	75.9505	100	99.0013	24.546	0
SCN9A	54.3337	54.3864	9.60493	19.8635	0	36.3857	6.83654	7.424	8.06286	42.6924	9.81054	8.79718	4.99339	0	6.52078	0	13.629	0	0	13.3344	0	0	14.1284	0	15.6117	0	0	0	0	0	0	0	0	0	0	0	3.06926	75	95.036	56.464	0
PCDHB7	54.3312	59.8049	26.0244	0.115204	0	12.9461	3.53209	4.25907	5.46336	34.7632	5.42664	6.12425	4.67029	0	6.13893	0	8.63563	0	0	7.98216	0	0	8.2391	0	8.665	0	0	0	0	0	0	0	0	0	0	0	0.143312	75	97.4078	43.075	0
TMEM222	54.3289	93.093	80.3642	0	80.6874	100	37.3256	84.7334	83.2721	74.8201	81.6933	82.2735	48.1275	100	50.3892	100	42.2823	77.2654	76.7367	39.6295	75.011	70.3449	50.4186	77.7127	50.7417	75.2901	85.9304	28.5284	28.7267	89.8884	28.8221	8.12301	96.064	100	97.2683	100	0	50	89.9838	5.7042	0
EPHA2	54.3074	32.023	3.99471	19.8635	0	31.2014	86.8263	37.9204	40.9311	95.8786	41.5259	42.062	81.8769	16.7871	83.9918	45.2563	38.4051	35.0492	36.5546	39.7033	38.5005	31.0668	28.3595	0	30.4744	0	52.1956	37.6781	38.9852	58.665	37.8176	15.0864	64.5176	100	70.6565	100	100	100	96.2403	21.379	100
ACVR2B	54.3038	83.8719	67.1171	1.63749	0	65.7292	3.84785	5.38258	5.18431	33.1976	4.58951	5.43398	5.77177	1.09828	5.25775	0	11.7198	0	0	11.4332	0	0	12.3366	0	13.4675	0	0	0	0	0	0	0	0	0	0	0	4.63549	100	92.3116	52.575	0
PCDHA3	54.2963	58.2681	27.0377	0.115204	0	19.4595	2.30577	0	0	29.3892	0	0	2.71699	0	3.06947	0	8.03349	0	0	6.32465	0	0	7.22573	0	7.43134	0	0	0	0	0	0	0	0	0	0	0	0.16441	75	97.5914	41.458	0
PTPRJ	54.2919	54.0149	18.1671	38.0449	0	36.3857	43.0827	23.278	25.4957	77.9115	24.776	25.716	22.7199	4.91773	27.0231	24.8935	15.6557	0	0	15.8261	0	0	19.063	0	20.8548	0	47.5914	51.9386	50.6903	53.8993	51.3879	24.3839	57.3799	100	64.0476	100	100	100	98.8691	6.9017	0
LIFR	54.269	79.6898	54.5308	0	0	5.93332	73.9169	43.3103	44.5146	91.5539	42.8257	44.3384	52.1956	21.4092	56.4694	43.2516	45.9098	38.5739	39.5065	47.4799	42.5466	35.3055	31.8402	0	34.1754	0	91.8197	31.5538	31.4584	94.1107	31.451	9.48591	82.6406	34.895	87.0906	34.0045	41.8836	100	98.3404	30.711	0
CLMP	54.2637	83.3576	60.7431	0	0	41.4819	79.0131	33.162	34.2047	93.3898	34.7114	34.5719	75.3855	11.6892	78.4844	34.2635	26.7146	25.76	24.9523	17.5605	0	0	13.1884	0	14.4955	0	38.3096	28.1466	28.0364	44.0887	28.2347	7.63048	41.2689	30.2908	48.4286	29.6889	59.0911	100	93.9125	39.872	0
CKAP4	54.2609	98.6003	96.9305	0	96.1792	100	81.5905	66.2946	72.5363	94.2426	77.3241	75.9583	88.4271	38.0394	89.7635	100	73.7994	80.9884	81.4363	75.5386	80.4303	77.0562	71.7286	100	73.8875	100	46.5781	100	100	52.8051	100	100	59.2671	100	65.8173	100	1.71255	50	95.9906	32.174	0
VCAM1	54.1838	62.6177	30.8709	7.42837	0	41.4819	88.3683	29.3141	31.6346	96.3691	31.194	32.0899	85.387	9.23553	87.2081	31.0325	77.5591	36.9291	39.5212	79.2267	40.7108	34.182	55.3385	43.6216	57.7912	46.9012	60.2511	54.4059	59.2892	66.5957	53.8111	33.3503	77.4857	100	82.67	100	100	100	97.7089	29.379	0
ANPEP	54.163	78.2223	51.9313	0	0	12.9461	97.6502	36.158	37.3329	99.2339	39.1247	37.9204	95.5647	11.6892	95.8878	35.0272	94.9772	49.6696	53.3926	95.4599	55.7204	49.7903	90.9091	56.1354	91.8931	60.1777	84.8436	40.1748	38.4197	89.0439	40.8357	14.9724	50.1616	26.0684	57.3799	27.3633	41.5101	75	98.8545	47.566	0
TCTN2	54.0613	59.6346	25.76	0.115204	0	5.93332	26.9349	29.5638	31.7668	67.8805	30.0632	31.943	19.8854	10.1287	24.1445	31.0325	26.3034	25.76	26.7	27.2247	28.4109	21.368	24.5117	0	26.5531	0	51.5935	19.2613	19.2539	58.0629	19.3567	3.634	63.8713	21.758	70.0103	22.2157	0.195662	50	97.2022	79.556	0
P2RX4	54.0612	70.5948	40.3437	7.42837	0	57.5855	40.2923	46.1154	56.2197	76.1231	49.1629	57.659	53.8111	24.4274	35.7615	54.1563	20.5316	22.4556	21.0383	20.8134	24.7981	18.8558	19.5623	0	21.4863	0	27.7868	40.1748	38.5666	32.7361	40.4758	14.7458	20.5316	34.895	24.8715	34.0045	7.20386	100	94.7423	79.974	0
CD99L2	54.0162	88.2886	71.4936	0	74.8777	100	59.5902	68.4609	65.5897	85.8029	62.5569	64.1063	66.2359	45.86	69.9222	61.6023	76.487	78.8515	77.75	64.0941	76.7514	73.0538	78.734	71.9624	70.2012	68.1304	88.3022	67.3741	67.8367	70.9576	66.4782	44.0178	86.9878	100	83.2942	100	15.4602	50	93.09	3.3637	0
PCDHGA10	54.0009	57.3116	23.0724	0.115204	0	12.9461	3.56881	4.0094	3.56881	34.8681	5.18431	4.03877	3.40726	0	4.31781	0	9.45807	0	0	7.18454	0	0	8.44471	0	7.98943	0	0	0	0	0	0	0	0	0	0	0	0	75	97.5253	38.076	0
CLPTM1L	53.9659	92.5403	81.5098	0	84.0905	100	58.7164	82.9931	84.7114	85.4291	83.4263	85.0051	62.5936	100	66.324	100	61.4334	60.5816	65.3253	63.3368	62.4027	55.9903	54.9714	65.4968	57.3799	68.1304	15.5603	43.5453	45.2636	17.8	43.582	20.006	23.0797	100	27.7794	100	0.644064	25	94.5366	1.4614	0
SEMA6D	53.9493	30.0884	4.14158	1.63749	0	12.9461	20.8107	16.6104	18.6958	62.7448	17.4402	18.784	12.5716	2.5159	16.111	17.2933	44.4852	35.0492	33.9991	46.0349	38.5005	32.0412	30.5331	0	32.7801	0	86.1507	18.0203	17.4034	90.0646	18.2846	2.98466	88.6621	19.4522	92.0106	19.7168	68.9596	75	97.1802	14.911	0
PCDH9	53.934	67.4167	35.644	0.115204	0	12.9461	7.97474	5.80115	4.36187	35.444	4.48671	4.15626	5.11088	0	4.47937	0	60.5228	43.3984	41.592	22.7156	24.7981	18.8558	58.0702	43.6216	25.8041	0	91.3056	28.5284	27.6252	31.8402	28.2347	7.09896	89.58	27.8749	23.513	27.3633	1.51851	100	98.3551	21.186	0
CLPTM1	53.9178	90.6879	75.1946	0	80.6874	65.7292	68.0203	92.1207	91.8637	89.3431	91.0266	91.4011	72.0517	100	75.4296	100	72.5951	88.6253	88.1187	64.0032	88.0966	85.5544	72.272	100	70.9502	100	30.8048	62.7699	65.2592	36.0846	61.8446	40.2858	38.3757	100	45.3664	100	31.0677	25	95.4692	16.869	0
F3	53.8615	81.0736	63.5336	0.115204	0	25.4736	91.0119	57.145	54.5895	97.2126	52.3939	53.6936	80.5258	36.3974	82.8756	50.9473	90.3951	67.565	69.2613	81.8185	67.7192	62.236	83.2575	77.7127	84.8436	75.2901	86.4664	46.8204	48.9352	57.3799	46.4606	22.5618	77.1332	100	15.8026	100	75.5951	100	93.9639	63.811	0
CACNG4	53.8133	84.4676	53.2237	0	0	65.7292	53.0254	17.7412	13.3647	68.9965	10.5889	11.2204	50.3304	5.79447	7.07887	0	81.6419	47.2904	45.0507	67.6293	40.7108	34.182	65.3987	56.1354	47.1729	46.9012	0	0	0	0	0	0	0	0	0	0	6.06263	75	91.7903	71.205	0
MME	53.7986	54.1082	14.9214	19.8635	0	36.3857	92.2088	22.8154	23.1018	97.5454	24.7613	23.3661	94.6248	4.52734	95.0213	24.0344	84.2855	40.1748	44.331	85.7529	44.1475	37.5634	87.3843	43.6216	88.8089	46.9012	97.4152	43.9786	44.4265	98.0908	43.582	18.6592	88.0599	100	91.57	100	74.9886	100	97.9366	10.233	0
TMEM178A	53.7942	76.7569	49.6549	0	0	5.93332	91.5333	27.2434	25.6425	75.2064	22.8668	24.8642	94.1989	9.23553	21.4569	21.1705	93.817	71.523	70.6198	94.4697	67.7192	62.9386	94.522	65.4968	95.1241	60.1777	0	0	0	0	0	0	0	0	0	0	0	75	93.4058	71.293	0
SIRPA	53.7511	61.824	33.1179	7.42837	0	46.4606	80.3349	66.9849	62.344	93.8141	60.6991	60.4641	81.0985	42.722	62.8727	57.6663	89.2495	79.5932	78.5284	90.3757	77.6105	74.0615	90.865	77.7127	90.3216	75.2901	94.9258	39.6607	38.64	14.077	39.3303	14.1536	97.1435	24.7246	13.5262	24.2537	75.342	100	95.2489	47.208	0
P2RX3	53.7423	61.4393	33.5365	1.63749	0	31.2014	8.20972	4.95667	6.27111	47.0509	6.60156	6.97606	6.78514	0.631059	8.76781	9.40667	14.7158	0	0	14.6894	0	0	10.1336	0	10.9267	0	0	0	0	0	0	0	0	0	0	0	4.08618	75	94.6541	53.423	0
ACVR2A	53.699	71.1319	43.3103	0.115204	0	25.4736	13.4968	24.0123	23.1752	55.2519	25.3635	23.3514	17.7853	5.32317	21.7359	24.0344	19.8267	0	0	12.2362	0	0	19.768	0	15.2886	0	0	0	0	0	0	0	0	0	0	0	22.1553	100	92.2162	44.916	0
TMEM132E	53.651	89.5902	73.9903	0	0	25.4736	26.6412	7.424	4.90527	38.2272	3.74504	4.3325	24.497	1.09828	4.43531	0	22.0297	22.4556	24.0784	22.5149	24.7981	18.8558	17.3888	0	19.1364	0	0	0	0	0	0	0	0	0	0	0	0	75	98.6488	26.984	0
CD36	53.6192	77.1805	50.3158	0.115204	0	31.2014	93.9198	36.9658	32.2074	98.1065	40.1381	32.6039	93.7289	10.1287	94.3457	32.6039	91.6875	40.1748	41.2175	92.6301	44.1475	37.5634	94.287	43.6216	94.9185	46.9012	82.0091	39.0072	35.6587	86.65	39.8443	12.9007	76.3548	23.5864	81.6713	24.2537	76.0013	100	95.6675	18.28	0
TLR7	53.6055	78.7954	52.8712	0	0	5.93332	17.1978	4.71435	4.49405	59.34	6.19768	5.22837	31.3996	0.631059	35.8937	9.40667	6.97606	0	0	5.79033	0	0	7.31385	0	6.932	0	95.2269	21.0236	21.9415	96.4679	21.0236	4.61335	94.0814	23.5864	96.064	23.132	21.5618	100	98.4139	5.6532	0
ERBB4	53.5911	60.6188	26.7587	0.115204	0	5.93332	17.3006	7.70304	7.03481	59.4102	6.92466	7.00543	5.0962	0	6.41798	0	20.8401	22.4556	21.7947	18.3816	0	0	21.5744	0	23.513	0	0	0	0	0	0	0	0	0	0	0	12.3841	75	97.0774	29.243	0
FZD5	53.4843	73.8729	54.707	1.63749	0	31.2014	37.3917	18.1084	21.4716	74.8507	20.8694	22.0297	19.2833	3.29752	23.4983	21.1705	44.2649	33.0812	32.3983	45.8116	36.1727	29.6364	50.0661	43.6216	52.6068	46.9012	50.9693	17.822	16.7572	57.3799	17.7559	2.61114	53.936	18.7179	60.912	18.2444	66.1871	75	94.8304	25.79	0
SPN	53.4518	66.2176	33.9991	0	0	12.9461	60.1997	10.677	13.2325	86.0427	14.1724	13.9815	65.0609	2.08604	68.7766	17.2933	8.92936	0	0	8.30787	0	0	9.12028	0	9.72243	0	62.4541	40.7843	40.1527	68.7032	40.8357	15.5699	65.7953	34.895	71.8461	34.0045	100	100	94.3604	7.9707	0
IGSF9	53.4224	40.6467	11.6757	7.42837	0	25.4736	38.0085	18.0496	19.2392	75.2064	20.8254	19.6798	18.314	3.29752	22.3675	21.1705	11.2204	0	0	10.8812	0	0	9.94272	0	10.6917	0	0	0	0	0	0	0	0	0	0	0	0	75	98.0247	34.671	0
TMEM120A	53.3843	83.3207	48.3478	0	74.8777	41.4819	79.3509	94.2649	94.9625	93.5059	94.9332	95.1388	85.6954	100	87.4725	100	86.371	85.7468	86.4077	87.924	84.9244	81.641	88.5152	100	89.7489	100	0	0	0	0	0	0	0	0	0	0	0	50	89.2422	0	0
NLGN1	53.3696	76.6717	49.4493	0	0	12.9461	3.42194	3.04744	2.74637	32.6325	3.01806	2.8198	3.466	0	3.81848	0	12.5275	0	0	12.1391	0	0	13.2031	0	14.5102	0	82.8095	17.1758	17.2566	16.5002	16.4341	2.63462	93.303	17.9542	20.1939	17.4973	40.1046	75	97.6649	12.453	0
DSG2	53.3608	80.7315	56.1169	0	0	12.9461	53.9433	25.0551	26.8762	83.3678	27.2287	27.214	33.2942	7.40125	37.9057	28.22	65.5603	50.7417	55.7351	67.371	58.0996	51.7851	66.603	56.1354	69.085	60.1777	59.9207	40.4538	38.2141	66.2212	41.4158	15.2008	70.8988	26.0684	76.5972	27.3633	68.8167	50	96.7102	53.354	0
TRHDE	53.3409	0	0	0	0	0	6.13893	4.6556	5.68365	42.4004	4.69232	6.16831	4.94933	0	6.43266	0	16.302	0	0	16.5723	0	0	15.2739	0	16.9041	0	93.9418	18.6738	17.844	95.6161	18.2846	2.82148	96.5707	19.4522	97.5694	18.9915	0.458569	75	98.9866	24.102	0
CD7	53.3352	67.2888	35.5412	0	0	5.93332	83.933	14.8186	17.33	94.9784	18.0496	17.8881	45.0286	2.08604	49.4639	17.2933	10.9414	0	0	10.6057	0	0	13.0269	0	14.2312	0	0	0	0	0	0	0	0	0	0	0	13.5277	100	92.9725	36.388	100
PLXNC1	53.3298	71.0153	44.5293	19.8635	0	65.7292	71.6405	18.314	20.1645	90.7804	19.0924	20.3407	37.7588	4.11168	42.341	21.1705	37.5386	40.1748	37.6928	38.7735	40.7108	34.182	34.4103	0	36.7749	0	62.7258	29.5712	29.7988	68.9969	29.3141	8.24019	69.834	30.2908	75.6352	29.6889	5.81572	100	98.8104	17.582	0
TMX1	53.3083	97.5559	93.7729	0	93.8341	100	23.5497	43.4131	48.0981	65.2634	47.6061	49.1555	37.9498	18.6911	42.5319	47.8558	37.4945	43.3984	45.4545	38.6703	47.3344	40.2459	43.5894	56.1354	46.1301	60.1777	13.4014	100	100	14.5102	100	100	14.1063	100	16.603	100	0.170202	25	92.9505	41.88	0
SEZ6	53.2791	74.7369	41.1514	7.42837	0	46.4606	55.3532	14.0549	9.01748	56.32	6.02144	6.79982	66.6471	4.91773	8.59157	9.40667	80.188	61.6978	58.3199	81.7264	55.7204	49.7903	79.5271	56.1354	81.2307	46.9012	0	0	0	0	0	0	0	0	0	0	0.571172	75	98.7957	25.276	0
DLL1	53.2633	55.1165	20.796	0.115204	0	12.9461	79.8869	36.628	38.9631	89.7294	37.4651	39.2128	62.7552	14.6909	66.5149	39.0513	24.2326	25.76	26.0611	24.5686	24.7981	18.8558	20.4729	0	22.3528	0	13.2986	15.3326	14.0843	14.3487	15.5823	1.96426	15.9054	15.083	18.9896	15.396	12.9165	100	96.4092	29.03	0
LRFN4	53.1659	65.9313	36.1433	7.42837	0	41.4819	32.6773	39.0145	36.2461	69.9716	36.3196	35.7615	45.4545	28.4987	37.7735	41.548	64.1651	60.5816	58.8633	44.1317	59.6343	53.5543	55.926	56.1354	48.4653	46.9012	0	0	0	0	0	0	0	0	0	0	31.2631	75	96.1815	44.665	0
LRFN3	53.1367	61.3143	23.9389	38.0449	0	41.4819	8.29784	26.7293	28.9176	47.175	27.0671	28.9617	12.5129	8.36804	16.0376	27.6179	28.4036	25.76	24.9523	17.3626	0	0	22.2206	0	14.3487	0	0	0	0	0	0	0	0	0	0	0	29.8854	75	96.3357	30.571	0
PCDHB16	53.0728	59.225	26.3915	1.63749	0	25.4736	3.80379	4.77309	5.06682	35.9228	6.35189	5.75709	4.52342	0	5.9627	0	0	0	0	0	0	0	0	0	0	0	16.3093	13.8567	14.2459	18.7766	14.2312	2.00503	33.0225	15.083	39.3303	15.396	0	75	97.4078	29.514	0
TRPM7	53.0652	49.9053	20.1792	38.0449	0	51.6082	16.8674	33.8155	34.3369	58.9227	35.0859	34.6747	17.3006	13.4723	21.0457	35.9671	37.3036	43.3984	45.293	38.4491	47.3344	40.9214	36.1874	43.6216	38.596	46.9012	92.4291	20.5096	20.3554	94.5587	20.4729	3.94535	36.9878	21.758	43.817	21.3436	3.7209	50	92.7082	96.197	0
CELSR3	53.0602	55.7125	13.2765	57.8574	0	57.5855	36.3563	11.4628	12.0135	58.8657	10.0676	11.8373	44.5146	2.5159	30.0778	12.9975	45.8805	49.6696	46.7176	47.4352	53.3485	47.3021	46.4092	43.6216	48.994	46.9012	0	0	0	0	0	0	0	0	0	0	1.88014	50	99.8825	35.033	0
IL13RA2	53.042	87.1997	69.2319	0	0	12.9461	61.125	12.6524	14.2459	86.4857	15.4061	14.6718	39.2275	2.5159	43.9125	17.2933	56.9981	25.76	26.7	58.6979	28.4109	20.8315	36.9364	43.6216	39.3009	46.9012	0	0	0	0	0	0	0	0	0	0	35.4683	100	95.014	8.8963	100
P2RY12	52.9701	90.2774	75.973	0	0	5.93332	59.8032	10.5596	7.31385	59.4522	7.90131	6.72639	12.9975	1.09828	6.81451	0	48.5681	36.9291	35.5192	39.4966	24.7981	18.8558	33.7935	0	18.9455	0	45.7042	15.3326	14.1724	51.946	15.5823	1.98459	72.5437	15.083	78.242	15.396	69.0072	100	90.8283	14.689	0
SEMA5B	52.9181	67.064	35.3062	0.115204	0	12.9461	9.31121	6.95403	6.65296	48.9499	7.50477	6.96137	5.06682	0	6.03613	0	32.7361	25.76	24.6218	22.3717	24.7981	18.8558	19.8414	0	15.7145	0	95.08	15.3326	13.9227	96.3651	14.2312	1.67577	99.2143	16.4341	99.273	15.396	7.22471	75	99.1041	12.751	0
CNTNAP1	52.8611	82.3727	51.1235	0	0	46.4606	66.6177	36.5692	34.1754	88.8124	32.6773	33.3676	77.5151	21.4092	45.6455	34.2635	76.0317	61.6978	58.9147	77.0831	55.7204	49.7903	78.6165	56.1354	80.4523	46.9012	98.0834	55.7351	56.4106	33.3749	55.1035	30.2819	97.0774	100	31.1646	100	2.64497	75	99.6035	71.919	0
KIT	52.8518	56.3123	13.8787	19.8635	0	31.2014	78.3742	30.5184	28.7854	93.1428	29.9897	28.5798	34.4985	10.1287	39.1834	28.8589	65.2519	57.637	55.9994	67.0065	61.0222	55.5817	62.344	43.6216	64.8553	46.9012	55.2504	42.341	43.1194	51.2704	42.0253	17.7051	47.4886	100	42.3337	100	46.9839	100	96.1154	25.962	100
PCDHB3	52.8486	66.1957	22.1765	1.63749	0	25.4736	2.60684	2.73168	2.93729	30.9381	3.01806	3.2457	2.99603	0	3.58349	0	0	0	0	0	0	0	0	0	0	0	0	0	0	0	0	0	0	0	0	0	0	75	97.5253	22.95	0
PCDH7	52.837	48.5166	15.2005	0.115204	0	12.9461	43.2149	18.9455	19.1952	77.9717	20.9282	19.4302	44.3531	4.52734	48.7884	23.1385	41.1955	38.5739	37.7148	42.7072	28.4109	22.4821	31.4437	0	28.198	0	79.2481	46.8204	42.7155	84.2855	46.4606	17.4029	62.902	30.2908	69.0997	29.6889	2.04948	100	98.6048	28.22	0
DCBLD2	52.8293	60.4652	27.1699	19.8635	0	51.6082	76.3255	35.3796	36.1287	92.4332	36.8483	36.6427	63.3133	13.4723	67.0142	35.9671	23.0283	25.76	26.2814	23.5047	28.4109	21.368	26.2594	0	28.4476	0	78.3081	20.8768	21.8828	83.4704	21.0236	4.72034	76.5604	22.6392	81.8255	23.132	100	75	95.9319	5.1535	0
FAT4	52.8139	28.3425	3.12821	7.42837	0	19.4595	18.7693	18.0864	15.3914	60.912	20.8548	15.9274	13.7759	2.91414	17.3594	20.0764	15.3326	0	0	15.5029	0	0	11.3673	0	12.4541	0	69.4008	25.4957	25.3782	75.2166	25.6499	6.26123	82.6773	27.8749	46.0567	27.3633	2.22407	75	99.9853	21.828	100
PTPRO	52.8082	49.5282	12.836	7.42837	0	31.2014	13.7171	7.56352	8.35659	55.4463	7.10824	8.78249	9.17903	0.631059	12.0429	9.40667	80.0264	48.5387	50.7123	81.5883	47.3344	40.9214	75.1505	56.1354	77.1479	46.9012	39.7342	15.3326	16.9996	45.6455	15.5823	2.78504	67.6678	16.4341	73.6892	16.56	1.63075	100	98.1569	4.2299	0
NEO1	52.8022	61.3393	30.0338	7.42837	0	46.4606	47.261	49.8531	44.6615	80.0092	44.1768	43.5012	40.1527	33.3473	44.7496	43.2516	74.1519	61.6978	63.7245	75.8138	65.7439	60.3797	60.6844	65.4968	63.2986	60.1777	52.5114	57.4313	60.2144	36.6427	56.7484	34.4007	52.2177	100	59.3259	100	41.9177	100	99.1996	47.66	0
AXL	52.7728	62.2047	28.8001	0	0	5.93332	78.1466	51.0721	48.9352	93.062	49.8091	48.5681	83.3896	27.1565	85.4164	45.2563	40.9458	43.3984	46.3357	42.3663	47.3344	39.9127	44.4706	43.6216	47.026	46.9012	42.3924	43.9786	44.6909	48.5093	43.9859	19.4954	38.5225	100	45.5059	100	100	100	95.7409	15.686	100
CDH4	52.7278	73.0098	44.7496	0.115204	0	25.4736	39.8664	11.3232	9.07622	76.2576	8.32721	8.09223	8.37127	3.29752	8.81187	9.40667	27.9189	25.76	24.4162	28.8918	28.4109	22.4821	19.8708	0	13.9521	0	0	0	0	0	0	0	0	0	0	0	2.95347	100	96.7616	8.5062	0
GPR142	52.7041	66.6865	34.7041	0	0	5.93332	2.77574	2.73168	2.89323	31.6944	3.01806	3.15759	2.55544	0	2.83448	0	6.40329	0	0	5.53743	0	0	6.44735	0	6.49141	0	0	0	0	0	0	0	0	0	0	0	0.42672	75	93.7142	44.675	0
ALG10B	52.6884	83.6522	64.0182	0	0	65.7292	3.05478	3.37054	3.37788	33.2438	4.17095	3.84785	4.46468	0	5.85989	0	7.88662	0	0	7.0498	0	0	8.07754	0	8.44471	0	0	0	0	0	0	0	0	0	0	0	0.558038	50	91.7242	77.121	0
PDGFRA	52.6626	78.0655	60.5522	1.63749	0	25.4736	81.3482	46.1301	46.4532	94.1529	47.1729	46.6882	83.3309	22.9158	85.3576	45.2563	53.1943	41.7829	43.0607	54.8745	38.5005	31.0668	29.8282	0	30.6066	0	45.7042	43.9786	41.6948	51.946	45.8584	18.9401	61.3012	30.2908	67.609	34.0045	34.1157	100	96.2036	41.785	100
TENM1	52.6373	40.4939	8.78249	38.0449	0	31.2014	49.743	10.1483	10.6624	61.2758	11.0515	11.1323	28.6386	1.09828	6.75576	0	59.8913	47.2904	44.2356	61.6574	51.6449	45.5394	51.7991	43.6216	54.2077	46.9012	0	0	0	0	0	0	0	0	0	0	1.15754	75	99.8384	5.6524	0
PTPRR	52.5732	0	0	0	0	0	12.5422	7.15964	4.83184	36.3888	3.86988	4.44999	14.378	1.09828	3.51006	0	32.6039	43.3984	40.7549	33.5718	42.5466	35.996	31.5465	0	33.8669	0	0	0	0	0	0	0	0	0	0	0	0.928351	75	93.7289	43.139	0
CADM4	52.5627	87.3567	71.7727	0	0	100	88.9999	38.5813	38.4344	96.5555	33.6613	37.3476	89.881	25.8592	90.9678	37.0172	95.1388	75.8849	75.268	87.8315	73.3221	69.238	93.2149	65.4968	92.0399	60.1777	95.0213	34.381	34.8362	96.3284	34.124	11.4074	96.9746	24.7246	97.8411	24.2537	1.74844	75	94.9185	73.476	0
PCDHB12	52.5197	68.2378	36.6427	0	0	5.93332	2.57013	0	0	30.8038	0	0	3.53943	0	4.53811	0	8.59157	0	0	7.92795	0	0	8.59157	0	9.07622	0	42.3924	15.3326	15.083	48.5093	15.5823	2.16809	69.9809	16.4341	75.7527	16.56	0	75	97.5253	21.753	0
GJC1	52.5174	78.395	41.5186	0	0	57.5855	25.6719	17.7045	20.1057	66.9894	20.3554	20.5463	23.5571	3.70296	27.7868	22.2059	16.8013	0	0	17.0519	0	0	16.1845	0	17.844	0	40.0352	13.8567	13.2912	46.0126	14.2312	1.76295	57.8279	13.9227	64.4368	14.0786	2.76344	50	90.1307	94.052	0
COMT	52.488	98.0386	94.7129	0	96.1792	100	46.1595	80.2027	78.0438	79.4037	76.509	77.001	53.5615	100	57.6884	100	66.1918	75.8849	76.0391	68.0092	75.011	70.8202	72.4189	100	74.5484	100	62.9608	100	100	69.2906	100	100	52.247	100	59.3553	100	2.27163	25	94.4559	68.266	0
JAG1	52.4523	68.2065	46.8351	0.115204	0	19.4595	77.4196	44.2943	46.8644	92.7936	49.8091	48.2303	82.3175	18.6911	84.403	50.9473	74.5631	53.1429	57.7691	76.1501	61.0222	55.0776	63.5336	65.4968	66.1037	68.1304	67.7339	36.5178	36.4518	73.6672	36.6427	13.017	49.6402	100	56.8659	100	13.0715	100	99.0894	22.589	0
PCDHGB1	52.4497	37.4087	7.75444	1.63749	0	12.9461	2.98135	2.62153	2.5995	29.5664	0	0	2.65825	0	2.93729	0	7.7985	0	0	6.98248	0	0	7.57821	0	7.78382	0	0	0	0	0	0	0	0	0	0	0	0.0984024	75	97.2683	19.272	0
PCDH20	52.441	73.7637	44.6909	0	0	12.9461	28.198	8.5622	7.04949	68.8001	11.169	7.40197	5.14026	0	6.68233	0	0	0	0	0	0	0	0	0	0	0	0	0	0	0	0	0	0	0	0	0	0	75	98.5314	11.308	0
GRM7	52.4226	47.5837	14.3927	0.115204	0	5.93332	3.39257	3.40726	3.04009	30.1418	0	0	3.55412	0	2.89323	0	35.0859	22.4556	21.7947	6.633	0	0	17.1831	0	7.91599	0	0	0	0	0	0	0	0	0	0	0	1.50032	75	96.9966	19.907	0
GRIK3	52.4226	69.4689	34.8803	1.63749	0	36.3857	68.6077	12.4835	12.2632	89.5759	14.334	12.9681	23.6745	1.09828	27.9924	12.9975	47.3197	25.76	24.9523	12.0837	0	0	27.2874	0	14.0256	0	80.5331	17.1758	16.4488	15.8026	16.4341	2.27603	71.8461	18.7179	15.2666	18.2444	0.944174	75	97.8852	21.95	0
CLSTN2	52.4007	69.5194	38.0673	0.115204	0	31.2014	63.5409	18.2993	19.7826	87.5102	19.7092	20.0176	61.9474	3.29752	65.7365	20.0764	36.3049	35.0492	33.2721	37.4473	31.3556	25.1437	23.983	0	21.3835	0	77.0377	13.8567	14.8039	82.413	14.2312	2.09203	92.1795	15.083	94.8304	15.396	33.6727	75	98.3992	4.6251	0
CHRNB2	52.3492	72.6464	42.1207	0	0	19.4595	11.2058	11.639	6.53547	35.2814	4.56014	5.08151	11.9107	2.91414	5.50742	0	43.3984	40.1748	38.5593	23.3755	24.7981	18.8558	41.2395	43.6216	26.0831	0	0	0	0	0	0	0	0	0	0	0	58.1091	75	94.052	10.169	0
PCDHB14	52.3085	63.7592	32.6186	7.42837	0	46.4606	4.81715	8.57688	13.0562	39.3205	11.2718	13.629	6.00676	1.09828	7.81319	12.9975	18.6812	0	0	15.6153	0	0	18.8133	0	19.7826	0	0	0	0	0	0	0	0	0	0	0	0	75	97.2977	21.329	0
PCDHB10	52.3048	73.9183	50.9032	0.115204	0	31.2014	3.3632	3.70833	3.77442	34.2286	4.72904	4.39125	4.18564	0	5.44867	0	11.382	0	0	11.0467	0	0	12.9975	0	12.5129	0	0	0	0	0	0	0	0	0	0	0	0	75	97.5767	15.491	0
SLITRK5	52.2996	58.2408	24.0564	0.115204	0	12.9461	5.29446	6.05082	6.77045	40.5091	7.31385	7.19636	5.28712	0	6.85857	0	39.8884	43.3984	41.2909	25.4331	31.3556	25.1437	41.6948	43.6216	21.3247	0	83.5365	13.8567	13.6878	13.137	13.2325	1.63857	95.0286	15.083	13.4308	14.0786	0.458569	75	97.0627	20.764	0
SCN3B	52.2708	85.9681	67.5723	0	74.8777	57.5855	60.1116	16.6251	13.6878	72.7552	12.2338	12.4541	49.9633	4.52734	44.1328	9.40667	83.9477	50.7417	48.7296	43.2411	36.1727	29.6364	84.6233	43.6216	35.8496	0	89.8664	100	100	14.2312	100	100	27.6766	100	14.334	100	1.58145	75	92.6494	16.531	0
CNTNAP4	52.2427	54.1392	9.06154	7.42837	0	31.2014	76.4283	14.2459	6.932	38.2791	3.18696	3.20164	74.9743	5.32317	3.01072	0	70.8915	46.0714	43.5967	52.8931	44.1475	37.5634	45.6455	56.1354	48.3037	46.9012	88.8236	17.6898	17.3888	13.1958	16.9188	2.68191	94.2796	18.7179	13.4968	18.2444	0.558038	75	99.4566	9.0542	0
SLC11A2	52.2238	77.4411	49.3465	1.63749	0	36.3857	45.3811	50.8298	52.3572	79.0351	49.5814	52.0928	26.5384	28.4987	30.9884	47.8558	21.2366	25.76	25.7453	21.2846	24.7981	17.0391	24.9816	0	26.9643	0	62.1383	21.7727	23.2486	68.4241	21.9489	5.24056	31.7888	24.7246	37.9718	25.6177	100	75	90.9532	39.529	0
TMEM104	52.218	84.2288	62.4761	0	0	51.6082	10.0455	27.5811	27.2874	50.2091	28.3889	27.4343	10.912	5.79447	14.0843	24.0344	12.5422	0	0	12.1946	0	0	14.6424	0	16.1257	0	0	0	0	0	0	0	0	0	0	0	0	75	91.5112	61.574	0
CLSTN3	52.2171	65.5648	32.3689	7.42837	0	57.5855	72.1692	53.4293	54.6336	83.9644	48.8471	53.8258	82.8756	40.0113	52.9299	57.6663	86.2975	75.8849	74.7393	84.5377	73.3221	69.238	85.4604	71.9624	86.6353	68.1304	48.9426	16.1991	16.1698	48.1642	16.1771	2.40457	75.5691	17.9542	75.5544	17.4973	31.7976	75	98.4873	30.872	0
PCDH10	52.2156	81.8649	58.3052	0	0	5.93332	42.9285	16.0156	11.5435	77.8432	13.1297	10.3099	18.0496	4.91773	21.9562	12.9975	41.548	44.8891	43.1855	12.7916	0	0	49.7724	43.6216	11.2645	0	84.8436	19.0263	18.5637	89.0439	18.6151	3.10627	90.5126	20.1571	93.4719	19.7168	1.88014	75	97.9145	21.607	0
IGSF1	52.1515	84.1053	62.5202	0	0	5.93332	73.8728	10.5008	13.5703	91.5424	12.9388	14.0549	80.4817	1.60702	82.8462	12.9975	21.7213	25.76	26.7	22.1139	28.4109	20.8315	15.4061	0	17.0216	0	97.5914	41.3791	41.0339	98.2229	41.1367	15.92	99.4125	100	99.4272	100	1.50032	100	99.5741	7.1561	0
RET	52.1308	76.2433	40.2702	0.115204	0	31.2014	41.0706	5.14026	5.83052	76.857	6.05816	6.3886	3.98003	0	4.5528	0	16.8747	0	0	17.1366	0	0	10.7064	0	11.7051	0	0	0	0	0	0	0	0	0	0	0	9.25994	50	96.9966	32.43	100
CD302	52.0893	80.7627	56.7484	0	0	19.4595	62.5716	40.4318	45.6895	87.1417	44.7937	46.8938	47.7603	15.9879	52.2103	43.2516	84.682	44.8891	46.042	86.1376	48.8031	41.8123	85.5045	56.1354	87.0172	60.1777	0	0	0	0	0	0	0	0	0	0	31.9393	100	92.8257	25.356	0
TNFRSF10D	52.0615	86.4838	67.7045	0	0	12.9461	74.3061	22.1178	24.0711	91.7093	24.3501	24.3061	54.4426	4.11168	58.6723	23.1385	35.1593	28.4697	28.7634	36.344	31.3556	25.1437	30.6947	0	32.9417	0	0	0	0	0	0	0	0	0	0	0	45.3835	100	93.0019	5.9501	0
SEMA4G	52.0252	38.157	8.28315	1.63749	0	12.9461	43.1341	22.5437	25.7013	77.9356	23.513	25.8041	37.9938	6.92289	34.8803	26.4062	62.0649	56.6016	53.4293	61.8086	62.4027	57.1306	63.0783	56.1354	65.619	60.1777	0	0	0	0	0	0	0	0	0	0	7.20386	75	97.2389	20.765	0
SV2C	52.0226	72.5622	42.5173	0.115204	0	25.4736	36.7895	7.45337	4.6556	36.9546	3.40726	3.65692	12.131	1.60702	2.77574	0	7.63695	0	0	6.84795	0	0	7.38728	0	7.57821	0	0	0	0	0	0	0	0	0	13.0416	0	0.497128	75	93.2442	39.405	0
GABRA5	51.9999	75.6364	47.8191	0	0	12.9461	64.0916	13.2765	7.13761	64.4561	8.34924	5.58085	60.5082	4.11168	7.26979	9.40667	81.7741	44.8891	43.1855	6.65985	0	0	80.5258	43.6216	6.99075	0	0	0	0	0	0	0	0	0	0	0	0.65437	75	94.1695	36.989	0
SLC6A4	51.9558	70.1998	52.9446	0.115204	0	19.4595	81.0545	7.18167	8.31253	94.0493	10.2071	9.36995	27.1846	0.631059	31.6493	9.40667	8.09223	0	0	7.31941	0	0	7.21104	0	7.40197	0	87.3256	20.8768	20.6051	90.9238	21.0236	4.13249	92.7082	20.9208	95.1241	21.3436	5.87	75	93.1781	44.251	0
DSC1	51.9551	53.2105	8.31253	7.42837	0	25.4736	91.8197	12.1604	7.59289	97.4516	15.5676	8.28315	87.0906	1.09828	88.5886	12.9975	16.5957	0	0	16.8402	0	0	9.25246	0	9.89866	0	98.1422	27.6913	25.6572	98.5828	27.75	6.30515	98.4726	15.083	98.7076	15.396	4.56618	100	96.6588	7.1802	0
PCDH8	51.9307	43.1747	11.4554	0.115204	0	5.93332	21.8241	9.47276	6.21237	63.2171	5.70568	5.61022	11.1911	2.08604	3.21633	0	56.2638	36.9291	35.6734	13.6969	0	0	46.5707	43.6216	9.95741	0	74.6218	13.0856	13.0856	80.0705	13.0856	1.61278	91.056	13.5703	93.9345	13.5225	2.18652	75	98.0908	9.5844	0
PCDHB5	51.9243	52.6625	17.7265	7.42837	0	25.4736	5.00808	4.75841	7.46071	39.8366	6.32251	8.07754	5.02276	0	6.57953	0	12.0576	0	0	11.7513	0	0	12.3072	0	13.4234	0	14.9141	13.0636	13.0562	16.9775	13.0489	1.59449	28.5651	13.4675	34.3369	13.2738	0	75	97.2683	14.719	0
GRIK2	51.9055	63.8293	33.1326	7.42837	0	36.3857	53.8405	13.5042	10.4127	48.9916	8.91467	9.06154	62.1383	3.29752	6.91732	0	75.4296	57.637	53.9727	77.0984	55.7204	49.7903	80.9517	56.1354	82.6994	46.9012	88.9264	15.3326	14.7085	40.9164	14.2312	1.84647	97.5033	16.4341	69.79	15.396	3.46662	75	97.8337	11.133	0
SCN3A	51.8967	47.6996	23.2046	7.42837	0	19.4595	11.0001	8.19504	5.90395	37.4671	5.24306	5.66897	7.4754	1.09828	6.16831	0	37.0686	28.4697	27.5297	21.5704	24.7981	18.8558	24.1886	0	21.0604	0	0	0	0	0	0	0	0	0	0	0	2.15863	75	95.2122	24.36	0
SLC19A3	51.891	84.8703	64.1798	0	0	12.9461	75.5911	13.7906	13.8787	92.1553	17.4181	14.5249	46.5707	1.60702	51.0941	15.4355	31.2234	28.4697	28.198	32.1975	31.3556	25.1437	33.6466	0	35.9524	0	91.0119	19.0263	18.4315	93.5159	19.1585	3.27751	98.1348	21.758	98.4873	22.2157	0.694546	75	90.3363	64.657	0
IL17RB	51.8684	78.7629	52.8271	0	0	5.93332	78.4403	24.9816	27.0084	93.1623	20.7373	26.3475	48.8031	13.4723	53.209	27.6179	60.9634	55.5368	54.8539	62.7768	62.4027	57.1306	48.4359	65.4968	51.0648	68.1304	0	0	0	0	0	0	0	0	0	0	5.04987	100	94.6321	19.302	0
ENG	51.8556	62.7744	20.5316	1.63749	0	25.4736	94.7423	74.8127	78.9837	98.3511	77.8088	79.9824	92.8624	58.0572	93.5086	73.2854	94.8451	72.3087	74.8862	95.3051	73.3221	68.2833	95.08	77.7127	95.6381	75.2901	55.926	51.9386	50.7196	62.2485	55.1035	30.5101	31.194	34.895	37.3256	100	80.8314	100	96.7249	45.457	0
PROCR	51.8354	65.7652	32.0311	0.115204	0	19.4595	90.0426	40.373	41.5039	96.9006	44.9258	42.6494	67.9615	14.6909	71.6625	40.2115	69.4081	48.5387	50.2717	71.2505	53.3485	46.3922	59.906	56.1354	62.4761	60.1777	62.4541	35.0492	34.7628	68.7032	35.2475	11.9387	26.0831	100	31.3115	100	72.1033	100	93.5233	13.111	0
PCDHGC4	51.8022	72.1382	38.082	0	0	19.4595	22.6979	6.77045	4.39125	35.5247	3.01806	2.83448	24.6145	1.09828	3.08415	0	47.6575	30.9297	29.439	28.0213	28.4109	22.4821	23.7847	0	25.7527	0	0	0	0	0	0	0	0	0	0	0	1.40118	75	97.4666	9.4023	0
LRFN2	51.7942	49.4377	15.9789	0.115204	0	5.93332	3.90659	5.00808	3.7891	30.3101	0	0	5.22837	0	3.28976	0	28.712	28.4697	27.7941	6.61957	0	0	24.4529	0	8.1216	0	0	0	0	0	0	0	0	0	0	0	30.1576	75	96.2403	1.9146	0
LGR5	51.751	0	0	0	0	0	51.498	11.5142	12.3219	82.2123	14.3854	13.1444	9.03216	1.09828	11.8226	9.40667	28.991	22.4556	23.6158	29.9382	24.7981	17.0391	11.147	0	12.1751	0	0	0	0	0	0	0	0	0	0	0	12.5045	75	96.8718	9.3864	0
CHODL	51.7294	92.9584	82.1413	0	0	5.93332	37.9791	8.6136	11.8226	75.1848	11.617	12.836	31.8255	0.631059	36.2755	9.40667	66.7058	30.9297	32.67	68.5868	33.9257	26.1687	50.9913	43.6216	53.5027	46.9012	74.9449	20.0543	20.6491	80.3789	19.812	3.92804	86.0846	22.6392	89.9545	22.2157	0.0984024	100	93.56	21.238	0
TMEM132A	51.7005	82.6358	58.9808	0	0	65.7292	50.4112	27.75	26.0684	81.6693	23.3514	25.3635	60.2144	10.6502	17.7559	24.0344	73.0651	63.1297	59.9207	71.601	55.7204	49.7903	71.7727	56.1354	69.3641	46.9012	74.027	21.6478	21.3981	79.4463	21.545	4.31193	90.6374	26.0684	93.5894	25.6177	0.306653	75	98.4506	19.764	0
HTR1E	51.6861	73.4711	53.4146	0.115204	0	19.4595	12.4468	3.42928	4.09752	53.6865	3.92128	4.83184	3.59818	0	2.95198	0	10.1924	0	0	6.36483	0	0	9.72243	0	7.21104	0	0	0	0	0	0	0	0	0	0	0	0.299249	75	90.2555	53.008	0
PCDHB8	51.6798	80.965	61.7124	7.42837	0	57.5855	2.40858	0	0	29.857	0	0	2.67293	0	3.02541	0	7.24042	0	0	6.45862	0	0	7.3726	0	7.56352	0	26.6559	16.1037	17.5062	31.4951	16.1771	3.02998	52.3572	16.9996	59.4874	17.0287	0	75	97.4078	12.703	0
PTCH1	51.6669	45.7625	9.38464	74.2955	0	51.6082	35.9084	14.6718	17.9762	73.9503	16.1918	18.2699	26.4797	2.08604	29.3876	12.9975	38.596	36.9291	34.3736	39.9249	40.7108	34.182	37.098	43.6216	39.4478	46.9012	0	0	0	0	0	0	0	0	0	0	9.45867	75	97.0187	10.349	100
SEMA6A	51.6644	32.9555	4.24438	7.42837	0	19.4595	54.0021	26.7146	26.7293	83.3853	25.5691	26.5825	37.4651	8.81007	41.9885	26.4062	60.7725	41.7829	39.3009	62.5649	40.7108	34.182	48.1569	43.6216	50.7564	46.9012	0	0	0	0	0	0	0	0	0	0	8.41191	75	97.1215	17.061	0
CD34	51.6591	69.6805	38.9044	7.42837	0	41.4819	76.252	42.4438	44.8524	92.4049	46.6148	45.6602	68.0864	18.6911	71.802	50.9473	86.3269	59.5168	65.575	87.8623	65.7439	59.8929	89.837	65.4968	90.9238	68.1304	74.4089	48.1495	42.855	79.8502	49.2657	18.5449	66.9702	27.8749	72.9916	29.6889	100	100	94.5146	4.8396	0
PCDHB13	51.6306	58.9849	25.0698	0.115204	0	5.93332	2.42326	0	0	29.9144	0	0	3.06947	0	3.74504	0	8.22441	0	0	7.53548	0	0	8.60626	0	9.12028	0	90.865	18.0203	17.6384	93.4278	18.2846	3.08583	88.853	19.4522	92.1574	19.7168	0.127532	75	97.4078	12.074	0
VTI1A	51.5819	86.2893	62.9608	0	74.8777	65.7292	3.466	5.4193	5.199	34.5301	7.46071	5.90395	5.49273	0	7.13761	0	10.1336	0	0	9.80909	0	0	11.1323	0	12.1604	0	46.5781	100	100	19.6284	100	100	26.6045	100	24.7246	100	1.39773	50	88.7942	47.244	0
NRXN1	51.5634	35.0916	4.52342	7.42837	0	19.4595	22.6979	12.0062	8.55485	64.5331	9.66368	7.62226	16.7132	2.91414	9.34058	9.40667	66.5149	60.5816	57.1964	56.7845	53.3485	47.3021	62.7552	56.1354	55.8966	46.9012	88.8236	62.7699	61.7124	72.0811	61.8446	36.1585	91.1734	100	82.67	100	68.0112	75	99.6842	14.21	0
ROBO1	51.5319	52.4994	13.0856	38.0449	0	36.3857	19.9148	30.3569	28.4036	61.9068	30.1219	28.3595	16.9482	10.6502	20.6932	31.0325	47.7016	41.7829	40.1821	35.2719	40.7108	34.182	29.9163	0	32.1193	0	51.9166	46.2843	46.4532	45.2489	46.4606	21.3733	21.3688	100	25.8261	100	100	50	98.6782	12.494	0
PCDHGC3	51.5197	74.9945	51.006	1.63749	0	65.7292	48.8104	43.6922	36.907	73.798	38.9485	36.114	43.8097	27.1565	38.2435	37.9938	67.6311	54.3545	50.8445	69.5908	55.7204	49.7903	61.7418	43.6216	64.3413	46.9012	93.7436	42.341	41.7536	95.5206	42.4291	16.9576	83.4043	100	49.6402	100	1.20378	75	97.4078	53.366	0
CDH12	51.518	52.6462	18.6224	0.115204	0	5.93332	3.31914	3.04744	3.23102	34.0539	3.55412	3.73036	2.76105	0	3.20164	0	10.5596	0	0	7.1441	0	0	10.5008	0	8.32721	0	0	0	0	0	0	0	0	0	0	0	0.808135	75	96.6295	10.679	0
TSPAN33	51.5078	78.7466	59.9501	0.115204	0	31.2014	82.6259	34.8069	33.0739	94.554	31.4731	32.3542	81.6419	14.6909	83.8302	28.8589	83.2281	57.637	61.7271	84.8299	65.7439	60.0713	85.901	71.9624	87.3843	75.2901	0	0	0	0	0	0	0	0	0	0	19.5789	100	92.6494	20.551	0
ATP1B2	51.5014	68.123	36.5252	0	0	5.93332	90.4538	30.0044	29.8575	94.8311	25.5397	28.9323	93.7729	12.8472	50.213	26.9863	96.3871	75.1579	74.24	96.6364	72.1325	67.7033	95.3885	71.9624	95.8878	68.1304	90.865	30.2174	29.6079	54.7804	29.9457	8.09802	95.8951	20.9208	13.1444	20.5008	31.996	100	94.052	15.686	0
P2RX7	51.4712	68.8478	35.1593	1.63749	0	41.4819	67.0436	22.0884	19.298	67.0441	20.2893	19.0189	20.7226	5.79447	15.362	20.0764	19.5917	0	0	10.9501	0	0	13.6878	0	12.1897	0	80.2027	33.2428	32.8976	85.0492	33.162	10.3344	76.4283	30.2908	78.5137	29.6889	30.2122	75	94.801	29.738	0
PCDHGB2	51.4353	75.7585	47.9953	0.115204	0	12.9461	3.09884	3.0915	2.77574	33.4729	3.30445	2.85651	3.52475	0	4.25907	0	9.23777	0	0	8.64787	0	0	8.9881	0	9.60493	0	56.9393	26.8835	25.4663	63.3206	26.8101	6.10153	63.0048	23.5864	69.2172	23.132	0.350948	75	97.3344	14.196	0
SEMA5A	51.4278	53.8275	19.7092	0.115204	0	12.9461	25.6278	15.2005	17.6678	66.9456	17.6531	18.0937	20.1057	2.08604	24.3942	17.2933	47.6869	35.0492	37.8617	49.3008	38.5005	31.0668	35.8937	43.6216	38.3316	46.9012	41.1367	13.8567	14.3119	47.261	14.2312	2.02351	45.1755	13.9227	52.3792	14.0786	7.44609	75	98.8985	0.54341	0
FRAS1	51.4261	0	0	0	0	0	27.3755	9.65634	9.83992	68.2356	13.2325	10.9267	8.79718	1.09828	11.5435	12.9975	32.2441	28.4697	30.7314	33.2499	31.3556	25.1437	31.2821	0	33.6026	0	94.1548	35.666	35.1153	95.7409	35.4604	11.6565	91.1588	27.8749	94.0373	27.3633	1.07445	75	99.9266	9.5368	0
KCNA3	51.4065	42.2897	10.7358	0.115204	0	5.93332	18.6885	4.83918	5.16963	60.7786	6.46204	5.88926	4.61154	0	6.0655	0	9.48744	0	0	8.98859	0	0	8.32721	0	8.60626	0	0	0	0	0	0	0	0	0	0	0	5.00084	75	91.3497	40.12	0
SLCO4C1	51.4057	61.9227	28.477	0	0	5.93332	10.0015	5.68365	6.85857	50.1099	7.73976	7.41665	6.52078	0.631059	8.44471	9.40667	40.2409	33.0812	35.5779	41.5812	36.1727	29.6364	36.0112	43.6216	38.4197	46.9012	84.8436	15.3326	15.083	89.0439	15.5823	2.16809	95.6969	16.4341	97.0554	16.56	0.142568	100	94.096	11.081	0
LRFN1	51.3991	56.1524	20.1645	19.8635	0	31.2014	39.1981	14.5983	10.7064	75.8781	11.6023	9.51682	23.8948	3.29752	21.1338	9.40667	37.0539	38.5739	36.628	36.0942	31.3556	25.1437	27.5665	0	24.8935	0	39.3817	13.8567	13.7832	45.2489	13.2325	1.65898	67.33	15.083	73.3368	14.0786	30.4864	50	96.2036	23.582	0
ABCB4	51.3984	43.8966	9.9721	7.42837	0	25.4736	43.8758	5.38258	9.09091	78.2752	7.41665	10.1483	20.2085	0.631059	24.4676	9.40667	62.6671	30.9297	30.4964	64.4578	33.9257	27.6053	64.826	43.6216	67.4402	46.9012	63.8713	28.0217	27.6693	70.1057	28.1025	7.50178	68.8354	34.895	74.8201	34.0045	3.15808	100	91.7242	31.973	0
TPBGL	51.3941	74.9502	34.4544	0	0	25.4736	12.8506	5.65428	6.81451	54.1904	6.8806	7.21104	6.50609	0.631059	8.43002	9.40667	25.2607	22.4556	21.7947	8.6751	0	0	14.334	0	10.1777	0	39.0219	15.3326	16.4268	44.8891	15.5823	2.67479	66.8747	16.4341	72.8962	16.56	0	50	94.6909	48.555	0
ASTN1	51.3648	39.2072	8.82655	1.63749	0	12.9461	24.262	16.4488	13.8934	49.4656	9.36995	12.2632	24.5117	5.79447	12.3807	12.9975	73.4469	60.5816	57.1964	35.1105	53.3485	47.3021	66.9261	56.1354	45.2489	46.9012	0	0	0	0	0	0	0	0	0	0	14.8927	50	99.0748	12.833	0
LRRTM4	51.358	48.4791	14.9067	19.8635	0	25.4736	4.41328	4.50874	4.20032	38.0357	5.01542	4.67029	4.17095	0	4.12689	0	27.9483	30.9297	29.8061	8.87948	0	0	29.2848	0	9.39932	0	0	0	0	0	0	0	0	0	0	0	1.39083	75	95.5941	14.76	0
PTPRK	51.3439	75.0653	38.0526	0	0	19.4595	19.4081	37.8617	37.8323	61.4985	38.5079	37.9498	17.4181	15.3043	21.2219	37.9938	45.293	40.1748	38.8603	35.1985	31.3556	25.1437	38.3316	56.1354	37.3476	46.9012	18.9455	62.7699	63.2839	22.25	61.8446	38.2167	19.6137	100	23.8141	100	100	100	98.1275	1.2856	0
SCARB1	51.2998	86.4421	72.6832	0.115204	0	65.7292	97.9145	45.7336	45.7042	99.3169	39.9912	44.4265	94.7423	28.4987	95.1094	39.0513	65.1638	46.0714	45.7189	66.9306	40.7108	33.4462	75.5177	43.6216	77.5151	46.9012	87.7882	26.9937	26.4503	91.2763	27.1038	6.86728	73.3294	15.083	79.0131	15.396	58.1516	75	95.6822	18.919	0
ABCG2	51.2679	56.4425	17.7559	57.8574	0	51.6082	36.4077	16.8894	19.9883	74.2529	13.5703	19.4889	19.2246	6.92289	23.4249	18.7913	33.2501	38.5739	37.142	34.2454	33.9257	27.6053	31.8108	0	34.146	0	24.6512	20.2085	19.5917	29.1967	20.2159	3.60634	35.1667	20.9208	36.8116	20.5008	53.3634	100	91.2248	7.9818	0
NFASC	51.2616	56.3991	26.8028	19.8635	0	46.4606	41.122	30.445	29.7988	76.89	26.7807	29.0057	31.1793	14.0837	28.0511	28.22	38.9485	55.5368	52.7978	40.2795	53.3485	47.3021	40.8283	56.1354	43.3103	46.9012	93.9418	36.1433	35.8056	20.0984	35.9451	12.1117	95.6234	26.0684	14.7599	25.6177	3.93176	75	99.3832	20.346	0
SSTR2	51.211	77.0961	46.7763	0	0	25.4736	30.1146	10.2805	9.03216	63.1801	7.49009	8.29784	29.7841	1.60702	7.62226	9.40667	74.4896	57.637	53.9727	76.0889	55.7204	49.7903	67.822	56.1354	70.2453	46.9012	40.7549	15.3326	15.3547	46.8351	14.2312	2.12355	68.549	16.4341	74.5557	15.396	6.81538	75	91.2248	43.79	100
JAG2	51.2109	58.9983	7.34322	19.8635	0	41.4819	52.2911	38.9264	37.4945	82.5988	37.355	37.1567	43.1781	17.6352	47.6575	37.0172	21.545	25.76	24.9523	18.3532	0	0	23.8508	0	23.7774	0	0	0	0	0	0	0	0	0	0	0	7.59618	75	99.1629	5.8631	0
PCDHGB7	51.1754	74.6388	46.1595	0	0	5.93332	9.12028	15.4355	17.2859	46.0216	17.7706	17.6531	6.05082	2.08604	7.66632	15.4355	15.9201	0	0	16.1638	0	0	12.7919	0	13.9227	0	0	0	0	0	0	0	0	0	0	0	0.328298	75	97.3344	7.1936	0
GRM8	51.1744	72.4589	28.6386	7.42837	0	36.3857	2.95198	2.84183	3.01072	32.8231	3.01806	3.33382	3.1429	0	3.84785	0	8.54751	0	0	7.25196	0	0	8.82655	0	8.19504	0	80.2027	18.2699	17.6825	85.0492	18.2846	2.89507	92.2309	20.9208	94.8524	20.5008	1.41507	75	96.9158	8.2372	0
CDH7	51.1656	94.4742	85.4604	0	0	5.93332	3.73036	3.2457	3.17227	35.4035	3.6863	3.56881	3.95065	0	3.75973	0	14.8774	0	0	14.8435	0	0	12.5863	0	13.7318	0	0	0	0	0	0	0	0	0	0	0	1.46083	75	96.813	4.575	0
ENTPD3	51.1617	86.5877	55.9554	0	0	19.4595	34.0726	13.093	14.7599	70.6311	11.5876	14.5396	20.0764	2.5159	24.3648	9.40667	24.5557	28.4697	27.7941	13.042	0	0	27.4049	0	11.4261	0	40.7549	26.9937	27.0671	41.6801	26.9496	6.95948	62.1971	27.8749	68.4535	27.3633	4.4673	100	95.8437	2.5645	0
CDH18	51.1479	37.5255	7.7985	1.63749	0	12.9461	13.5996	7.7985	5.0962	33.0114	4.19298	4.52342	16.816	1.09828	5.43398	0	45.807	46.0714	43.09	47.3458	48.8031	42.3698	43.6628	43.6216	46.2329	46.9012	81.429	13.8567	16.0009	86.0919	14.2312	2.52056	93.839	13.9227	95.8951	14.0786	0.979079	75	96.6295	9.8901	0
AMIGO2	51.1346	76.398	48.9793	0	0	12.9461	71.4349	27.258	31.4877	90.6981	29.0131	32.0164	67.352	9.66112	71.0236	31.8476	49.5227	33.0812	35.7395	51.0803	36.1727	28.7323	36.5692	43.6216	38.9631	46.9012	0	0	0	0	0	0	0	0	0	0	1.60029	75	95.4252	26.036	0
FGFR1	51.1278	62.3145	30.6653	7.42837	0	36.3857	77.6619	60.912	56.7044	92.8777	57.1964	55.7497	74.1078	42.722	77.3535	57.6663	58.1877	59.5168	60.8973	59.9502	67.7192	62.6279	62.5789	65.4968	65.0463	68.1304	51.2777	29.9677	30.959	57.7398	29.8208	9.13734	45.1755	100	52.3792	100	13.2119	100	95.3664	36.199	100
PLXND1	51.127	58.9314	24.7613	57.8574	0	65.7292	68.292	58.2171	59.1276	89.4581	59.5095	59.3773	65.6337	36.3974	69.3494	57.6663	54.0755	54.3545	56.6309	55.7915	51.6449	45.5394	44.9846	56.1354	44.6615	46.9012	60.9047	35.3209	35.4824	67.2566	35.2475	12.1015	43.9051	100	51.0868	100	6.32604	100	99.5007	15.036	0
PCDHB9	51.1054	77.332	50.5948	0.115204	0	12.9461	2.46732	0	0	30.2542	0	0	3.02541	0	3.62755	0	7.96005	0	0	7.13063	0	0	8.18035	0	8.5622	0	0	0	0	0	0	0	0	0	0	0	0.134551	75	97.5253	0	0
CHRNA3	51.0496	84.0689	71.5377	0.115204	0	51.6082	46.7837	7.34322	7.91599	79.7344	9.2598	8.47408	5.75709	0.631059	7.51946	9.40667	17.0803	0	0	17.3485	0	0	14.7011	0	16.1991	0	0	0	0	0	0	0	0	0	0	0	0.316715	100	93.7729	5.2202	0
SORCS2	51.0471	44.403	11.0442	19.8635	0	31.2014	29.461	17.0216	17.7119	69.6901	14.9802	17.4622	24.0711	4.52734	28.3302	15.4355	33.1473	25.76	26.0611	34.0843	24.7981	18.8558	22.6024	0	14.3633	0	81.2601	25.7233	26.0684	85.9377	25.6499	6.37132	82.0972	27.8749	86.5913	27.3633	1.53684	75	99.0527	4.4942	0
GPR116	51.0426	49.1462	12.2338	1.63749	0	19.4595	0	0	0	0	0	0	0	0	0	0	0	0	0	0	0	0	0	0	0	0	0	0	0	0	0	0	0	0	0	0	100	0	99.0527	0	0
NLGN2	51.037	62.7984	35.6293	38.0449	0	65.7292	66.8821	56.4547	51.5494	88.3155	49.0968	49.6402	76.3695	38.0394	75.5911	50.9473	82.3322	69.4081	67.2199	78.3842	64.7085	59.2205	82.5231	56.1354	84.1827	46.9012	92.6935	21.6478	21.2072	21.5524	21.3394	3.99754	94.8304	21.758	18.0864	21.3436	38.5702	75	97.4666	17.872	0
PCDHGA11	51.0352	52.0879	18.035	0.115204	0	5.93332	5.16963	5.87458	4.44999	40.1836	7.98943	5.21369	6.37392	0.631059	8.32721	9.40667	10.9267	0	0	8.06353	0	0	8.78249	0	9.35527	0	0	0	0	0	0	0	0	0	0	0	0	75	97.5253	1.9947	0
EPHB1	51.0312	56.644	22.6759	0.115204	0	5.93332	13.4822	11.0736	8.53282	48.814	9.9721	7.87193	23.278	1.60702	6.66765	0	39.8443	46.0714	42.8991	41.2112	50.1248	43.7191	43.4866	43.6216	46.042	46.9012	88.9264	15.3326	14.3633	20.0984	14.2312	1.73999	97.5033	16.4341	42.3337	15.396	4.90373	75	96.3357	7.3333	0
DNER	51.023	61.6632	28.1099	0	0	5.93332	75.3561	23.3955	19.1805	87.9257	17.7265	18.1084	69.0703	7.40125	63.1664	15.4355	86.0185	67.565	65.5162	87.508	62.4027	57.1306	87.7956	56.1354	89.1761	46.9012	0	0	0	0	0	0	0	0	0	0	3.49215	75	96.9599	8.4919	0
NCR3LG1	50.9929	74.0362	39.0219	1.63749	0	57.5855	7.10824	5.73506	4.75841	39.3858	4.36922	5.02276	8.10692	1.09828	4.50874	0	17.2859	0	0	17.617	0	0	12.4247	0	13.5556	0	13.1297	13.8567	14.6644	13.2839	14.2312	2.06906	13.1444	15.083	13.5996	15.396	8.16017	25	94.3898	58.131	0
ABHD12	50.9828	91.0636	77.3829	0.115204	80.6874	65.7292	64.4441	69.1144	68.806	87.957	63.1737	67.6751	66.603	50.2251	70.3334	66.3901	76.4723	81.8622	81.3996	60.7506	80.4303	77.3102	78.9396	100	65.105	100	32.8756	100	100	38.2435	100	100	48.9352	100	56.2197	100	0.204055	75	94.9038	9.8491	0
FAM171B	50.881	64.9687	37.9204	0.115204	0	31.2014	54.6997	19.4742	17.9175	58.8228	12.6671	16.7132	39.3009	7.86931	22.2353	17.2933	64.2973	63.1297	59.9207	57.7333	55.7204	49.7903	72.6685	56.1354	60.4494	46.9012	91.9592	21.5156	20.7373	94.2062	21.3394	3.84773	89.3817	21.758	89.7489	21.3436	0	50	95.0507	46.87	0
OPRM1	50.8535	76.4666	52.7684	0	0	19.4595	2.36452	0	0	29.6833	0	0	2.83448	0	3.34851	0	8.8853	0	0	8.2807	0	0	8.5622	0	9.04685	0	0	0	0	0	0	0	0	0	0	0	6.48967	75	91.9592	28.296	0
LRRTM2	50.8508	66.0417	25.8041	19.8635	0	46.4606	10.1116	9.92804	5.38993	35.6451	3.55412	3.40726	8.15098	1.60702	2.80511	0	45.4986	43.3984	41.2909	39.7477	31.3556	25.1437	44.7349	43.6216	28.5651	0	0	0	0	0	0	0	0	0	0	0	2.18652	75	95.5794	8.5641	0
ABCC3	50.8259	57.8694	18.7986	1.63749	0	25.4736	73.0944	29.461	30.6653	91.2937	31.7594	31.1206	77.8088	9.23553	80.5258	31.0325	39.0513	33.0812	32.3983	40.3682	36.1727	29.6364	48.8912	43.6216	51.476	46.9012	71.1265	34.2194	34.4691	76.7807	34.3149	11.5266	72.1912	26.0684	77.8455	27.3633	2.8967	100	92.7963	33.662	0
LRRN3	50.8089	65.1384	27.1846	0.115204	0	19.4595	31.8549	17.8	16.0523	71.2685	15.0095	15.4648	22.4849	4.52734	26.8174	12.9975	57.7177	47.2904	45.9098	33.7767	36.1727	28.7323	51.5935	43.6216	31.899	0	0	0	0	0	0	0	0	0	0	0	0.363355	75	96.9599	5.2206	0
CDH20	50.7978	78.6324	52.6215	0	0	12.9461	33.2207	14.4661	7.51946	64.2122	5.93332	5.28712	12.9828	5.32317	3.27508	0	19.3861	0	0	18.339	0	0	22.294	0	21.5964	0	71.1265	13.8567	13.4748	25.4222	13.2325	1.60362	89.0145	15.083	51.52	14.0786	1.13338	75	97.2683	1.9314	0
STAB1	50.7944	41.9073	7.60758	74.2955	0	51.6082	91.7536	51.1382	61.6096	97.4288	58.0702	64.5176	91.1147	25.8592	91.9812	66.3901	71.4349	33.0812	32.1339	73.309	36.1727	29.6364	64.8847	43.6216	67.4989	46.9012	44.8083	51.9386	46.6588	50.8959	56.7484	25.534	35.3943	30.2908	42.106	34.0045	5.54069	100	99.8678	25.398	0
LINGO2	50.7774	69.4992	38.2288	0.115204	0	12.9461	12.0723	4.19298	6.71171	53.1374	5.33852	7.24042	8.50345	0.631059	11.0148	9.40667	13.8199	0	0	13.7248	0	0	14.8627	0	10.0896	0	0	0	0	0	0	0	0	0	0	0	0.345527	75	96.299	6.1052	0
GLG1	50.7747	97.4713	93.4058	0	93.8341	100	49.0013	83.1253	80.1586	80.926	81.8476	79.5271	66.3901	100	70.1057	100	50.4186	78.0438	79.1012	52.0537	78.455	74.2718	59.0395	77.7127	61.6537	75.2901	19.7533	100	100	23.3294	100	100	14.2238	100	16.7352	100	4.96832	25	99.2951	19.697	0
ERMAP	50.7636	63.2997	24.9816	7.42837	0	36.3857	17.7265	24.7834	26.4356	59.8826	26.8174	26.8174	10.5155	7.40125	13.629	28.22	18.1231	0	0	18.5375	0	0	22.6465	0	24.541	0	0	0	0	0	0	0	0	0	0	0	28.8396	75	92.4512	23.942	0
CACNA1B	50.7597	35.2867	6.55015	94.1791	0	57.5855	26.1419	14.3046	12.9534	43.2239	10.1704	11.852	39.4625	3.70296	11.9841	12.9975	47.3491	53.1429	50.0955	38.744	48.8031	42.3698	42.0032	56.1354	44.4706	46.9012	0	0	0	0	0	0	0	0	0	0	4.27388	50	95.3885	32.305	0
LRRN1	50.7234	60.3239	20.5757	1.63749	0	25.4736	25.2313	14.8039	13.7612	56.1475	12.5863	13.2178	8.45939	3.29752	8.29784	9.40667	70.6859	48.5387	46.2256	72.5462	42.5466	35.996	55.3532	56.1354	57.8058	46.9012	0	0	0	0	0	0	0	0	0	0	0.960178	75	96.9599	2.2344	0
FXYD6	50.6684	99.43	98.0467	0	100	100	78.8956	47.3271	48.2156	93.2123	41.0266	46.6735	85.9744	34.8062	87.7368	45.2563	91.7022	79.5932	78.8075	90.1751	77.6105	73.3643	93.0827	77.7127	89.7048	75.2901	97.1435	100	100	13.5703	100	100	92.9946	100	13.9081	100	0.12143	50	89.088	3.5877	0
BMPR1B	50.6628	58.554	19.2246	7.42837	0	25.4736	26.487	13.8493	15.1858	67.5862	15.4648	15.4061	11.9695	1.60702	15.318	15.4355	14.1577	0	0	13.3065	0	0	16.2726	0	17.9468	0	0	0	0	0	0	0	0	0	0	0	4.26656	75	92.1134	30.9	100
FAS	50.6484	68.9605	49.5961	0.115204	0	19.4595	49.1041	35.7688	37.2448	80.9743	38.3904	37.7295	53.9286	14.0837	58.0702	39.0513	15.6117	0	0	15.7839	0	0	14.6864	0	16.1845	0	43.6555	59.6417	62.1016	49.7577	58.8119	36.6318	50.4479	100	57.6884	100	100	75	92.9064	42.501	0
CDH10	50.6428	61.935	28.4917	0.115204	0	12.9461	21.2807	10.2365	5.91864	48.7615	4.22235	4.77309	31.2234	2.5159	3.67161	0	57.3799	58.5989	55.3899	56.2728	50.1248	43.7191	59.7885	56.1354	57.6002	46.9012	79.9971	18.6738	18.7105	33.7274	17.9836	3.06038	90.7475	20.1571	52.3792	19.7168	1.35669	75	96.6882	4.1596	0
MANSC1	50.6344	60.759	26.509	1.63749	0	19.4595	35.5632	33.2648	32.413	73.7306	35.2108	32.692	28.9323	12.2308	33.6173	35.9671	37.9938	47.2904	48.7884	24.8998	38.5005	31.0668	37.1273	43.6216	34.5278	0	41.1367	17.8954	17.2272	47.261	17.9836	2.90991	44.1915	17.33	51.3144	17.4973	0	75	95.4252	26.816	0
TNFRSF19	50.6211	82.2292	63.9888	0	0	31.2014	61.0001	21.3247	22.3968	86.4209	23.8214	22.764	53.209	4.11168	57.4093	23.1385	52.1663	43.3984	45.0727	53.7933	47.3344	40.2459	43.7215	43.6216	46.3064	46.9012	0	0	0	0	0	0	0	0	0	0	2.76344	100	92.7376	10.223	0
BTF3	50.6166	93.9175	81.6126	0	86.6975	100	95.6381	100	100	98.6191	100	100	97.1215	100	97.2243	100	94.3163	100	100	94.8719	100	100	95.6675	100	96.1668	100	37.5606	100	100	43.2002	100	100	38.9631	100	46.0567	100	0.0872768	0	93.9639	90.588	0
THSD7B	50.609	63.9926	31.1353	0.115204	0	12.9461	3.12821	3.31914	3.12821	33.5183	4.03877	3.59818	3.05478	0	3.65692	0	8.25378	0	0	7.09021	0	0	8.26847	0	8.69438	0	0	0	0	0	0	0	0	0	0	0	0	50	99.7356	0	0
TCTN3	50.6065	0	0	0	0	0	78.0291	58.6283	63.0636	93.0007	58.5255	63.2545	46.3504	34.8062	50.8445	61.6023	43.9712	59.5168	64.7525	45.4694	64.7085	58.9211	56.5134	65.4968	59.0101	68.1304	45.1021	17.1758	16.7719	51.2704	17.4475	2.72484	72.0297	17.33	77.6839	17.4973	0.115527	75	96.6882	36.009	0
AQP4	50.5965	94.8186	86.3122	0	0	5.93332	87.2522	18.1524	12.5275	77.803	11.5435	10.2071	56.4253	5.79447	25.6572	9.40667	89.5286	59.5168	56.2564	87.277	51.6449	45.5394	77.4269	56.1354	78.7634	46.9012	95.7262	22.5878	21.8681	36.0846	22.1031	4.16807	95.1682	13.5703	44.6027	13.4201	100	75	89.7195	3.0287	0
VASN	50.5951	80.7549	54.8832	0	0	46.4606	92.1281	46.6588	53.0915	97.5277	51.1969	54.6776	86.9878	21.4092	88.5152	54.1563	73.2707	54.3545	59.2892	74.9427	62.4027	56.1506	74.5337	65.4968	76.5604	68.1304	75.1432	44.7937	46.8644	80.5845	44.3604	20.7644	68.1084	100	74.1298	100	100	75	96.5854	3.5632	0
TMEM169	50.5888	82.5758	58.3639	0.115204	0	46.4606	3.04009	3.37054	3.02541	31.4378	2.82714	2.78308	4.21501	0	2.76105	0	24.4529	33.0812	31.1793	25.0871	33.9257	27.6053	20.1792	0	22.1178	0	0	0	0	0	0	0	0	0	0	0	0	50	94.1254	34.823	0
LAYN	50.5653	65.296	24.1298	7.42837	0	31.2014	38.0526	26.8028	28.6533	75.2323	27.706	28.7561	33.6466	7.86931	38.2876	28.22	28.242	22.4556	21.7947	16.3327	0	0	13.5996	0	14.7452	0	84.0872	41.9445	42.7376	88.4197	42.0253	17.8665	70.4509	100	76.1639	100	37.2014	100	93.8611	13.963	0
FZD3	50.522	49.4014	14.2165	7.42837	0	25.4736	7.84256	8.51814	7.4754	46.49	8.81921	7.46071	5.71303	0.631059	6.96137	0	19.2392	0	0	19.5457	0	0	21.6331	0	23.5864	0	0	0	0	0	0	0	0	0	0	0	40.1377	50	94.6101	10.946	0
TMEM67	50.5092	40.9994	9.92804	1.63749	0	12.9461	19.3567	11.7051	17.2125	52.8361	15.0389	17.7559	9.59025	1.60702	12.6744	15.4355	18.1671	0	0	18.6084	0	0	15.0389	0	16.6104	0	82.9784	19.5697	19.6358	87.4651	19.5477	3.61186	56.6089	21.758	63.35	21.3436	1.37711	75	96.4459	8.443	0
LIG1	50.4246	53.3858	16.7279	38.0449	0	51.6082	27.5077	30.9443	34.0285	68.3251	31.943	34.2341	39.1981	10.6502	43.8831	31.8476	18.1378	0	0	18.58	0	0	21.6478	0	23.6011	0	40.373	36.5178	38.5225	46.3871	36.6427	14.7006	57.8279	100	64.4368	100	0	0	98.2376	82.384	0
PRIMA1	50.4014	0	0	0	0	0	82.5966	26.5825	28.1245	94.5432	26.2226	28.007	83.3162	9.66112	85.3429	28.22	46.321	25.76	24.6218	24.655	24.7981	18.8558	20.7519	0	22.6318	0	0	0	0	0	0	0	0	0	0	0	0.917901	75	90.0206	49.578	0
PTPRG	50.3171	78.0489	57.1596	1.63749	0	57.5855	23.7039	29.2407	29.3876	65.3615	31.1646	29.6813	23.6011	8.36804	27.8602	29.5638	23.6305	25.76	27.6472	24.1802	28.4109	22.4821	26.1419	0	28.2861	0	26.6559	53.2163	51.6229	31.4951	52.6215	25.1995	24.3648	100	29.2554	100	1.39083	75	98.054	33.996	0
NETO1	50.3148	45.5338	13.115	0.115204	0	5.93332	5.93332	5.24306	3.92128	39.4833	3.84051	3.71567	4.74372	0	3.70098	0	20.326	0	0	8.13136	0	0	23.278	0	8.04817	0	0	0	0	0	0	0	0	0	0	0	1.36347	75	95.0727	4.3414	0
SEMA4D	50.3129	58.918	37.2155	1.63749	0	25.4736	73.4616	28.6679	25.8775	78.1557	26.1639	25.4222	66.5149	10.6502	34.6894	25.7307	68.4609	30.9297	30.8415	23.9501	24.7981	18.8558	34.1313	0	22.3675	0	86.0332	46.8204	48.2009	62.5422	46.4606	22.0464	84.5792	100	15.4208	100	9.38381	100	98.0026	5.4744	0
FAT3	50.2873	42.266	11.9401	38.0449	0	31.2014	17.5356	5.75709	5.34587	59.6474	6.62359	5.83052	4.58217	0	4.99339	0	12.3513	0	0	8.75682	0	0	11.7198	0	10.0162	0	83.5365	20.5096	20.5757	87.9645	20.6198	4.12067	95.0286	21.758	96.6956	22.2157	0.834698	50	99.9413	0	100
NETO2	50.2869	69.7106	33.0592	1.63749	0	36.3857	9.39198	10.0896	7.32854	45.6758	9.39932	7.06418	7.76913	1.60702	10.0308	9.40667	51.5788	54.3545	51.3438	44.1169	45.7189	39.2778	46.3945	56.1354	41.5039	46.9012	0	0	0	0	0	0	0	0	0	0	1.30325	75	95.1314	6.9551	0
NLGN4Y	50.2709	65.6874	33.4998	0.115204	0	12.9461	3.48069	3.21633	2.99603	34.5727	3.30445	3.11353	3.75973	0	4.09752	0	11.8813	0	0	9.82279	0	0	11.2939	0	10.7064	0	82.8095	24.6145	24.8348	43.2002	24.6439	5.87298	93.4792	26.0684	47.9366	25.6177	0	75	97.1361	0	0
SLITRK4	50.2292	73.9456	44.9405	0.115204	0	12.9461	11.4995	9.89132	8.55485	51.0648	9.34058	8.19504	10.4127	1.60702	9.28183	9.40667	19.577	0	0	19.8018	0	0	20.0176	0	21.9562	0	99.6769	23.1091	23.1752	99.6916	23.1311	5.16739	99.7356	23.5864	99.7503	23.132	0.271982	75	96.9012	3.0866	0
RNFT2	50.2253	66.1737	24.1592	7.42837	0	31.2014	3.89191	9.48744	7.96005	35.8439	6.96872	7.44603	7.60758	1.60702	7.49009	9.40667	15.1784	0	0	12.056	0	0	19.6211	0	18.8721	0	0	0	0	0	0	0	0	0	0	0	0	50	94.8744	28.684	0
PEAR1	50.2114	28.4834	3.53943	0.115204	0	5.93332	49.3244	37.5092	40.1234	81.0743	41.0633	41.0046	51.9166	15.3043	56.205	41.548	27.8896	30.9297	31.4877	28.8773	33.9257	27.6053	27.5077	0	29.6813	0	76.8468	29.439	30.0778	82.2221	29.4537	8.70014	66.8086	34.895	72.8154	34.0045	0.539631	50	98.1789	35.361	0
FLOT1	50.1645	99.4736	98.8251	0	100	100	93.6187	100	100	98.0089	100	100	91.8637	100	92.6127	100	90.4244	37.7735	37.2008	91.5334	37.2889	30.5815	93.1121	36.8496	93.8023	37.6267	46.2843	100	100	23.043	100	100	38.2582	100	23.4543	100	26.7973	25	90.8283	39.026	0
SLC2A6	50.0936	55.742	13.6584	19.8635	0	31.2014	48.4359	18.8574	17.6237	80.624	16.86	17.2859	22.0297	4.11168	26.3034	15.4355	34.146	36.9291	35.8643	35.2279	24.7981	18.8558	31.4877	0	16.0817	0	82.2294	20.0543	19.1805	86.8336	20.2159	3.60082	94.4559	23.5864	96.2623	24.2537	2.04056	100	90.6961	19.529	0
FAT1	50.0922	34.8945	6.932	57.8574	0	36.3857	51.9606	36.2241	34.2635	82.4597	37.6414	34.5572	41.3277	12.8472	45.8951	35.9671	60.3613	54.3545	56.5208	62.1867	62.4027	56.6081	58.0555	56.1354	60.5963	60.1777	57.2037	38.2582	38.9264	63.6143	38.1994	14.7119	50.6682	100	57.9087	100	3.15808	75	99.9559	7.047	100
LRRC8D	50.0814	80.0317	53.6643	0.115204	0	65.7292	30.5992	25.3782	25.2313	70.3995	23.3368	24.8788	31.3702	9.23553	23.043	24.8935	62.2852	36.9291	36.5839	24.2808	33.9257	27.6053	39.6975	43.6216	36.6721	0	31.3702	21.266	22.1178	36.6427	21.3394	4.73301	55.9554	24.7246	44.4779	24.2537	0.28837	75	92.8697	33.583	0
SEZ6L	50.0616	76.7314	46.556	38.0449	0	65.7292	48.8618	13.8713	8.3419	51.1793	5.53679	6.19768	41.548	4.11168	6.21237	0	86.3122	61.6978	58.3199	87.8469	55.7204	49.7903	82.8169	56.1354	84.4324	46.9012	64.5616	20.0543	20.0764	70.6859	20.0397	3.85344	86.0846	21.758	89.9545	21.3436	0.822553	50	98.8398	5.5237	0
PCDH17	50.0319	54.9809	23.0137	7.42837	0	25.4736	69.9368	12.6303	14.3193	90.0706	13.0122	14.3487	22.2793	2.08604	26.6118	12.9975	30.4744	25.76	24.9523	20.001	0	0	30.2834	0	14.4074	0	54.8318	18.6738	19.2392	61.0736	18.9161	3.61739	79.6886	20.1571	84.6013	20.5008	1.05719	50	97.8337	13.511	0
GPR107	50.0051	88.7283	72.0811	0	0	100	31.1573	64.3046	60.611	70.7586	61.8373	59.8326	34.0285	42.722	38.6694	57.6663	33.2354	65.832	65.1931	34.1722	66.7793	61.3962	44.9405	56.1354	47.54	60.1777	33.3603	46.2843	45.8951	38.7649	45.8584	19.8482	32.7655	100	39.0366	100	0.271982	50	94.5513	89.056	0
HTR3A	49.9944	76.2691	48.7884	0	0	12.9461	17.0216	4.02409	5.30181	59.1144	5.199	5.99207	2.93729	0	3.466	0	7.22573	0	0	5.65715	0	0	7.35791	0	6.65296	0	0	0	0	0	0	0	0	0	0	0	2.84066	75	94.2649	4.4411	0
GPR98	49.9883	25.7352	2.51138	1.63749	0	12.9461	0	0	0	0	0	0	0	0	0	0	0	0	0	0	0	0	0	0	0	0	0	0	0	0	0	0	0	0	0	0	60.8692	0	100	0	0
IL17RD	49.9768	70.3978	38.875	0.115204	0	19.4595	16.0156	10.9708	19.1364	58.15	14.4441	19.5477	20.4582	3.29752	24.7173	21.1705	35.0712	28.4697	29.0498	34.6558	28.4109	22.4821	19.9148	0	21.7947	0	0	0	0	0	0	0	0	0	0	0	1.43255	75	94.7276	9.3392	0
ATRNL1	49.9705	38.5218	8.45939	0.115204	0	12.9461	24.3208	10.0162	10.1924	65.8302	9.63431	10.4421	16.86	2.08604	7.32854	9.40667	46.2182	38.5739	36.9805	15.6856	0	0	46.1595	43.6216	11.6023	0	94.4118	17.6898	16.6838	95.8951	17.4475	2.57844	99.1041	19.4522	99.1776	18.9915	0	50	99.3611	1.2191	0
SLC19A1	49.9687	85.3265	65.5603	0	0	100	27.7721	18.549	20.4288	68.5086	20.561	20.7519	12.3072	3.70296	15.8173	22.2059	9.76649	0	0	9.38468	0	0	9.88398	0	10.3246	0	0	0	0	0	0	0	0	0	0	0	1.51851	100	90.8283	13.78	0
CD93	49.788	57.9385	25.9509	38.0449	0	51.6082	85.4164	43.2222	45.3664	95.4466	48.7002	46.4826	71.9636	18.6911	75.3561	50.9473	82.8903	44.8891	47.2904	84.4608	48.8031	42.3698	55.1623	65.4968	57.5709	68.1304	98.9279	45.2269	44.779	99.1041	45.3371	19.5735	94.7129	100	96.4606	100	29.0255	100	96.6588	4.1957	0
CHRNB4	49.7816	76.3723	52.2103	0	0	41.4819	4.56748	4.81715	6.10956	38.5874	6.44735	6.84388	6.19768	0.631059	8.06286	9.40667	10.119	0	0	9.79538	0	0	8.72375	0	9.25246	0	20.7446	13.8567	14.2459	24.6218	14.2312	2.00503	43.0753	15.083	50.2276	15.396	0.475076	75	94.4338	7.5203	0
TMEM130	49.7759	57.1	21.0163	7.42837	0	25.4736	83.0078	22.9182	18.1818	89.7474	18.2112	17.051	78.1759	7.86931	75.738	18.7913	86.8116	67.565	64.9875	72.5767	62.4027	55.9903	87.7662	65.4968	79.2627	60.1777	0	0	0	0	0	0	0	0	0	0	0	50	94.9919	27.598	0
ROR1	49.7756	58.2545	26.1712	19.8635	0	46.4606	13.8346	12.9534	13.2178	55.5752	16.5222	13.9374	11.3379	1.60702	14.569	15.4355	9.9721	0	0	9.67207	0	0	9.66368	0	10.3539	0	49.6622	31.5538	31.899	55.9921	31.6199	9.87791	39.345	34.895	46.4826	34.0045	21.7146	75	95.5206	3.3462	100
ADAM17	49.7633	73.2687	46.5854	7.42837	0	57.5855	17.6311	36.3196	33.5585	59.7791	37.098	33.7054	21.8828	11.6892	26.1566	33.4557	25.0991	28.4697	29.5785	25.8804	31.3556	24.1675	25.7894	0	27.9042	0	48.1495	67.3741	69.3274	54.5308	66.4782	46.1985	55.5368	100	62.3586	100	77.899	100	95.8878	14.23	0
ATP1A4	49.7548	0	0	0	0	0	16.4341	5.55148	7.98943	58.557	7.61492	8.87061	19.533	0.631059	23.748	9.40667	18.6958	0	0	19.0626	0	0	11.4848	0	12.601	0	0	0	0	0	0	0	0	0	0	0	3.18807	75	92.0399	17.884	0
DPP6	49.6627	56.5721	17.4622	57.8574	0	46.4606	59.671	22.5143	19.6945	85.8523	18.035	18.9749	56.7778	7.86931	49.4786	17.2933	62.3146	60.5816	57.0275	51.4396	55.7204	49.7903	59.9354	56.1354	58.0702	46.9012	93.6481	35.1961	35.8349	54.215	34.9464	12.1424	95.2563	34.895	42.4879	34.0045	5.53196	75	98.2083	0	0
PVR	49.648	88.0673	67.8807	0	0	100	63.607	56.2711	60.1704	87.545	57.5855	61.0515	40.7843	31.6674	45.3224	66.3901	66.0303	58.5989	62.4908	67.8268	63.6804	58.412	59.3185	65.4968	61.874	68.1304	44.1401	55.7351	57.4387	50.235	55.1035	31.2329	37.2375	100	44.0667	100	73.437	100	95.0947	16.902	0
UNC5A	49.6228	66.7515	41.0046	7.42837	0	65.7292	59.8913	14.7599	10.8092	77.9957	7.12293	8.51814	65.6631	4.91773	16.5369	9.40667	71.4789	57.637	54.3912	45.0679	50.1248	43.7191	70.3774	56.1354	52.46	46.9012	0	0	0	0	0	0	0	0	0	0	1.99633	75	94.6909	2.2342	0
PLXNA3	49.6011	74.0543	45.528	7.42837	0	65.7292	41.4745	38.9631	41.122	77.0752	40.1674	41.548	46.3945	16.7871	50.8885	41.548	55.5294	53.1429	49.7944	57.2211	55.7204	49.7903	61.8446	43.6216	64.4147	46.9012	35.431	22.4335	22.9109	39.132	22.3528	4.964	53.2163	27.8749	48.6562	27.3633	5.39365	50	99.4125	12.517	0
ADAM9	49.5951	60.311	20.2232	74.2955	0	100	80.166	56.0508	55.1182	93.7565	59.8619	55.8232	85.1373	27.1565	86.9438	57.6663	61.0075	58.5989	61.169	62.8373	65.7439	60.3797	41.2983	71.9624	43.7656	75.2901	29.226	62.7699	61.1911	34.3736	61.8446	35.5118	15.34	100	18.2185	100	46.6169	100	97.6135	15.632	0
ADRA2A	49.5868	86.6568	70.3921	0	0	31.2014	76.3475	28.6239	30.9443	92.4417	29.8429	31.1793	63.2545	9.66112	66.9555	30.2467	44.6615	30.9297	29.6372	23.5765	24.7981	18.8558	33.2207	0	19.1218	0	83.8229	18.2699	17.7265	88.2141	18.2846	2.9397	95.1461	20.1571	96.769	19.7168	3.17005	75	91.2248	34.994	0
LRP12	49.5844	32.439	5.14026	7.42837	0	19.4595	17.4108	13.9081	15.6998	59.536	16.2285	16.1257	13.585	2.08604	17.1538	17.2933	12.0135	0	0	9.34367	0	0	11.0295	0	12.0576	0	0	0	0	0	0	0	0	0	0	0	0.200295	50	95.9098	16.058	0
KIAA1324	49.5732	62.0578	34.3369	19.8635	0	57.5855	71.2586	19.7386	24.1005	90.6364	21.9636	24.262	71.5524	4.52734	75.0184	24.0344	0	0	0	0	0	0	0	0	0	0	0	0	0	0	0	0	0	0	0	0	0	0	98.6635	42.331	0
SLC22A5	49.5722	79.8968	53.679	0	0	25.4736	59.4067	37.2008	41.0927	85.7073	37.4945	41.3864	38.6253	16.7871	43.2075	41.548	13.5262	0	0	13.432	0	0	16.346	0	18.035	0	0	0	0	0	0	0	0	0	0	0	1.82173	75	92.5466	29.468	0
ASIC4	49.5719	82.8975	60.2879	0	0	12.9461	55.7938	9.03216	8.69438	84.1876	7.18167	8.40065	45.3811	1.60702	49.8017	9.40667	18.0643	0	0	8.17207	0	0	17.6825	0	9.26715	0	0	0	0	0	0	0	0	0	0	0	1.13638	50	95.3297	16.686	0
MYOF	49.5606	88.4289	72.4482	0	74.8777	100	77.4563	41.1955	41.9592	92.8048	45.9245	43.2369	84.4764	15.3043	86.2829	41.548	46.8644	35.0492	36.371	48.4496	38.5005	31.0668	37.8029	43.6216	40.094	46.9012	55.6469	59.6417	56.8659	61.9254	100	100	55.4854	34.895	62.3293	100	3.01099	75	89.0292	16.749	0
CACHD1	49.5595	50.1893	18.079	57.8574	0	41.4819	41.6581	29.7841	31.0471	77.1736	29.5858	30.9443	24.2033	10.6502	28.4917	30.2467	15.8026	0	0	16.023	0	0	17.9909	0	19.768	0	32.2588	39.9324	39.7268	37.5532	40.116	15.6396	51.0134	100	58.2171	100	0.789179	75	99.1776	4.8509	0
GABRA3	49.5529	78.0737	45.8511	0.115204	0	41.4819	23.3514	8.32721	5.03745	53.3916	3.74504	3.97268	13.115	2.08604	2.68762	0	69.8634	44.8891	42.6788	42.4255	31.3556	25.1437	56.2931	43.6216	18.2406	0	86.0332	13.8567	14.4882	89.9765	14.2312	2.05244	96.1668	15.083	97.3564	15.396	1.25446	75	94.4779	2.0717	0
VLDLR	49.5391	61.7499	14.5983	38.0449	0	51.6082	47.5327	26.4283	26.3181	80.1458	27.3535	26.6265	56.6897	7.40125	60.8753	26.9863	46.0714	44.8891	46.0567	47.5843	48.8031	41.8123	56.6603	43.6216	59.2157	46.9012	81.429	35.9891	36.7749	86.0919	36.3122	13.369	80.0852	100	84.9317	100	6.30698	75	98.3111	1.5047	0
CNNM2	49.5258	68.0708	31.943	38.0449	0	100	20.3995	6.16831	5.36055	62.4174	8.45939	6.02144	5.00808	0	6.56484	0	11.7492	0	0	11.4747	0	0	12.2926	0	13.4087	0	61.8666	25.4957	24.0711	45.6455	25.4443	5.38846	74.8127	24.7246	65.2886	24.2537	0.605898	50	94.5146	25.884	0
CHRM2	49.4687	77.5834	55.691	0.115204	0	25.4736	26.8321	11.0295	13.4381	67.8219	14.5249	14.1577	20.9869	1.60702	25.1873	15.4355	45.4399	33.0812	33.933	46.9285	36.1727	29.6364	44.2062	43.6216	46.747	46.9012	73.0063	22.8815	23.278	78.4697	22.6612	5.0619	62.9241	24.7246	69.1218	24.2537	1.63075	100	90.3069	14.867	0
LRRC8B	49.4666	74.0453	43.2956	7.42837	0	65.7292	22.015	16.7205	16.1404	63.9363	16.4194	15.9054	21.545	3.29752	25.8335	15.4355	43.3397	41.7829	40.2555	12.4166	0	0	49.038	43.6216	12.2779	0	0	0	0	0	0	0	0	0	0	0	0.236901	75	91.4378	22.27	0
EPHA7	49.4617	67.0426	37.1714	7.42837	0	46.4606	64.9214	14.5543	14.9802	88.1507	16.3607	15.1711	44.9405	3.29752	49.3611	18.7913	56.5281	25.76	26.7	58.1853	28.4109	21.368	25.9216	0	28.0658	0	79.2481	34.873	35.1593	84.2855	34.8069	11.8678	73.0504	34.895	78.7047	34.0045	4.17932	75	96.4092	7.1095	0
SLC29A4	49.4098	73.9365	48.7737	1.63749	0	57.5855	48.0687	16.3607	14.8627	80.4515	15.5823	14.5836	12.6744	3.70296	11.4114	15.4355	54.6189	38.5739	36.7161	39.2014	28.4109	22.4821	44.7643	43.6216	22.7787	0	0	0	0	0	0	0	0	0	0	0	1.69283	50	93.3177	29.499	0
ATP1A2	49.3989	75.5403	34.9978	7.42837	0	65.7292	94.2429	42.5099	35.4678	98.2165	37.0098	34.425	94.1107	24.4274	94.6394	35.9671	94.3017	70.2012	67.308	94.8564	65.7439	60.786	92.4659	65.4968	93.2736	60.1777	85.9304	30.3936	28.3889	53.8993	30.2174	7.5178	92.8918	16.9996	52.5408	16.56	1.08316	100	92.0399	23.443	0
SLC1A1	49.3178	87.9664	76.3255	0.115204	0	31.2014	60.2732	22.6318	21.8241	86.0754	20.6418	21.4128	24.7907	7.40125	29.1673	22.2059	67.5136	49.6696	49.5961	69.4995	38.5005	32.0412	55.7204	56.1354	58.2464	46.9012	62.1383	16.1991	15.832	68.4241	16.4341	2.45881	84.5278	17.33	88.6841	17.4973	23.2834	75	93.09	5.6858	0
GRIA2	49.2798	72.2611	59.5242	0.115204	0	19.4595	66.7939	19.063	16.0082	74.5662	12.2779	14.8186	53.3412	7.40125	30.3275	15.4355	79.483	63.1297	59.9207	81.1126	55.7204	49.7903	77.5297	56.1354	74.005	46.9012	92.9358	62.7699	64.9581	17.8	61.8446	39.8638	93.1708	100	26.0905	100	69.6287	75	97.8705	3.8798	0
SLCO4A1	49.2522	53.1946	22.2059	1.63749	0	19.4595	87.869	38.9044	35.8349	96.2235	38.6841	35.7909	59.9941	16.7871	63.9448	39.0513	67.4695	30.9297	30.8122	69.4538	31.3556	25.1437	29.8575	0	32.0605	0	0	0	0	0	0	0	0	0	0	0	0.768212	75	94.0153	15.938	0
SUSD2	49.2017	60.5549	26.6559	0.115204	0	12.9461	92.9799	32.5745	32.5452	97.7953	34.7114	32.8389	73.8141	10.6502	77.0745	33.4557	65.0609	28.4697	30.7314	66.8243	31.3556	25.1437	42.0473	43.6216	44.5293	46.9012	89.6975	53.2163	50.8004	92.6421	55.1035	28.0636	78.2787	100	83.3749	100	4.11469	75	98.2229	23.194	0
BTN3A3	49.2009	68.2274	41.2248	0.115204	0	25.4736	60.4788	36.7895	39.9618	86.1735	38.7282	40.3437	51.7697	15.3043	56.0728	39.0513	15.4501	0	0	15.6293	0	0	15.3914	0	17.0069	0	38.6914	49.7797	49.273	44.522	50.2056	24.4057	39.4772	100	46.6148	100	35.9885	100	93.9639	11.936	0
CD248	49.1671	45.4292	10.5889	7.42837	0	25.4736	95.6528	44.1915	47.1729	98.6241	51.3879	48.8324	94.0226	21.4092	94.5807	57.6663	58.1289	49.6696	52.1369	59.8747	55.7204	48.0119	43.9418	56.1354	46.4973	60.1777	72.2646	59.6417	61.5362	77.8014	58.8119	35.963	67.8367	100	73.8875	100	42.5341	100	97.6355	9.8247	0
SLC8A3	49.1124	68.4456	29.3582	0.115204	0	36.3857	19.5477	6.10956	5.5221	61.6612	8.09957	6.15362	4.96402	0	6.50609	0	17.8734	0	0	13.5574	0	0	17.2272	0	16.7866	0	0	0	0	0	0	0	0	0	0	0	0.431399	75	91.8784	9.0062	0
ADCYAP1R1	49.0673	81.9791	67.2933	0	0	46.4606	55.1623	21.993	18.8133	82.9251	16.4048	17.8147	43.4866	8.36804	18.6958	18.7913	61.7565	59.5168	56.0435	46.6603	55.7204	49.7903	52.1075	56.1354	52.2837	46.9012	75.5471	19.5697	19.1071	67.7265	19.3567	3.35689	81.4216	21.758	77.9997	21.3436	14.0109	75	93.4792	5.4792	0
SLC7A3	49.0438	74.9857	46.8057	0	0	5.93332	42.2896	4.44265	6.22705	77.5281	5.55882	6.91732	4.02409	0	5.22837	0	20.7226	22.4556	23.6158	21.0418	24.7981	18.8558	10.912	0	11.9107	0	0	0	0	0	0	0	0	0	0	0	0.588363	75	91.9225	7.7507	0
RNF150	49.0322	87.6624	75.6058	0.115204	0	100	20.9355	20.8841	25.1285	62.8698	22.0811	25.3194	20.8548	6.35645	25.0698	25.7307	38.9925	28.4697	28.3595	40.3239	31.3556	25.1437	32.5892	0	34.9537	0	0	0	0	0	0	0	0	0	0	0	0	75	93.3544	8.9558	0
NPR2	48.9846	68.5181	36.4224	1.63749	0	36.3857	62.5055	45.6895	44.4999	87.1161	45.6161	44.4559	55.0007	20.0221	59.157	41.548	46.4239	54.3545	50.984	47.9423	58.0996	52.4345	56.4841	43.6216	58.9661	46.9012	33.7494	24.8642	25.1138	39.132	24.8348	6.04398	45.1755	30.2908	52.3792	29.6889	2.41339	50	95.7923	31.681	0
C17orf80	48.9365	62.5814	27.4196	7.42837	0	41.4819	19.5183	33.5879	35.2915	61.6222	34.0872	35.5265	28.5651	11.6892	33.1767	33.4557	36.8189	35.0492	35.5559	37.9628	38.5005	30.7696	35.1447	43.6216	37.5679	46.9012	41.1367	28.5284	29.4757	47.261	28.477	8.30753	66.8747	34.895	72.8962	34.0045	0	50	96.5854	24.372	0
ACVR1	48.93	72.2233	39.1687	1.63749	0	46.4606	32.0311	40.7916	40.3143	71.3744	43.2516	40.7769	33.5438	13.4723	38.1407	37.9938	32.178	28.4697	28.5945	33.1914	31.3556	24.1675	32.1339	0	34.4838	0	66.2138	31.965	32.6773	72.2573	32.1119	10.5333	22.7713	100	27.471	100	5.43662	100	91.6728	17.01	100
KCT2	48.882	69.2257	40.9164	7.42837	0	51.6082	0	0	0	0	0	0	0	0	0	0	74.7393	100	100	76.3183	100	100	79.3802	100	81.0839	100	0	0	0	0	0	0	0	0	0	0	0	75	92.8697	0	0
TSPAN7	48.8716	88.2216	69.79	0	0	100	90.0132	58.2905	54.0608	92.956	50.7637	52.5628	94.5513	36.3974	65.105	47.8558	93.8464	75.1579	74.1225	94.3924	72.1325	68.0015	95.4913	71.9624	95.0507	68.1304	0	0	0	0	0	0	0	0	0	0	2.52483	100	92.2529	12.61	0
KCNH2	48.8666	51.4345	11.8813	57.8574	0	41.4819	51.4393	24.8935	25.3488	82.1727	22.9843	25.1138	58.2318	9.23553	62.2412	25.7307	62.8874	48.5387	48.7149	64.6397	51.6449	44.7897	61.2425	43.6216	63.842	46.9012	0	0	0	0	0	0	0	0	0	0	68.0112	50	90.5933	11.356	0
KCNH7	48.8247	37.0843	7.49009	1.63749	0	12.9461	3.02541	3.00338	2.87854	33.1512	3.48803	3.1429	2.57013	0	2.84917	0	9.09091	0	0	8.49818	0	0	8.13629	0	8.51814	0	84.4838	15.3326	14.7085	88.7575	14.2312	1.84647	95.5941	16.4341	96.9893	15.396	0	50	90.3804	37.747	0
ADAM15	48.8182	47.5061	9.81054	19.8635	0	36.3857	74.8127	83.5218	80.5258	90.0378	83.2868	79.9677	79.4977	100	82.0091	100	57.9087	68.5563	67.9395	59.6031	71.1411	66.5623	56.44	65.4968	58.922	68.1304	58.1803	57.4313	53.4733	64.5469	58.8119	29.5222	34.425	100	40.9311	100	100	100	96.064	25.999	0
SLC2A13	48.7772	76.7995	47.3197	0	0	25.4736	16.5737	9.14965	9.54619	41.3962	6.41798	9.25246	8.03349	1.60702	10.3539	12.9975	26.465	33.0812	31.7668	8.7977	0	0	29.0498	0	11.147	0	59.5902	40.4538	40.2115	58.3786	40.8357	16.0965	76.2887	100	81.6199	100	0.965553	75	93.0386	24.534	0
PRLHR	48.7551	84.3013	64.4147	0.115204	0	36.3857	42.1428	4.83918	7.40197	77.4266	6.27111	7.88662	5.40461	0	7.03481	0	7.4754	0	0	6.71356	0	0	7.19636	0	7.10824	0	0	0	0	0	0	0	0	0	0	0	0.111701	50	92.1795	22.867	0
SLC12A6	48.7201	63.5125	31.0765	19.8635	0	100	46.6735	30.959	29.5198	79.677	31.3702	29.5638	21.8681	9.23553	26.1272	28.8589	15.6411	0	0	15.798	0	0	13.4675	0	14.8774	0	68.7105	43.1561	42.7816	73.6672	42.8697	17.4459	38.1701	100	29.1599	100	1.09191	75	93.1414	32.977	0
ATP7A	48.7149	89.7661	72.3161	0	0	100	9.82523	11.3453	8.91467	49.81	14.9655	9.98678	7.75444	1.60702	10.0015	15.4355	9.78117	0	0	9.41203	0	0	11.0148	0	12.0429	0	36.8703	47.4519	48.245	42.3851	47.7016	23.1967	28.7707	100	34.5719	100	7.8582	25	91.5112	81.211	0
SDC2	48.7117	86.7603	65.0022	0	0	25.4736	85.3136	58.8045	58.5108	95.4042	53.5615	57.4534	84.3736	40.0113	86.2241	57.6663	89.367	72.3087	73.77	90.6226	77.6105	73.7254	91.5406	77.7127	92.5393	100	64.2973	49.7797	46.277	70.4802	49.2657	20.2838	59.7151	34.895	66.1918	34.0045	51.4233	100	92.4512	18.157	0
TMEM161A	48.6961	70.0905	27.5518	7.42837	0	36.3857	43.4792	63.3206	68.5123	78.0958	68.7913	70.2746	38.4638	34.8062	43.046	73.2854	39.7562	40.1748	42.5173	41.1076	44.1475	37.5634	42.1354	43.6216	44.6174	46.9012	27.2213	19.8267	19.533	32.0899	19.812	3.5953	40.5713	21.758	47.6869	21.3436	0	75	92.9358	38.872	0
ADORA2A	48.6953	78.9254	52.4747	0	0	19.4595	59.8032	15.9935	16.4194	75.5202	16.5443	16.4635	33.9551	3.70296	28.1099	18.7913	6.932	0	0	6.09726	0	0	7.1523	0	7.31385	0	0	0	0	0	0	0	0	0	0	0	10.8895	75	89.9985	16.87	0
SLCO3A1	48.6743	79.281	50.1836	1.63749	0	65.7292	24.5264	35.7468	31.3702	66.0339	35.9965	31.3996	27.6839	10.1287	32.2367	31.0325	39.6534	36.9291	37.9645	31.7012	38.5005	30.7696	34.9097	43.6216	37.3036	46.9012	57.5121	23.9609	23.8948	63.8934	23.8434	5.2941	33.4557	24.7246	39.8223	24.2537	0.93888	75	94.3604	8.3572	0
ABCC9	48.6681	30.2156	4.18564	1.63749	0	12.9461	29.2995	24.8348	24.5264	69.5789	26.9643	25.0551	14.1577	5.32317	17.7412	25.7307	39.7268	35.0492	35.9965	41.0484	38.5005	32.0412	44.1621	43.6216	46.6882	46.9012	81.429	26.4062	25.8041	86.0919	26.5164	6.48982	81.6419	27.8749	86.2241	27.3633	0.899806	75	94.2429	7.008	0
LMBR1	48.655	72.8425	38.5079	0.115204	0	36.3857	7.03481	21.6405	24.7467	44.9924	21.8828	24.7907	10.0602	5.79447	13.1444	24.8935	17.9468	0	0	18.3674	0	0	20.1939	0	22.1325	0	0	0	0	0	0	0	0	0	0	0	0.312916	75	91.9592	12.076	0
EMCN	48.6495	79.7217	58.0996	0.115204	0	57.5855	48.2597	26.8835	29.1232	80.5491	28.9176	29.5491	32.2074	7.86931	36.6721	28.8589	81.5538	51.9313	56.8512	83.2313	59.6343	53.5543	76.766	56.1354	78.7047	60.1777	89.6975	39.6607	39.4037	92.6421	40.116	15.8614	88.7722	100	92.0913	100	4.15051	100	93.3177	6.1937	0
SLC1A3	48.6081	73.3056	47.305	0.115204	0	46.4606	90.7769	31.0618	25.1432	93.5721	26.5825	24.1298	89.1027	11.1591	22.3087	24.8935	95.3591	67.565	64.5616	95.8004	62.4027	57.1306	95.5647	56.1354	96.0787	46.9012	93.09	28.2787	27.6839	19.4228	28.0217	7.11454	97.7089	17.33	13.0709	17.0287	25.5076	75	93.0019	5.0301	0
LGR4	48.6031	72.4683	42.3851	0	0	12.9461	37.3256	42.6201	45.4986	74.8201	43.4278	45.807	26.6853	20.0221	31.1353	45.2563	65.5456	58.5989	62.7845	67.3558	66.7793	61.3962	70.8033	56.1354	73.0797	60.1777	0	0	0	0	0	0	0	0	0	0	5.55816	50	96.791	11.144	0
SUSD5	48.5729	74.6745	46.2623	0.115204	0	12.9461	87.7956	15.3326	16.067	96.2027	18.2259	16.4929	89.6607	2.08604	90.7622	17.2933	14.9508	0	0	8.96131	0	0	13.5556	0	8.97342	0	95.528	32.8022	31.3409	96.7323	32.8536	9.56729	95.6381	21.758	97.0187	21.3436	0	50	96.4899	13.023	0
DDR1	48.5628	61.7993	21.3688	38.0449	0	46.4606	68.6885	56.0508	55.2798	87.7562	48.3184	53.9286	64.9875	38.0394	68.571	50.9473	73.6085	32.1339	31.9724	71.0677	32.6847	25.9998	75.1358	36.7835	77.1332	37.5386	80.7167	37.8323	36.8483	85.4531	37.8176	13.1338	82.9197	34.895	87.3256	34.0045	5.47982	100	95.6088	6.6023	0
EFNB2	48.5445	79.2004	57.3359	7.42837	0	57.5855	51.2777	47.0407	44.3531	82.0899	45.3371	44.0153	37.9351	24.4274	42.5173	45.2563	63.4308	58.5989	62.6671	62.9281	59.6343	53.5543	57.1156	56.1354	59.5976	46.9012	60.9047	40.7843	38.875	67.2566	40.8357	14.6668	56.9467	100	45.5059	100	10.1506	100	93.6555	10.346	0
GJA1	48.514	57.9799	18.4462	57.8574	0	51.6082	96.5634	61.8593	54.2664	98.4952	54.7364	52.9446	92.9505	38.0394	93.5673	50.9473	94.2429	76.5531	75.7086	94.81	75.011	70.5116	95.1388	77.7127	95.6675	75.2901	70.2967	32.6406	30.3422	76.0391	32.4277	8.6312	58.2244	19.4522	41.8857	18.9915	11.1529	100	90.1454	30.787	0
GABRG2	48.4916	94.2594	84.9317	0	0	5.93332	16.3901	9.74446	5.33118	33.6988	2.82714	2.974	12.7919	2.08604	3.6863	0	73.1826	57.637	54.3912	74.8816	50.1248	43.7191	69.9662	56.1354	72.3895	46.9012	93.839	19.1805	18.6665	13.8567	18.6151	3.00476	96.6074	20.1571	13.2251	19.7168	1.88859	50	94.3604	10.198	0
DSG1	48.4859	50.154	16.4194	0.115204	0	5.93332	94.0079	13.2912	11.7492	98.1315	16.9775	12.9388	93.4498	2.08604	94.096	17.2933	12.0869	0	0	11.7928	0	0	11.3379	0	12.3954	0	94.9258	26.7734	25.246	96.2623	27.0451	6.28317	97.5621	16.4341	98.1348	16.56	9.11275	50	96.1154	4.8936	0
IGSF9B	48.4818	27.1182	2.96666	0.115204	0	5.93332	15.1858	15.6484	16.5076	54.258	17.6678	16.86	9.98678	4.11168	10.868	21.1705	33.2795	22.4556	21.0383	34.2601	24.7981	18.8558	13.7612	0	15.1858	0	85.7688	17.1758	16.4855	15.0022	16.4341	2.28697	85.431	17.9542	24.967	17.4973	0.159552	25	97.9586	14.378	0
SLC26A11	48.4812	56.3268	23.7627	19.8635	0	36.3857	51.2263	41.6801	43.1928	82.061	40.2996	43.1341	40.6961	21.4092	45.2489	41.548	19.6358	0	0	17.0095	0	0	20.7373	0	22.6171	0	0	0	0	0	0	0	0	0	0	0	0.144808	50	94.4926	26.316	0
PCDH1	48.4538	83.8208	74.0491	7.42837	0	100	37.612	39.5653	37.2155	74.9812	38.1554	36.907	35.3062	16.7871	39.9765	37.0172	47.2463	56.6016	58.8486	48.8228	55.7204	49.7903	53.1502	43.6216	55.6029	46.9012	72.1104	54.4059	54.4573	56.3592	53.8111	28.236	78.3228	100	55.5368	100	2.29566	75	98.3698	17.537	0
HEG1	48.4393	50.0299	16.3754	7.42837	0	25.4736	64.4735	39.6534	40.9899	87.9758	42.4071	41.6801	59.3039	15.9879	63.3133	41.548	49.5374	44.8891	45.2196	51.0953	48.8031	42.3698	51.1676	43.6216	53.6349	46.9012	80.8856	33.676	33.441	85.5926	33.698	10.8884	56.5355	100	63.2765	100	11.4206	50	99.486	1.9057	0
MFSD8	48.4374	62.2657	29.696	1.63749	0	31.2014	19.768	32.0164	34.5719	54.0887	32.7948	34.8216	13.0562	13.4723	13.0122	35.9671	18.0937	0	0	18.495	0	0	24.3942	0	26.4797	0	13.2619	16.1991	16.5516	14.2973	16.1771	2.54595	15.5676	17.33	18.5269	17.0287	0	75	92.2162	18.119	0
OXTR	48.4356	63.8644	26.5825	7.42837	0	31.2014	73.1091	8.37127	7.76913	91.2995	10.1263	7.98943	7.98943	1.09828	10.3099	12.9975	10.163	0	0	6.43181	0	0	8.51814	0	7.65164	0	0	0	0	0	0	0	0	0	0	0	3.27918	75	91.3497	6.0345	0
EMB	48.3402	80.5829	55.1035	0	0	36.3857	72.1545	28.6533	27.493	90.956	30.6139	27.9042	49.8605	7.40125	54.2224	28.22	10.8973	0	0	10.5782	0	0	10.5742	0	11.5289	0	56.7117	38.0452	37.3329	63.0709	38.0159	13.4227	50.4773	100	57.703	100	9.98099	50	94.1695	30.498	0
SLC2A8	48.3352	76.9014	49.1849	0.115204	0	46.4606	45.2269	41.0486	41.9151	78.961	39.3817	41.6214	51.8431	18.6911	56.161	39.0513	42.0767	36.9291	36.7969	43.6121	40.7108	33.116	34.9978	43.6216	37.4064	46.9012	53.2824	18.0203	17.8734	59.5976	18.2846	3.14736	70.5096	18.7179	76.2226	18.9915	2.98214	100	91.2248	5.407	0
BTN2A1	48.3211	88.9666	73.6378	0	0	100	47.305	59.4654	59.3039	80.0396	61.4848	59.4654	46.9672	33.3473	51.4319	57.6663	55.412	72.3087	71.8608	57.1308	72.1325	67.7033	62.8433	77.7127	65.3106	75.2901	30.1806	48.9499	47.5253	20.5023	48.4579	21.4825	30.7608	100	19.0924	100	37.6434	100	93.9932	8.8672	0
OR14K1	48.2977	0	0	0	0	0	2.15891	0	0	28.4686	0	0	2.2764	0	2.32046	0	6.41798	0	0	5.56402	0	0	6.3886	0	6.41798	0	0	0	0	0	0	0	0	0	0	0	0	75	91.6434	0	0
KCNB1	48.2858	34.9275	6.44735	1.63749	0	12.9461	15.1124	13.1444	13.4968	57.0757	13.3794	13.5262	13.35	2.08604	10.5155	12.9975	52.2984	40.1748	38.6988	9.69262	0	0	50.3158	43.6216	11.2939	0	0	0	0	0	0	0	0	0	0	0	24.1426	75	89.9545	2.7323	0
GABRB3	48.2459	80.2451	56.5428	0.115204	0	46.4606	17.9762	12.5129	9.32589	43.0347	6.80717	7.6957	13.7612	3.70296	10.4421	9.40667	68.0276	57.637	54.4426	36.1089	48.8031	42.3698	70.0397	56.1354	43.1488	46.9012	83.9551	15.3326	14.9141	13.115	14.2312	1.89393	95.2196	16.4341	13.3794	15.396	2.00072	50	94.2649	9.2355	0
OR9I1	48.2347	0	0	0	0	0	2.10016	0	0	28.2125	0	0	0	0	0	0	6.27111	0	0	0	0	0	6.21237	0	0	0	0	0	0	0	0	0	0	0	0	0	0	75	91.5112	0	0
SLC2A14	48.2236	71.9293	35.0859	0.115204	0	19.4595	58.0922	6.49141	8.26847	85.1924	9.06154	9.31121	49.3171	0.631059	53.7377	9.40667	45.3517	28.4697	30.0338	46.854	31.3556	23.6334	31.7962	0	34.1313	0	46.8424	24.3134	23.7774	53.0621	24.497	5.58662	46.6295	18.7179	53.9213	18.9915	6.32604	75	91.0486	10.44	0
CADM3	48.2129	89.9609	76.766	0	0	100	93.4058	35.2915	29.182	97.9462	30.5478	28.3742	94.052	16.7871	83.0078	31.0325	97.797	65.832	62.7405	97.8293	59.6343	54.0719	97.8852	56.1354	98.1054	46.9012	90.865	30.467	30.0338	86.3563	30.3569	8.41755	97.048	18.7179	89.3597	18.2444	2.13558	75	94.9332	5.8089	0
GPR125	48.2112	41.8833	5.56616	38.0449	0	46.4606	0	0	0	0	0	0	0	0	0	0	0	0	0	0	0	0	0	0	0	0	0	0	0	0	0	0	0	0	0	0	36.2351	0	98.2597	0	0
OR51B4	48.1997	87.0971	68.9822	0	0	12.9461	2.21765	0	0	28.7822	0	0	2.24703	0	2.29109	0	6.49141	0	0	5.64384	0	0	6.49141	0	6.55015	0	0	0	0	0	0	0	0	0	0	0	0	75	91.4378	0	0
SLC12A9	48.1873	82.6508	63.9154	1.63749	0	100	79.9089	53.9286	53.1796	93.6548	54.0608	53.4073	66.2652	29.981	69.9662	54.1563	21.6331	22.4556	21.7947	18.9064	0	0	23.7333	0	25.6866	0	42.3924	22.9916	22.6612	48.5093	22.8962	4.81578	47.2316	26.0684	54.4794	25.6177	0.266284	75	95.4913	10.339	0
CDH11	48.1842	67.5971	29.8135	19.8635	0	46.4606	76.4136	23.5938	26.6118	92.4558	25.6572	26.9349	53.6055	5.79447	57.7177	26.4062	22.5731	25.76	26.0611	23.0167	24.7981	18.8558	20.4288	0	14.8186	0	53.8478	48.9499	49.3171	60.0969	48.4579	22.9558	71.2293	34.895	76.9349	34.0045	6.81538	75	96.7396	6.1587	0
SLC36A1	48.1791	77.6752	42.6347	0.115204	0	41.4819	43.0607	21.8094	22.6465	74.0172	22.8815	22.7493	48.9352	4.11168	15.4355	21.1705	58.2171	43.3984	40.373	59.9804	47.3344	40.9214	49.8899	43.6216	52.4453	46.9012	0	0	0	0	0	0	0	0	0	0	0.798619	50	91.8343	24.821	0
CACNA1E	48.1696	43.852	12.2485	7.42837	0	25.4736	19.0116	9.25246	5.31649	40.5552	4.29578	3.90659	12.836	2.08604	4.18564	0	38.64	38.5739	36.4444	39.9692	36.1727	29.6364	29.9603	0	32.1486	0	96.813	25.1579	25.1432	97.6722	24.9449	5.94393	92.9946	30.2908	81.3702	29.6889	2.30532	50	95.6528	1.9075	0
LTBR	48.1402	65.8649	22.8374	7.42837	0	25.4736	81.4584	61.5289	75.1652	94.1937	80.9517	82.8756	81.0839	28.4987	83.3749	73.2854	57.2037	48.5387	51.1382	58.9392	53.3485	47.3021	63.5776	56.1354	66.1331	60.1777	37.2301	31.5538	31.4437	42.789	31.6199	9.63083	37.847	34.895	44.7129	34.0045	6.92635	100	93.582	9.4175	0
GPR50	48.1279	85.0276	64.5322	0	0	5.93332	63.5409	5.12557	7.28448	87.5102	6.8292	7.85725	19.2099	0.631059	23.4102	9.40667	6.3886	0	0	5.45769	0	0	6.34454	0	6.3886	0	0	0	0	0	0	0	0	0	0	0	0.791532	75	90.8797	4.995	0
PVRL2	48.1148	88.235	67.5283	0	0	25.4736	0	0	0	0	0	0	0	0	0	0	0	0	0	0	0	0	0	0	0	0	0	0	0	0	0	0	0	0	0	0	72.1033	0	95.1608	0	0
NKAIN1	48.0218	0	0	0	0	0	79.0571	11.0001	8.45939	93.4009	8.45939	7.71038	46.3357	1.09828	6.53547	0	76.8835	51.9313	48.8691	78.5833	55.7204	49.7903	73.9169	56.1354	75.9877	46.9012	0	0	0	0	0	0	0	0	0	0	0	75	90.5126	3.9793	0
ANO8	48.0199	56.4136	30.1072	57.8574	0	100	39.7709	41.5406	38.0526	71.4752	37.6707	37.3036	52.0634	29.981	33.3823	40.2115	50.8738	54.3545	50.8445	46.9434	55.7204	49.7903	51.006	56.1354	53.5174	46.9012	79.4243	22.0223	21.5744	84.4471	21.6919	4.15619	81.9357	21.758	86.4591	21.3436	0.153227	25	98.0761	27.856	0
CHRM3	47.9816	82.0474	63.7392	0	0	25.4736	11.0589	9.39932	9.38464	51.7437	12.1604	10.3246	7.13761	1.09828	9.2084	12.9975	17.7706	0	0	8.93403	0	0	19.3274	0	8.78249	0	58.1803	22.294	23.4543	64.5469	22.507	5.4088	63.7465	27.8749	69.8854	29.6889	1.59273	75	92.1574	3.6593	0
KCNK9	47.9543	80.5986	62.5643	0	0	19.4595	38.1848	6.97606	4.59686	37.3585	3.48803	3.70098	46.7029	1.09828	2.67293	0	55.0301	49.6696	46.6074	56.7093	55.7204	49.7903	59.8473	43.6216	62.4027	46.9012	0	0	0	0	0	0	0	0	0	0	1.94843	50	91.0486	19.028	0
KIAA1324L	47.9519	79.6738	54.6336	0.115204	0	65.7292	25.2901	18.035	16.0817	66.6814	18.3434	16.0963	11.6317	2.91414	9.79586	15.4355	0	0	0	0	0	0	0	0	0	0	0	0	0	0	0	0	0	0	0	0	0	0	98.7076	17.672	0
SLC33A1	47.9279	73.7181	40.564	7.42837	0	65.7292	8.85593	21.6919	25.7894	48.1009	23.9389	26.2006	8.22441	5.79447	10.6624	26.4062	26.7293	22.4556	22.551	27.659	24.7981	18.8558	27.4783	0	29.6226	0	42.8036	54.4059	56.719	48.9132	53.8111	30.69	65.4281	100	71.4642	100	0.528784	50	91.4378	70.533	0
SMIM1	47.9271	78.5097	52.4159	0	0	12.9461	53.9433	14.3927	18.4755	83.3678	17.6384	18.9896	35.409	2.5159	40.094	18.7913	37.3917	35.0492	36.907	38.5671	38.5005	30.5092	33.4117	0	35.7321	0	0	0	0	0	0	0	0	0	0	0	100	25	88.9338	8.4123	0
LRRC4B	47.8976	86.9942	64.2532	0	0	57.5855	59.7591	24.027	23.1165	81.5926	18.7399	22.1765	72.2426	10.1287	64.1798	23.1385	85.8716	61.6978	58.6209	77.282	53.3485	47.3021	84.1093	56.1354	74.0784	46.9012	87.3256	31.5538	31.3262	56.9614	31.451	9.37795	94.1768	34.895	77.6839	34.0045	0.992732	50	96.5046	8.7382	0
KCNJ8	47.8932	78.5343	48.7149	1.63749	0	41.4819	64.121	38.8603	42.8257	87.7814	43.0019	43.9712	34.0138	14.6909	38.6547	40.2115	83.5806	48.5387	49.978	85.199	53.3485	47.3021	85.4457	56.1354	86.9731	60.1777	23.6085	15.3326	13.864	27.963	15.5823	1.95211	47.7823	15.083	55.0668	15.396	1.85078	50	89.6387	47.313	0
ATRN	47.8859	59.7919	30.0925	38.0449	0	100	18.9749	51.6229	52.8712	61.0845	48.4212	52.4012	29.1232	36.3974	33.7641	54.1563	53.5908	73.8067	72.8595	55.2352	72.1325	68.0015	53.8552	71.9624	56.2931	68.1304	69.4008	67.3741	65.105	75.2166	66.4782	40.0698	66.6251	100	72.6171	100	1.83829	100	99.3979	14.702	0
PTGER2	47.8586	68.7348	37.2448	0.115204	0	12.9461	42.5833	18.9602	23.1311	77.6698	21.7359	23.4689	41.6948	4.91773	46.2036	24.8935	12.2338	0	0	11.9174	0	0	10.9708	0	11.9695	0	0	0	0	0	0	0	0	0	0	0	1.56648	75	90.5566	9.339	0
SCN7A	47.8474	51.6034	14.4515	38.0449	0	41.4819	81.1867	22.7052	25.6572	94.1039	24.9596	26.0538	73.7553	6.35645	77.0157	26.9863	58.3199	36.9291	37.7882	60.1314	40.7108	34.182	58.2464	43.6216	60.7578	46.9012	88.8236	41.9445	39.8296	92.0106	42.4291	15.7795	88.5152	27.8749	91.8784	29.6889	0.619777	75	94.9772	5.9893	0
GPRC5C	47.8292	87.52	69.9515	0	0	12.9461	64.7085	35.3503	39.4918	88.0664	36.0552	39.7121	62.6671	14.0837	66.3974	37.0172	71.3761	59.5168	62.5349	73.2479	67.7192	62.9386	70.2453	65.4968	72.6098	68.1304	53.5982	35.8202	34.6747	59.8693	35.8056	11.5067	54.2077	30.2908	61.125	29.6889	1.13038	75	90.9825	30.754	0
JTB	47.8219	88.5355	70.1865	0	0	57.5855	80.8636	98.0173	97.9512	93.9893	97.9586	97.8852	89.3523	100	90.4979	100	90.2629	100	100	91.3327	100	100	91.9518	100	92.8624	100	29.226	26.6779	26.0538	34.3736	26.7	6.51216	43.0753	27.8749	50.2276	27.3633	0.111072	75	90.4685	85.526	0
TSPAN2	47.7701	82.2519	67.8514	1.63749	0	46.4606	61.147	22.764	24.4089	86.4954	25.0257	24.8201	55.0448	6.35645	59.2011	26.9863	40.1674	35.0492	38.2582	41.522	38.5005	32.0412	39.2862	43.6216	41.6801	46.9012	76.1566	31.7741	29.8869	81.5391	32.1119	8.80408	49.2069	20.9208	56.4547	21.3436	1.22894	75	91.3864	17.086	0
SLMAP	47.701	77.9661	50.8592	1.63749	0	65.7292	62.4174	37.8176	37.0392	87.0746	40.1087	37.4651	48.4946	16.7871	52.9153	43.2516	53.209	38.5739	39.7635	54.8896	42.5466	35.996	54.7511	43.6216	57.2037	46.9012	73.1679	45.2269	44.3971	78.6165	44.7937	18.6464	67.8514	27.8749	73.9022	27.3633	0.679557	50	88.8236	76.335	0
CD63	47.634	87.6895	64.0623	0	0	46.4606	93.303	100	100	97.911	100	100	96.3137	100	96.5193	100	96.1522	100	100	96.4661	100	100	96.8865	100	97.1949	100	31.6493	48.1495	48.1422	36.885	50.2056	26.2627	52.6215	100	59.6857	100	100	100	92.3337	29.095	0
CACNG1	47.6282	0	0	0	0	0	84.4471	8.87796	8.665	95.1278	12.3513	9.64899	84.0946	0.631059	85.9891	9.40667	7.29916	0	0	6.29788	0	0	7.44603	0	7.19636	0	97.7089	47.4519	46.9379	98.2964	47.1215	20.8316	76.7881	100	82.0311	100	0	75	91.6728	23.856	0
SCARF2	47.6009	51.3497	15.3914	74.2955	0	46.4606	71.1411	36.7308	37.9057	90.5863	39.8296	38.5225	62.6817	12.8472	66.4268	37.0172	14.334	0	0	14.3116	0	0	13.394	0	14.7892	0	68.4021	37.8323	38.5372	74.3501	38.1994	15.075	57.2624	100	63.9301	100	0.345527	50	95.6234	23.942	0
GPR124	47.5957	74.1899	44.8818	0	0	19.4595	0	0	0	0	0	0	0	0	0	0	0	0	0	0	0	0	0	0	0	0	0	0	0	0	0	0	0	0	0	0	20.2395	0	98.2597	0	0
SLC7A2	47.5408	72.1287	35.4678	1.63749	0	36.3857	89.132	38.3536	40.5786	96.5969	41.7095	41.5039	73.3294	11.6892	76.6192	35.0272	90.4098	35.0492	34.7041	91.5179	38.5005	32.0412	91.8931	43.6216	92.8183	46.9012	63.8713	21.1485	20.8107	70.1057	21.1925	4.08529	68.4462	24.7246	74.4529	24.2537	0.637933	75	92.5026	5.3409	0
UNC5D	47.5231	37.1436	7.51946	0.115204	0	5.93332	7.49743	4.22235	4.46468	43.6239	4.56014	5.14026	3.6863	0	4.78778	0	8.665	0	0	7.2115	0	0	9.63431	0	8.28315	0	58.4667	13.8567	14.8039	64.8553	14.2312	2.09203	82.1853	15.083	86.6941	15.396	16.1494	25	95.293	2.4048	0
NIPA2	47.5053	88.3755	76.6045	0	0	36.3857	45.7483	61.6831	62.7111	79.2412	64.1357	63.0048	62.3146	38.0394	66.1037	66.3901	41.9151	72.3087	72.2132	43.4488	70.3187	65.6223	46.9819	71.9624	49.5814	68.1304	0	0	0	0	0	0	0	0	0	0	0	50	90.0867	55.848	0
MXRA8	47.4927	79.1359	67.8367	0.115204	0	19.4595	91.9518	60.6256	62.388	97.477	61.8373	62.5202	90.7182	36.3974	91.6434	57.6663	79.0424	53.1429	58.0555	80.6371	61.0222	54.6382	75.2533	65.4968	77.236	68.1304	79.0424	43.9786	43.1635	84.0946	44.3604	18.7483	75.9289	100	81.2307	100	37.9931	75	95.0727	8.8688	0
FAM171A1	47.4726	75.6103	53.8846	7.42837	0	51.6082	75.9142	42.4145	42.5466	71.0363	36.9438	41.2836	73.1679	28.4987	39.345	39.0513	73.4028	75.8849	75.4149	75.0802	73.3221	69.238	77.1038	77.7127	78.969	75.2901	73.7553	36.3269	35.7321	52.2397	36.114	12.0505	81.8476	100	49.3538	100	0	75	94.7129	11.573	0
SPINT2	47.4278	68.4767	36.9805	0	0	5.93332	90.2482	47.4519	51.5935	96.9622	41.9445	50.022	93.0827	33.3473	93.6848	43.2516	69.7166	66.6765	68.5416	71.5857	63.6804	57.4525	76.2667	65.4968	78.2641	60.1777	50.2864	40.7843	42.7155	56.6456	40.4758	17.4029	54.3252	100	61.2278	100	4.91982	75	93.2663	28.718	0
APLP2	47.4114	84.8273	61.2425	0	74.8777	100	91.7022	93.8244	93.8758	97.411	92.9505	93.5159	94.9038	100	95.2563	100	91.5847	88.6253	88.1187	92.5528	88.0966	86.503	94.5073	100	95.1094	100	42.3924	100	100	48.5093	100	100	43.3838	100	44.5734	100	5.28299	50	97.3344	12.232	0
SIT1	47.4114	63.841	30.915	0	0	5.93332	61.9327	9.9721	13.35	86.8343	13.5115	14.0696	65.0463	2.08604	68.7619	17.2933	7.2551	0	0	6.47202	0	0	7.50477	0	7.6957	0	62.1383	18.6738	18.1965	68.4241	18.2846	2.92478	81.1867	19.4522	85.8716	18.9915	0.258444	75	89.0659	14.246	0
ADRA2C	47.3867	63.1928	29.9897	0	0	5.93332	89.8517	25.76	27.4637	96.8441	26.3034	27.5811	82.9197	9.23553	84.9611	28.8589	34.9097	43.3984	43.3397	36.153	40.7108	34.182	30.5625	0	32.8242	0	0	0	0	0	0	0	0	0	0	0	3.40965	50	90.9825	22.97	0
SHISA9	47.3808	59.6083	25.7307	0.115204	0	5.93332	7.44603	5.25775	4.12689	45.7837	5.0962	4.21501	4.20032	0	3.83316	0	33.0298	28.4697	27.7941	6.35143	0	0	26.1859	0	8.00411	0	48.1495	13.8567	14.0109	54.5308	13.2325	1.6983	74.8127	15.083	80.2174	14.0786	1.32646	50	92.4512	4.9588	0
VANGL1	47.3531	74.8615	39.1834	0.115204	0	36.3857	5.06682	9.78117	11.4407	39.9635	13.3279	12.5129	7.72507	0.631059	9.9721	9.40667	10.7505	0	0	10.4131	0	0	10.8827	0	11.896	0	46.8424	23.9609	22.8521	53.0621	24.1886	5.1277	23.9242	23.5864	28.7193	24.2537	2.51455	25	89.3597	51.387	0
SGCE	47.3528	72.1098	24.7907	38.0449	0	57.5855	57.0275	50.4039	48.6415	84.7658	43.9859	47.2463	69.5109	34.8062	73.1238	45.2563	68.8794	85.7468	85.4678	70.6716	84.9244	82.4452	66.7939	100	69.276	100	64.2973	59.6417	51.8799	70.4802	58.8119	25.4893	57.938	34.895	64.5322	34.0045	1.21318	75	95.014	31.556	0
SGCD	47.3294	78.8198	60.141	0.115204	0	25.4736	34.7702	20.8401	18.7693	73.2097	23.4249	19.1511	18.3434	3.70296	22.3968	22.2059	48.289	33.0812	33.933	49.8687	36.1727	29.6364	44.2649	43.6216	46.8351	46.9012	50.5948	48.1495	43.0753	56.9614	51.3879	19.927	59.8619	27.8749	66.324	29.6889	2.85739	75	94.3237	5.5473	0
GPR176	47.3287	81.5131	57.4974	0	0	5.93332	66.1845	26.3034	22.2206	88.6556	24.541	22.015	67.3741	7.86931	71.0457	24.0344	36.1874	40.1748	38.0159	35.404	36.1727	29.6364	30.4891	0	32.0164	0	0	0	0	0	0	0	0	0	0	0	0.478425	50	91.2248	20.212	0
TSPAN5	47.3213	81.9639	55.1182	0	0	46.4606	63.7318	36.6133	33.3676	78.5959	32.178	32.5158	75.2387	16.7871	53.0181	31.0325	58.5402	61.6978	58.6209	60.4032	53.3485	47.3021	62.7111	56.1354	65.1638	46.9012	51.9166	27.8969	28.2861	55.6616	27.9189	7.6224	50.749	34.895	53.2898	34.0045	2.87981	75	92.7669	6.134	0
IL6ST	47.3204	49.474	9.95741	1.63749	0	19.4595	81.0251	78.9103	78.2347	94.0384	74.8201	77.1038	83.1253	58.0572	85.152	73.2854	86.2388	75.1579	75.9142	87.7545	77.6105	74.0615	83.3162	100	84.9317	100	78.0511	67.3741	69.9295	83.2721	66.4782	47.0695	57.6296	100	64.2679	100	43.9609	100	96.8718	27.461	0
BCAM	47.3101	53.1145	18.9749	1.63749	0	12.9461	92.3704	64.7966	72.1692	97.601	66.1771	73.4616	93.0239	42.722	93.6408	61.6023	95.8878	56.6016	62.6083	96.2339	64.7085	59.2205	96.6809	65.4968	97.048	68.1304	77.8235	57.4313	58.6209	83.0959	56.7484	32.662	69.5256	100	75.3047	100	38.6346	75	96.2696	22.789	0
MFAP3	47.3088	47.8342	17.1391	7.42837	0	19.4595	17.5797	15.6851	15.2152	59.7168	18.9015	15.7145	11.2792	1.60702	14.5102	15.4355	15.0756	0	0	15.1309	0	0	20.047	0	21.9856	0	0	0	0	0	0	0	0	0	0	0	0	50	92.576	6.4065	0
SGCG	47.2896	0	0	0	0	0	58.6209	16.1404	15.7586	85.3825	19.4449	16.302	44.6468	1.60702	49.0527	15.4355	90.3804	38.5739	39.7635	91.5025	42.5466	35.996	90.9532	43.6216	91.9225	46.9012	89.2789	31.2528	30.5184	92.341	31.6199	9.2617	92.8477	17.33	95.2269	17.4973	3.71423	25	94.3237	26.949	0
MMP14	47.2742	77.5165	51.8285	7.42837	0	57.5855	94.7569	51.5054	61.5362	98.356	62.4174	65.1638	94.4632	22.9158	94.9038	61.6023	78.9837	64.6718	68.292	80.5911	70.3187	65.2518	69.8194	71.9624	72.1986	75.2901	59.2745	46.8204	45.1021	65.6411	48.4579	21.7017	51.0721	34.895	58.2832	100	18.1847	75	95.7703	10.478	0
LPHN1	47.2682	64.3861	32.3102	38.0449	0	65.7292	0	0	0	0	0	0	0	0	0	0	0	0	0	0	0	0	0	0	0	0	0	0	0	0	0	0	0	0	0	0	7.08991	0	98.6342	0	0
NAALAD2	47.2567	78.6242	57.1743	0	0	31.2014	24.8127	12.88	19.8414	66.281	15.597	20.2085	23.513	2.91414	27.7574	20.0764	25.9803	25.76	26.7	26.8774	28.4109	20.8315	25.0991	0	27.0818	0	81.429	24.3134	24.8054	86.0919	24.497	6.05834	63.6731	27.8749	69.79	29.6889	0	25	97.988	2.7487	0
CD74	47.2548	84.3157	62.9314	0	0	12.9461	98.5167	82.156	87.1934	99.5214	78.6312	86.371	99.1335	58.0572	99.1482	73.2854	95.7556	79.5932	80.8489	96.1255	80.4303	76.405	96.9452	100	97.2536	100	58.4667	67.3741	60.9855	64.8553	66.4782	35.2916	76.2373	100	81.5832	100	72.694	100	94.096	12.498	0
LYSMD3	47.2398	59.5952	24.4089	1.63749	0	19.4595	12.3807	32.3983	34.2194	53.6087	33.9404	34.5866	14.7746	12.2308	18.4609	35.0272	32.3836	28.4697	28.5945	33.3523	31.3556	24.1675	35.4384	43.6216	37.891	46.9012	81.5905	32.2514	32.7214	86.2315	32.1119	10.1936	73.6966	100	79.2921	100	0	75	93.9125	1.9452	0
RNF130	47.2032	64.7641	23.4836	19.8635	0	41.4819	49.1482	45.2783	45.2049	80.9965	40.4024	44.1034	37.7735	28.4987	33.911	39.0513	61.4481	64.6718	61.6978	49.2261	63.6804	58.412	50.9326	65.4968	53.4587	60.1777	14.4221	13.8567	13.7832	16.2799	13.2325	1.65898	25.8702	15.083	31.0325	14.0786	0	75	93.2295	2.3597	0
LPHN3	47.1944	61.5763	22.4262	57.8574	0	57.5855	0	0	0	0	0	0	0	0	0	0	0	0	0	0	0	0	0	0	0	0	0	0	0	0	0	0	0	0	0	0	3.89722	0	98.737	0	0
LPHN2	47.1943	81.1433	63.6364	1.63749	0	57.5855	0	0	0	0	0	0	0	0	0	0	0	0	0	0	0	0	0	0	0	0	0	0	0	0	0	0	0	0	0	0	5.3509	0	98.6195	0	0
BVES	47.1933	68.8273	35.7762	1.63749	0	25.4736	38.9338	22.3675	20.8841	75.7379	24.4236	21.3981	22.6024	4.91773	26.8909	24.0344	74.3575	38.5739	39.7635	75.9819	42.5466	35.996	72.7566	43.6216	74.8127	46.9012	83.5365	32.8022	30.915	87.9645	33.162	9.55823	88.7355	22.6392	92.0693	23.132	1.16975	75	89.7929	19.106	0
SLC31A2	47.1817	0	0	0	0	0	28.9323	9.74446	9.29652	69.3247	12.6157	10.163	7.43134	1.09828	8.31253	9.40667	80.5551	36.9291	35.644	64.6851	33.9257	27.6053	45.1168	56.1354	47.7163	46.9012	0	0	0	0	0	0	0	0	0	0	2.13099	75	89.2055	2.5946	0
SLC30A10	47.1427	0	0	0	0	0	10.7064	4.67029	6.68233	51.1221	6.16096	7.22573	7.38728	0.631059	9.54619	9.40667	47.1288	30.9297	30.4964	48.7034	33.9257	27.6053	51.476	43.6216	53.9727	46.9012	0	0	0	0	0	0	0	0	0	0	4.00847	50	89.4037	19.942	0
BAI3	47.121	60.156	24.0123	57.8574	0	65.7292	0	0	0	0	0	0	0	0	0	0	0	0	0	0	0	0	0	0	0	0	0	0	0	0	0	0	0	0	0	0	1.80938	0	98.7517	0	0
SCARA3	47.0824	71.4796	52.6509	0.115204	0	19.4595	83.162	46.9746	39.3744	94.7452	41.0486	38.4785	78.0144	28.4987	80.7608	39.0513	75.2533	46.0714	46.2036	76.9148	40.7108	33.4462	59.6563	56.1354	62.2265	46.9012	45.7042	21.8901	20.7813	51.946	21.9489	4.06767	71.2293	21.758	76.9349	21.3436	1.97446	50	96.4312	3.491	0
ADCY9	47.0796	63.0021	32.7067	38.0449	0	65.7292	46.9012	36.8777	36.0699	79.7957	37.7295	36.4224	31.2381	12.2308	35.7174	34.2635	24.776	22.4556	23.1385	25.4764	24.7981	18.8558	23.3955	0	25.3341	0	35.431	39.323	41.3423	40.9164	39.3303	16.5961	36.2388	100	27.8014	100	1.54422	100	91.313	4.0554	0
MEGF9	47.0696	63.2641	24.6145	57.8574	0	65.7292	73.5057	44.4632	37.8617	91.4211	39.881	37.0539	47.54	25.8592	52.0194	37.0172	50.2276	73.0651	70.9943	51.8589	69.4522	64.8324	52.2691	71.9624	54.6629	68.1304	57.5121	28.8442	27.8749	63.3206	28.8221	7.46179	75.459	27.8749	80.7608	27.3633	0.251848	50	96.0493	9.6476	0
PLXDC2	47.007	58.3091	26.23	1.63749	0	25.4736	41.3277	35.5706	35.0125	76.993	37.9498	35.5118	45.1755	11.6892	49.5961	35.0272	18.8574	0	0	19.2046	0	0	17.8293	0	19.5623	0	74.9449	51.9386	50.9913	80.3789	51.3879	24.581	80.6286	34.895	85.3723	34.0045	1.11845	75	95.7116	7.518	0
GGT7	47.0024	84.6694	59.5095	0	0	100	80.2908	68.7399	69.6578	93.7976	65.4208	68.9969	77.0745	50.2251	58.2464	66.3901	77.236	78.8515	78.1686	78.8897	76.7514	73.0538	82.5084	71.9624	84.168	68.1304	56.9393	36.6574	36.4958	52.5187	36.6427	12.8059	59.7004	34.895	20.8694	34.0045	0.455314	75	96.4606	13.164	0
CLDN12	46.9781	77.1299	48.1569	0	0	25.4736	20.1792	36.1287	38.6988	62.1887	35.2108	38.5079	20.9722	16.7871	25.1726	39.0513	48.8912	36.9291	36.2021	50.4818	40.7108	34.182	54.6923	43.6216	57.1303	46.9012	0	0	0	0	0	0	0	0	0	0	0.679557	75	90.4391	8.4983	0
SLC29A3	46.9326	82.7332	54.5601	0.115204	0	51.6082	23.3514	14.9949	22.7346	65.0839	18.1378	23.043	11.5729	3.29752	14.848	21.1705	12.2191	0	0	11.9036	0	0	12.3219	0	13.4381	0	0	0	0	0	0	0	0	0	0	0	1.42554	50	90.4832	16.201	0
CHRM1	46.9024	79.0712	46.7616	0.115204	0	25.4736	47.6649	12.9681	12.0576	80.2064	7.8499	11.0736	41.9739	4.52734	21.3394	12.9975	75.6499	43.3984	41.9371	5.61723	0	0	74.3722	43.6216	6.47672	0	0	0	0	0	0	0	0	0	0	0	2.08997	50	90.116	16.146	0
C6orf89	46.8976	65.2285	35.879	0.115204	0	41.4819	34.873	81.7374	81.4657	73.2781	80.9076	80.9076	52.4159	100	56.6603	100	55.7497	80.9884	82.0972	57.432	80.4303	76.405	58.4227	100	60.9047	100	65.832	27.2066	28.9176	71.8461	27.2801	8.10634	45.1755	100	49.3318	100	0	50	94.5734	70.343	0
TSPAN14	46.8912	87.6082	68.8794	0.115204	0	100	28.3962	35.3943	37.7295	68.9295	37.5826	38.2876	26.8174	11.1591	31.2674	34.2635	51.0648	30.9297	30.8415	20.8277	24.7981	18.8558	29.7254	0	26.7293	0	34.4471	23.6158	23.792	39.8076	23.6819	5.49734	35.1667	26.0684	41.8857	25.6177	18.3601	50	92.7669	8.0523	0
SLC16A7	46.8688	76.7229	45.9245	1.63749	0	36.3857	11.9841	9.54619	8.60626	52.9961	13.1444	9.57556	5.08151	0	6.62359	0	31.3115	22.4556	23.1385	32.3289	24.7981	18.8558	19.0483	0	20.8401	0	87.612	46.8204	46.9232	91.1367	46.4606	20.8182	67.4475	100	73.4543	100	1.80938	75	90.1821	19.43	0
SLC19A2	46.8645	77.8666	45.7042	1.63749	0	51.6082	78.969	46.3284	49.0674	93.3677	51.6596	50.3745	59.157	22.9158	63.1958	54.1563	64.3707	43.3984	44.9552	66.0349	47.3344	40.9214	56.8072	56.1354	59.3332	60.1777	0	0	0	0	0	0	0	0	0	0	1.36347	50	90.9311	30.888	0
TXNDC15	46.8498	84.3302	65.7806	0.115204	0	65.7292	31.4437	68.314	67.4842	70.9489	66.0596	66.8086	46.8938	58.0572	51.3585	73.2854	39.4772	78.0438	77.6619	40.797	75.8481	71.9816	48.4506	71.9624	49.9192	68.1304	39.0219	24.1372	24.8495	44.8891	23.9462	5.7254	36.0479	27.8749	42.8404	27.3633	0	75	94.8304	17.026	0
KCNA6	46.7636	78.1398	51.8431	0	0	5.93332	0	0	0	0	0	0	0	0	0	0	38.0232	25.76	24.9523	15.8964	0	0	27.4343	0	10.8092	0	95.6748	16.5222	16.0817	96.8644	16.4341	2.39559	99.2951	18.7179	99.3244	18.2444	0	50	91.9959	1.3781	0
TMEM204	46.7577	78.7384	52.7978	0	0	5.93332	84.3443	55.3973	61.6978	95.1012	62.3733	63.9154	71.4496	25.8592	74.9302	57.6663	75.3268	51.9313	56.44	77.0066	59.6343	54.0719	67.8073	56.1354	70.2306	60.1777	0	0	0	0	0	0	0	0	0	0	0	75	90.9825	11.945	0
XK	46.7077	74.817	46.9379	0	0	25.4736	5.75709	9.25246	8.18035	41.8901	11.4334	8.73843	5.9627	1.60702	7.76913	12.9975	14.3487	0	0	14.3256	0	0	12.4982	0	13.6437	0	35.7615	15.3326	15.3547	41.3056	14.2312	2.12355	63.9888	16.4341	70.1278	15.396	0.683817	50	92.1134	3.4607	0
KCNQ5	46.6213	63.6888	29.2701	1.63749	0	41.4819	32.5378	11.5656	7.94537	71.7188	10.4421	7.2551	17.5356	2.91414	9.03216	12.9975	37.1126	35.0492	33.7862	6.25773	0	0	34.0872	0	7.38728	0	92.6935	15.3326	15.1931	94.7423	15.5823	2.20019	98.6488	16.4341	98.8838	16.56	0.793889	50	89.4845	19.452	0
TMEM2	46.6096	46.7383	21.9709	38.0449	0	41.4819	74.24	34.5866	33.5292	91.6863	35.4384	33.676	54.1049	9.66112	58.2758	30.2467	0	0	0	0	0	0	0	0	0	0	0	0	0	0	0	0	0	0	0	0	2.99943	0	99.6328	0	0
FMR1NB	46.5996	93.3307	82.7875	0	0	5.93332	66.089	5.97738	7.8499	88.6032	8.17301	8.67235	66.8233	0.631059	70.5096	9.40667	70.5537	30.9297	32.67	72.409	33.9257	26.1687	57.8499	43.6216	60.3025	46.9012	85.5779	15.3326	15.1931	89.5726	15.5823	2.20019	95.9686	16.4341	97.2096	16.56	0	25	91.2248	26.887	0
OR4F6	46.5539	81.8497	58.2758	0	0	12.9461	2.14422	0	0	28.405	0	0	0	0	0	0	6.22705	0	0	5.36475	0	0	6.22705	0	6.25643	0	0	0	0	0	0	0	0	0	0	0	0	50	91.2248	0	0
EPHB4	46.5294	0	0	0	0	0	63.1517	45.6161	57.8646	87.3835	53.488	61.3453	71.8608	21.4092	75.268	57.6663	47.026	53.1429	57.6296	48.6138	61.0222	55.0776	51.7844	65.4968	54.193	68.1304	19.1291	59.6417	62.1897	22.529	58.8119	36.7394	30.166	100	36.2021	100	6.77532	100	96.3578	2.3699	0
KCNH1	46.5221	55.7715	25.716	7.42837	0	36.3857	3.92128	3.99471	3.39257	34.3585	3.30445	2.85651	4.0094	0	2.61419	0	18.1965	0	0	18.6226	0	0	11.7051	0	12.8506	0	0	0	0	0	0	0	0	0	0	0	16.2212	25	91.5112	9.8707	0
HVCN1	46.4972	75.6626	54.1342	1.63749	0	36.3857	40.0352	13.5629	17.1244	76.3331	16.0156	17.565	58.3346	2.5159	62.3733	17.2933	51.1529	25.76	26.7	52.6982	28.4109	20.8315	35.2475	43.6216	37.656	46.9012	40.373	40.7843	42.6347	46.3871	40.8357	17.7546	42.3043	100	49.486	100	1.48948	75	89.132	22.759	0
SLC8A2	46.4967	70.3484	38.7282	7.42837	0	46.4606	77.2507	16.2285	14.3487	47.7086	10.8973	13.1737	83.7127	5.79447	11.3232	15.4355	85.4457	63.1297	59.9207	86.6456	55.7204	49.7903	86.3122	56.1354	87.7515	46.9012	93.9418	28.1466	27.4783	14.7011	27.9189	7.05231	97.1215	15.083	13.2251	14.0786	0.139616	50	92.2823	9.6748	0
KCNB2	46.4715	65.6985	30.1953	1.63749	0	25.4736	2.70231	2.73168	2.80511	31.2294	3.01806	3.05478	3.09884	0	3.2457	0	11.5142	0	0	8.47098	0	0	12.0723	0	8.63563	0	0	0	0	0	0	0	0	0	0	0	1.23847	50	89.8957	6.6058	0
SHISA2	46.4656	74.5852	46.0567	0	0	5.93332	34.2268	8.03349	8.28315	72.8521	11.1911	9.28183	12.0723	0.631059	15.4501	9.40667	36.2021	28.4697	30.7314	37.3443	31.3556	25.1437	26.6706	0	28.8735	0	0	0	0	0	0	0	0	0	0	0	1.08316	50	90.5126	5.5964	0
ST7	46.4511	63.6771	31.4143	19.8635	0	57.5855	28.712	31.7227	32.9564	69.161	32.7361	33.1767	17.0803	10.6502	20.5904	31.8476	23.8214	25.76	25.246	24.3816	28.4109	22.4821	26.4943	0	28.6533	0	83.6907	30.5772	30.6359	88.0966	30.7681	9.19941	26.0097	34.895	31.2674	34.0045	0	25	95.9098	16.595	0
SLC26A6	46.4381	55.5646	19.2099	1.63749	0	19.4595	64.8553	46.1448	52.7317	88.1257	50.9252	54.3692	49.0087	22.9158	53.3999	54.1563	24.6292	25.76	27.6472	25.2601	28.4109	22.4821	24.5704	0	26.5972	0	58.7605	29.439	29.8282	65.1638	29.3141	8.3921	73.2046	34.895	78.8809	34.0045	1.38053	75	92.2529	8.821	0
DNAJC16	46.3937	61.3518	17.5356	19.8635	0	41.4819	8.47408	10.868	15.5236	47.4211	13.9081	16.067	5.59554	0.631059	7.34322	9.40667	10.2071	0	0	9.87763	0	0	12.8506	0	14.0109	0	40.0352	44.7937	48.5681	46.0126	44.3604	22.2825	18.3067	100	21.266	100	0	25	94.1401	34.852	0
FXYD1	46.3913	94.0497	84.638	0	0	5.93332	92.8624	62.7699	56.7631	97.755	55.8011	55.177	93.8464	40.0113	94.4045	54.1563	32.927	25.76	25.4075	33.8792	28.4109	22.4821	26.8909	0	29.0498	0	49.6622	43.9786	45.7923	55.9921	43.9859	20.6571	62.2485	100	46.7029	100	2.15401	75	89.0292	53.844	0
TRPA1	46.3793	91.127	77.8382	0	0	5.93332	54.9567	6.66765	9.64899	83.8264	9.5829	10.7799	6.8292	0.631059	8.84124	9.40667	6.62359	0	0	5.55073	0	0	6.57953	0	6.68233	0	37.5606	16.5222	16.838	43.2002	16.4341	2.64641	65.5456	18.7179	71.5817	18.2444	3.5178	50	89.7929	11.544	0
GPRC5B	46.3615	86.4768	64.5176	0	0	36.3857	89.7268	47.5841	45.8658	84.6169	40.9164	44.4412	87.7662	31.6674	50.8298	41.548	95.0213	81.8622	82.0018	84.876	80.4303	76.405	86.6353	77.7127	85.1226	75.2901	89.5359	25.3855	25.2754	26.6779	25.1358	5.91549	86.8997	27.8749	22.2646	27.3633	31.5155	75	90.3583	1.6745	0
PPP1R3F	46.3114	56.687	22.5878	1.63749	0	25.4736	18.9161	24.7026	22.1178	51.1412	20.7666	21.3688	35.8643	8.81007	15.3473	20.0764	48.4653	57.637	54.6556	45.0828	50.1248	43.7191	49.4052	56.1354	45.2049	46.9012	90.2115	13.8567	14.0109	92.9578	13.2325	1.6983	97.9145	15.083	98.3111	14.0786	0	75	88.9117	3.1198	0
SLC16A10	46.3078	84.8846	60.3025	0	0	36.3857	24.0123	8.45939	7.22573	65.6139	11.8593	7.82787	6.24174	0.631059	8.07754	9.40667	13.6584	0	0	13.5714	0	0	12.3807	0	13.4968	0	74.027	27.1405	28.198	79.4463	27.1699	7.71148	88.7061	34.895	92.0546	34.0045	0.429835	50	91.1	11.279	0
KCNJ6	46.3019	60.0913	26.2594	0.115204	0	5.93332	7.16698	4.19298	3.59818	32.9175	3.40726	3.55412	4.83184	0	3.93597	0	25.0404	22.4556	21.0383	25.8082	24.7981	18.8558	17.1685	0	18.8574	0	0	0	0	0	0	0	0	0	0	0	2.2288	50	89.4037	6.9563	0
CACNA1S	46.2754	39.2881	7.07887	7.42837	0	19.4595	79.7474	8.6136	8.13629	93.6052	12.131	9.1056	66.0596	0.631059	69.7606	9.40667	7.09355	0	0	6.23097	0	0	7.34322	0	6.56484	0	97.6135	50.727	48.4359	98.2376	51.3879	23.4103	98.2817	34.895	98.5901	34.0045	2.74164	25	95.1975	26.924	0
SEMA4B	46.2529	51.7881	18.0937	74.2955	0	46.4606	84.8509	61.8887	65.7365	95.2529	58.8119	65.2372	74.9302	50.2251	78.0291	66.3901	26.1859	36.9291	38.2141	27.0944	36.1727	29.6364	28.3302	0	30.445	0	42.0546	51.9386	53.1209	48.1642	52.6215	29.178	23.6892	100	28.4623	100	7.21428	50	97.7089	35.939	0
CALCRL	46.2189	61.9719	28.5651	0	0	5.93332	78.5064	26.0391	26.3328	93.1873	28.2567	26.7734	49.0527	5.32317	53.444	25.7307	29.1526	28.4697	28.4256	30.0983	31.3556	25.1437	23.8948	0	25.8628	0	73.1679	36.5178	36.2461	78.6165	36.3122	12.4719	71.2293	34.895	76.9349	34.0045	6.65612	50	93.3177	6.6193	0
SLC39A3	46.212	88.9204	74.005	0	0	46.4606	37.9131	28.7707	29.975	75.1589	28.3375	29.9457	50.1836	10.1287	54.5748	29.5638	24.0711	25.76	25.7453	22.9593	24.7981	17.0391	20.5904	0	16.5222	0	0	0	0	0	0	0	0	0	0	0	0	50	89.7195	17.792	0
PKD2	46.1593	53.1466	11.6317	19.8635	0	31.2014	81.8476	49.5814	50.3451	94.3268	49.3465	50.5214	83.9477	28.4987	85.8716	54.1563	44.9846	57.637	61.6096	46.4816	65.7439	60.3797	47.2316	56.1354	49.8605	60.1777	61.1837	48.1495	46.8791	67.5356	48.4579	21.853	44.0446	100	51.2043	100	3.77457	75	94.5954	11.357	0
TSPAN3	46.1259	90.258	76.7807	0	0	46.4606	66.3387	77.5738	75.459	87.9664	72.5584	74.2106	63.4601	58.0572	67.1317	73.2854	78.5872	88.6253	88.5813	76.716	88.0966	85.5544	85.4017	100	84.638	100	71.1265	27.3241	27.963	76.7807	27.3902	7.58209	88.6033	30.2908	91.9592	29.6889	1.12142	100	92.3924	4.6042	0
TSPAN6	46.1146	88.6088	68.6591	0	0	51.6082	47.8264	33.2207	40.1527	80.3121	35.13	40.8136	52.695	11.6892	56.8953	35.0272	75.1505	60.5816	65.832	76.8383	67.7192	62.0156	82.3175	65.4968	83.9771	68.1304	51.9166	38.4638	40.3143	58.3786	38.4711	15.6978	46.512	100	53.8699	100	1.06005	75	92.1134	5.5532	0
HCN4	46.1083	37.9294	8.18035	7.42837	0	19.4595	9.16434	6.85123	8.16566	48.6562	9.72243	9.13497	12.3513	0.631059	15.8467	9.40667	29.0204	22.4556	23.1385	29.9964	24.7981	18.8558	15.1417	0	16.7132	0	0	0	0	0	0	0	0	0	0	0	2.41838	50	89.7489	5.0079	0
ADCY6	46.1057	79.8809	54.7804	7.42837	0	100	46.4092	56.3666	59.4654	79.531	58.8412	60.1997	51.5641	29.981	55.8819	57.6663	84.3443	71.523	72.0223	85.8144	76.7514	73.0538	81.1867	65.4968	82.8903	68.1304	70.2967	22.8815	23.4983	76.0391	22.8962	5.32098	82.3396	26.0684	86.8042	25.6177	2.02279	75	90.0867	17.606	0
MS4A6E	46.0779	89.4072	74.0197	0	0	5.93332	70.0543	6.74842	9.34058	90.1183	9.64899	10.4861	68.2773	0.631059	72.0223	9.40667	84.2561	28.4697	30.0338	85.7375	31.3556	23.6334	69.9515	43.6216	72.3748	46.9012	0	0	0	0	0	0	0	0	0	0	0.554324	50	89.7635	5.4594	0
CLDN3	46.0772	85.4753	65.34	0	0	25.4736	92.6715	21.9122	26.744	97.6895	23.535	26.9643	86.6353	7.40125	88.2215	26.9863	56.4106	47.2904	51.1235	58.0949	51.6449	44.7897	62.1971	56.1354	64.7378	60.1777	73.1679	36.3269	37.5092	78.6165	36.3122	13.5198	59.5976	100	66.0963	100	5.15723	75	90.4391	6.093	0
SLC38A5	46.0628	81.0968	55.1917	0	0	19.4595	50.0147	28.5211	25.2901	81.4206	26.7146	25.1285	56.0582	8.81007	60.2438	24.0344	36.114	28.4697	27.5297	37.2265	24.7981	18.8558	24.7026	0	19.8854	0	88.1627	18.2699	18.9455	91.5186	18.6151	3.5022	97.2683	20.1571	97.9733	20.5008	1.12739	50	92.0399	3.6624	0
KCNMA1	46.0456	52.5321	13.7906	38.0449	0	46.4606	33.0298	20.8988	21.5597	72.0457	21.9856	21.9122	33.9991	6.35645	38.64	25.7307	33.8229	35.0492	33.7862	13.5435	0	0	33.1326	0	15.3033	0	59.9207	35.8202	35.6734	66.2212	35.666	11.9793	50.0073	23.5864	57.2037	23.132	4.42965	50	92.5466	10.079	0
NOMO1	46.0201	43.5157	9.39932	74.2955	0	57.5855	39.4918	67.1317	65.3841	76.0599	65.8173	64.7525	36.7749	50.2251	41.357	66.3901	38.9338	61.6978	61.5362	36.6969	58.0996	52.4345	42.9138	65.4968	45.4986	60.1777	44.1401	30.959	31.3996	50.235	30.9811	9.61265	47.0113	34.895	54.2444	34.0045	0	25	99.3244	18.538	0
SGCB	45.9875	71.3544	37.3036	7.42837	0	51.6082	61.3673	58.3272	54.472	86.5893	51.3438	53.1796	63.842	40.0113	67.5136	54.1563	64.4294	81.8622	81.686	66.126	80.4303	77.0562	74.0931	77.7127	76.1639	75.2901	70.5463	39.9324	37.142	76.252	40.116	13.412	76.9423	24.7246	82.1413	24.2537	3.51137	75	94.2943	4.5012	0
NIPA1	45.9752	88.1076	71.5817	0	0	57.5855	49.4639	19.834	15.127	51.5288	14.4074	13.8493	48.8324	6.92289	20.8548	12.9975	33.6907	38.5739	36.9805	19.7591	0	0	39.6534	43.6216	25.4369	0	0	0	0	0	0	0	0	0	0	0	0.594169	50	90.5566	3.1259	0
LMBRD2	45.9144	88.2417	70.5096	0	0	100	9.01748	12.0282	10.398	40.3393	12.2118	10.5742	6.63827	1.60702	7.19636	9.40667	21.3394	22.4556	21.7947	17.2072	0	0	21.7653	0	18.5637	0	43.6555	48.1495	49.6108	33.3749	47.7016	23.3532	49.9045	100	57.1082	100	0	75	92.363	1.1397	0
ITPRIPL1	45.8535	62.351	28.9029	0.115204	0	12.9461	15.9935	7.09355	8.37127	58.1207	10.0455	9.4287	21.1338	1.09828	25.3047	12.9975	59.4214	25.76	26.7	61.2342	28.4109	20.8315	32.0605	0	34.4103	0	0	0	0	0	0	0	0	0	0	0	0	25	90.5933	19.072	0
S1PR2	45.8357	74.8792	43.7215	0	0	41.4819	23.6011	25.8628	28.242	65.3039	28.0511	28.5064	28.1539	8.36804	32.7508	29.5638	16.9922	0	0	17.2778	0	0	11.2792	0	12.3513	0	0	0	0	0	0	0	0	0	0	0	6.77532	50	90.6447	2.7979	0
GPR56	45.8272	87.268	68.9382	0	0	57.5855	0	0	0	0	0	0	0	0	0	0	0	0	0	0	0	0	0	0	0	0	0	0	0	0	0	0	0	0	0	0	5.28299	0	95.7556	0	0
BRAP	45.7587	33.2804	4.2297	38.0449	0	36.3857	47.0774	45.4105	43.7362	79.8987	46.1228	43.8537	58.9661	21.4092	62.9608	45.2563	67.1905	30.9297	32.67	69.18	33.9257	26.1687	56.7337	43.6216	59.2745	46.9012	24.8642	43.9786	45.0286	29.4684	43.582	19.1715	40.9091	100	48.032	100	0	0	94.5734	59.286	0
KIAA0922	45.7504	38.4381	5.33118	7.42837	0	31.2014	60.3025	33.0592	32.7655	86.0885	35.6146	33.2501	70.1718	12.2308	73.7553	35.9671	0	0	0	0	0	0	0	0	0	0	0	0	0	0	0	0	0	0	0	0	0	0	98.5167	0	0
KCNQ2	45.6409	30.4256	4.28844	0.115204	0	5.93332	67.9762	15.8467	10.4714	54.7265	6.57953	7.60758	77.9116	5.32317	10.6036	9.40667	62.6083	59.5168	56.0435	64.3972	55.7204	49.7903	54.1489	56.1354	56.5722	46.9012	73.0063	16.1037	15.7586	43.2002	16.0817	2.11302	57.167	16.9996	63.842	16.56	2.82954	50	89.5139	5.4309	0
PIANP	45.6246	87.3976	68.1745	0	0	19.4595	71.2293	21.1338	21.2513	75.0723	15.4869	20.2673	71.523	9.23553	37.7442	21.1705	82.435	63.1297	59.9207	81.2814	55.7204	49.7903	82.6994	56.1354	75.1065	46.9012	0	0	0	0	0	0	0	0	0	0	0.752167	25	92.8697	7.572	0
KCNK1	45.6132	0	0	0	0	0	79.4243	24.2033	22.294	71.5423	21.6845	21.9562	74.3575	7.86931	20.6345	21.1705	85.1079	60.5816	57.3799	86.5686	58.0996	52.4345	86.2975	56.1354	87.7368	46.9012	50.5948	25.1579	24.7907	56.9614	25.3268	5.97242	53.936	30.2908	60.912	29.6889	1.76455	50	91.1294	5.4621	0
AIG1	45.5905	70.5161	40.1821	1.63749	0	25.4736	11.7124	31.4584	29.7107	52.6483	29.5271	29.2113	16.3166	12.2308	20.0176	28.8589	71.0824	74.4896	74.0637	72.9886	74.262	70.2033	76.8982	77.7127	78.8221	75.2901	54.8318	17.6898	16.5663	61.0736	17.4475	2.55057	77.9042	18.7179	83.0298	18.2444	0.218576	50	89.6828	14.243	0
PIK3IP1	45.5858	79.9445	49.787	0	0	31.2014	80.1366	68.8721	63.7245	93.7482	63.5996	62.109	71.4202	50.2251	74.9009	66.3901	39.345	54.3545	54.9126	40.6639	58.0996	51.4846	38.1701	65.4968	40.4905	68.1304	47.0994	21.5156	21.8534	53.3191	21.545	4.56966	30.9957	26.0684	37.12	25.6177	0.677433	75	92.8697	5.062	0
PVRL3	45.5827	82.6958	63.3573	0.115204	0	46.4606	0	0	0	0	0	0	0	0	0	0	0	0	0	0	0	0	0	0	0	0	0	0	0	0	0	0	0	0	0	0	4.65875	0	95.293	0	0
CLDN23	45.5632	58.6081	24.6439	0.115204	0	5.93332	59.2304	19.5477	19.4742	85.628	22.2353	19.9736	12.5422	3.29752	16.0817	21.1705	6.68233	0	0	5.83031	0	0	6.94669	0	7.04949	0	73.5203	17.1758	17.9909	78.9764	17.4475	3.17317	90.4318	18.7179	93.4058	18.9915	0	50	90.9017	0.89423	0
GPR158	45.5583	58.7297	13.7759	38.0449	0	51.6082	36.907	12.2412	8.07754	44.3509	5.88926	6.65296	50.4773	3.29752	7.41665	9.40667	67.7926	51.9313	49.1262	69.7582	50.1248	43.7191	64.5322	43.6216	67.0877	46.9012	94.6394	62.7699	62.2632	14.2312	61.8446	36.8382	98.267	100	13.9081	100	1.13338	50	95.8584	14.524	0
ADIPOR1	45.5537	44.9852	10.912	19.8635	0	25.4736	92.7743	94.6394	94.5587	97.7248	94.3751	94.3237	92.7449	100	93.3911	100	79.6446	100	100	81.2661	100	100	84.6527	100	86.1947	100	0	0	0	0	0	0	0	0	0	0	3.89722	50	89.8957	68.323	0
TSPAN4	45.5368	90.4574	76.4283	0	0	5.93332	65.0316	52.1222	59.906	88.1911	59.2598	62.3586	69.1438	25.8592	72.7713	61.6023	44.0446	51.9313	53.9139	45.5438	59.6343	53.5543	41.1074	56.1354	43.5894	60.1777	44.8083	35.0492	35.2034	50.8959	35.2475	12.3994	27.493	34.895	33.1032	34.0045	1.46439	75	92.2162	6.3733	0
SLC35G2	45.5251	79.2246	49.0527	0	0	41.4819	7.85725	18.806	18.314	46.5132	19.3861	18.3727	11.1323	2.91414	14.0696	17.2933	20.8107	22.4556	21.0383	21.0846	24.7981	18.8558	25.8335	0	27.9483	0	86.1507	16.5222	17.5503	90.0646	16.9188	3.05023	96.2623	17.9542	97.4225	18.2444	0	50	89.5433	7.4804	0
SLC8A1	45.4436	80.5046	53.9139	0	0	65.7292	12.9975	10.3099	11.4848	54.4431	12.9167	12.2779	6.66765	1.09828	8.62094	12.9975	78.4109	38.5739	40.1087	79.9624	42.5466	35.996	70.7593	43.6216	73.0504	46.9012	68.9529	35.8202	34.1313	74.7981	35.666	11.0828	81.3042	21.758	85.9744	21.3436	2.20524	50	90.6447	7.9341	0
TMEM5	45.4262	70.2989	29.9163	0.115204	0	19.4595	3.99471	7.63695	9.86929	36.5414	10.8606	10.9561	6.46204	0.631059	8.37127	9.40667	0	0	0	0	0	0	0	0	0	0	0	0	0	0	0	0	0	0	0	0	1.22894	0	95.6969	0	0
POP1	45.4136	38.4102	6.15362	19.8635	0	31.2014	8.91467	7.96005	5.81583	48.1656	10.7945	6.40329	15.7439	1.09828	19.4449	12.9975	9.8546	0	0	9.52148	0	0	11.5362	0	12.6524	0	25.9436	59.6417	61.2718	30.6873	61.8446	42.6325	22.8741	100	27.5811	100	0	0	89.7929	99.932	0
ATP9B	45.3538	26.9648	2.84917	7.42837	0	19.4595	4.39125	21.031	25.3635	38.0007	23.2927	25.6719	9.78117	4.52734	12.8947	24.0344	9.13497	0	0	8.5526	0	0	10.0308	0	10.7945	0	28.3522	27.4783	27.7133	33.3749	27.75	7.69525	51.0134	27.8749	58.2171	29.6889	0.688095	50	89.8296	12.378	0
SLC44A2	45.3256	62.6901	28.2273	1.63749	0	41.4819	83.3309	88.853	79.718	94.7855	86.5032	78.5578	88.7796	58.0572	90.072	73.2854	83.9183	84.6894	84.8803	85.5067	83.5952	80.1731	85.5485	100	87.0319	100	65.832	62.7699	55.7571	71.8461	61.8446	29.4741	66.2359	100	72.2573	100	1.02042	75	95.271	27.926	0
CLSTN1	45.3193	63.026	31.0031	7.42837	0	41.4819	84.5645	79.1452	72.6685	88.6094	74.8568	71.4496	91.7609	50.2251	84.9317	66.3901	96.1962	82.8022	82.6259	93.1091	81.429	78.1918	96.3578	77.7127	94.2429	75.2901	79.4243	67.3741	66.4929	61.9254	66.4782	42.1116	84.1754	100	83.1987	100	32.5102	75	98.546	4.0132	0
SV2B	45.2359	84.999	63.7979	0	0	31.2014	42.9064	11.3673	6.31517	51.5288	5.15494	5.0962	53.2824	2.5159	4.67029	0	71.7433	59.5168	56.0435	61.2039	55.7204	49.7903	65.1491	56.1354	67.2345	46.9012	95.6234	51.9386	53.7304	20.0984	51.3879	27.4024	97.8044	100	13.9081	100	0.526991	50	93.3544	9.7599	0
SLC16A2	45.2013	77.7086	41.3423	0.115204	0	36.3857	55.9554	36.9364	37.6414	84.2629	35.7321	37.4064	38.831	15.3043	43.4425	35.9671	72.8888	56.6016	56.7484	74.6524	55.7204	48.2698	68.8354	56.1354	71.288	46.9012	38.6914	26.6779	27.1552	38.7649	26.8101	7.20057	66.6838	30.2908	35.2915	29.6889	1.45018	50	90.2555	15.022	0
SMIM7	45.1677	85.5742	64.9141	0	0	46.4606	15.5529	58.5035	60.6403	57.6031	56.1903	60.3319	23.234	45.86	27.493	61.6023	25.4663	24.2767	24.2767	26.1981	22.7052	16.7645	29.3288	0	31.4584	0	0	0	0	0	0	0	0	0	0	0	0	0	89.5139	71.753	0
PRRT1	45.1611	89.9932	75.1358	0	0	5.93332	62.4394	28.3522	27.1699	82.1223	24.2326	26.5237	76.4723	14.0837	46.8351	28.22	81.9357	29.6813	28.1099	72.1192	26.8615	21.1572	79.4977	36.5923	70.8327	37.3109	26.6559	15.3326	13.9227	31.4951	14.2312	1.67577	52.7904	16.4341	59.8252	15.396	0.180448	50	89.6387	8.3598	0
SLC30A6	45.1444	81.5668	52.7831	0	0	57.5855	7.72507	31.0765	32.8242	46.3505	33.3676	33.3015	13.2765	10.1287	16.8454	32.6039	14.5543	0	0	14.5214	0	0	18.9015	0	20.6785	0	13.1444	13.8567	15.575	13.5703	14.2312	2.34873	13.1003	13.9227	13.4822	14.0786	0.456939	50	89.2055	10.965	0
PLXNB1	45.0837	59.8833	23.9095	38.0449	0	51.6082	78.9837	63.0636	63.2839	93.3732	56.205	61.4921	77.7647	42.722	80.467	57.6663	70.2453	74.4896	74.6218	72.0888	79.3876	76.0501	75.6499	100	77.6179	100	59.5902	67.3741	58.3713	34.3736	66.4782	32.3416	68.8354	100	37.2522	100	6.79533	50	99.721	6.8064	0
SLC9B2	45.0216	75.2771	51.4466	0	0	19.4595	41.3277	21.9709	22.4409	76.993	21.1191	22.3087	16.9628	5.32317	11.4407	22.2059	35.7615	46.0714	44.4265	36.9764	44.1475	37.5634	42.7816	43.6216	45.3224	46.9012	99.4786	22.294	22.2059	99.5521	22.2279	4.65097	99.9119	23.5864	99.9119	23.132	0.227615	50	90.0499	2.3774	0
TMEM163	44.9901	82.0854	57.0275	0	0	41.4819	50.8665	18.9308	18.7399	81.2847	15.619	18.1818	63.2398	6.35645	27.963	18.7913	24.6145	30.9297	28.925	25.2457	33.9257	27.6053	24.7907	0	26.8028	0	88.7061	30.1146	30.9297	75.5691	29.8208	8.96115	87.2228	30.2908	90.9458	29.6889	0.127532	50	89.5947	10.639	0
TRPM4	44.9887	56.1379	23.278	19.8635	0	36.3857	54.4573	43.1781	42.7082	83.6012	48.48	43.8097	50.5067	16.7871	54.8539	45.2563	26.6853	36.9291	39.11	27.6301	40.7108	34.182	35.409	43.6216	37.8617	46.9012	77.6546	33.1106	34.2488	82.9344	33.0151	11.2593	77.3315	100	82.4938	100	3.78807	50	90.0867	21.173	0
DAGLB	44.9794	80.2135	54.1636	0.115204	0	100	20.0176	51.263	49.787	59.7583	48.8251	48.9646	20.3114	29.981	24.5704	47.8558	18.7986	0	0	19.1478	0	0	21.6184	0	23.5717	0	20.7446	36.3269	36.5839	24.6218	36.4811	13.1231	16.0082	100	19.1218	100	0.197506	50	89.2789	37.643	0
RHBDD1	44.9608	77.5249	41.8711	0.115204	0	41.4819	17.0069	26.509	28.5504	59.1003	28.4917	28.7854	10.2805	8.36804	13.3647	29.5638	12.645	0	0	12.3194	0	0	16.2432	0	17.9175	0	24.8642	33.7862	34.0138	29.4684	33.698	11.1708	13.5409	100	15.6704	100	0.120101	50	90.9311	8.9597	0
SDK1	44.9505	44.5335	13.7465	38.0449	0	41.4819	15.1711	14.4368	16.7572	57.1364	17.7119	17.3741	14.0256	1.60702	17.609	15.4355	14.4808	0	0	10.7985	0	0	10.9267	0	11.9254	0	64.87	41.6581	41.6508	70.9576	42.0253	17.2987	67.0363	100	73.0577	100	0.743101	75	88.7355	3.7174	0
DGCR2	44.7867	66.2396	34.0432	0.115204	0	12.9461	56.9687	87.869	87.6634	84.732	85.9157	87.0759	65.1931	100	68.8941	100	62.858	81.8622	81.4584	62.807	80.4303	76.7262	65.7953	77.7127	68.2773	75.2901	13.9815	21.0236	22.0884	15.5162	21.1925	4.84139	20.1351	24.7246	24.4015	25.6177	0	50	95.1608	34.261	0
ATP7B	44.7626	46.4775	14.5102	7.42837	0	25.4736	15.1491	9.28183	10.7358	57.1137	10.4421	11.2792	19.9001	1.60702	24.1592	9.40667	15.5676	0	0	15.7277	0	0	20.9722	0	22.8668	0	0	0	0	0	0	0	0	0	0	0	1.99633	25	90.7402	2.0983	0
NDFIP2	44.7164	57.1565	22.9402	0.115204	0	5.93332	46.2476	39.345	34.9097	79.1713	36.0846	34.2194	46.2623	21.4092	50.7564	35.0272	68.3507	58.5989	60.6697	35.3012	51.6449	44.7897	71.5377	56.1354	43.6775	46.9012	0	0	0	0	0	0	0	0	0	0	0.679557	50	89.4037	6.6901	0
HIATL1	44.6652	53.4175	19.5917	7.42837	0	25.4736	0	0	0	0	0	0	0	0	0	0	0	0	0	0	0	0	0	0	0	0	0	0	0	0	0	0	0	0	0	0	0	0	93.7436	0	0
KIAA2013	44.6587	77.1468	52.504	1.63749	0	65.7292	65.1197	83.184	86.65	88.2254	88.9338	88.8824	53.3852	100	57.5268	100	57.1303	77.2654	78.9396	58.8789	78.455	74.2718	63.6951	100	66.2652	100	33.7494	43.5453	44.5293	39.132	43.2149	18.7228	51.2337	100	58.452	100	0	25	96.5413	64.196	0
ADCY5	44.6319	48.291	14.9655	0.115204	0	5.93332	62.902	35.4751	33.6907	87.2691	32.5452	33.0445	71.1558	17.6352	74.6512	33.4557	83.3603	53.1429	53.3118	84.9837	45.7189	39.2778	84.124	56.1354	85.6367	46.9012	50.5948	51.9386	53.5761	56.9614	51.3879	27.2711	49.787	100	57.0054	100	1.90556	75	89.8957	18.621	0
NLGN3	44.5678	75.3386	46.6882	1.63749	0	41.4819	26.1272	20.539	17.1391	67.0878	14.3046	15.832	30.5037	6.92289	21.2366	12.9975	76.5751	63.1297	59.9207	65.6405	55.7204	49.7903	72.4923	56.1354	64.591	46.9012	87.1567	100	100	56.3592	100	100	95.785	100	17.1464	100	100	75	97.6649	13.63	0
KIRREL	44.515	64.0275	31.194	0	0	12.9461	69.8781	35.6881	37.7882	90.0527	38.5813	38.4197	60.6991	14.0837	64.5322	39.0513	0	0	0	0	0	0	0	0	0	0	0	0	0	0	0	0	0	0	0	0	2.04056	0	96.0347	0	0
SLC23A2	44.4814	78.2388	48.8324	0.115204	0	100	84.1093	51.6743	48.5681	95.0371	45.1241	47.1582	66.2506	34.8062	69.9368	45.2563	68.9675	66.6765	63.3133	70.763	61.0222	55.5817	64.7232	65.4968	67.3227	60.1777	13.1003	15.3326	14.7085	13.1664	14.2312	1.84647	13.115	16.4341	13.4601	15.396	0.944174	50	91.1294	4.541	0
KCNT2	44.4708	34.0523	6.3886	38.0449	0	31.2014	24.3501	9.41401	10.1043	65.8529	12.9975	11.2351	7.29916	1.09828	9.45807	12.9975	19.4302	0	0	19.6737	0	0	13.585	0	14.9949	0	0	0	0	0	0	0	0	0	0	0	0.648174	25	89.5726	6.9784	0
HIGD1C	44.4663	0	0	0	0	0	2.65825	2.73168	2.83448	31.1241	3.01806	3.08415	2.5995	0	2.90792	0	8.29784	0	0	7.57603	0	0	7.59289	0	7.81319	0	0	0	0	0	0	0	0	0	0	0	0	25	88.9338	7.1989	0
HIAT1	44.4098	77.5667	34.2928	7.42837	0	41.4819	0	0	0	0	0	0	0	0	0	0	0	0	0	0	0	0	0	0	0	0	0	0	0	0	0	0	0	0	0	0	0	0	93.2075	0	0
IFNGR1	44.2983	79.3856	53.6202	0	0	36.3857	89.8884	92.9505	91.3937	96.857	94.0373	91.2983	86.8116	100	88.383	100	83.8302	85.7468	85.6954	85.4144	84.9244	82.4452	80.937	100	82.6847	100	39.3817	43.9786	44.6762	45.2489	43.582	18.8505	30.6066	100	36.7308	100	9.34654	100	94.1695	8.9459	0
MRC2	44.2012	76.9692	50.6389	7.42837	0	100	84.2414	44.9625	47.54	95.0799	49.9192	48.6562	86.2094	21.4092	87.9131	54.1563	60.8606	47.2904	49.9486	62.686	51.6449	44.4657	56.5575	56.1354	59.0542	60.1777	49.3024	67.3741	63.9742	55.6616	100	100	44.8377	100	51.968	100	4.58152	100	99.7063	42.067	0
ORAI1	44.1541	84.207	46.1448	0	0	19.4595	43.5086	43.4425	46.0714	78.1157	50.022	47.4372	54.986	15.9879	59.1423	43.2516	0	0	0	0	0	0	0	0	0	0	14.7966	20.8768	21.6331	16.8086	20.8621	4.4829	28.1906	23.5864	33.8669	23.132	4.51275	50	89.9545	0	0
SLC39A1	44.1371	70.8691	47.9366	1.63749	0	51.6082	65.8687	82.6994	85.2695	88.523	85.9965	86.5546	69.7166	100	73.3294	100	66.0743	71.523	73.6085	67.8724	75.011	70.6617	75.5911	71.9624	77.5591	75.2901	13.0562	15.3326	14.4221	13.1003	15.5823	2.03382	13.0562	16.4341	13.3059	16.56	1.53316	50	90.2188	51.828	0
NRXN2	44.1163	31.6756	5.94801	7.42837	0	19.4595	75.3341	20.6271	20.6932	60.658	14.4661	19.6651	86.0479	9.23553	22.7052	21.1705	86.0479	63.1297	59.9207	87.5388	55.7204	49.7903	84.4471	56.1354	86.0038	46.9012	48.9426	100	100	13.5703	100	100	37.0686	100	13.9081	100	5.58444	75	99.765	45.577	0
ATP11B	44.08	55.1466	8.84124	57.8574	0	57.5855	45.7776	43.7215	44.8377	79.2528	48.9793	45.7042	25.6866	17.6352	30.1219	45.2563	19.2833	0	0	19.5599	0	0	22.5143	0	24.3795	0	63.2619	40.1748	42.8844	69.577	40.116	17.9786	16.9628	100	20.4288	100	0.405335	25	90.6447	37.814	0
SLC9A1	44.08	65.4642	28.8589	1.63749	0	41.4819	55.926	55.6323	53.8846	84.2492	55.8893	54.0167	24.4529	28.4987	28.7707	54.1563	32.5305	35.0492	36.0552	33.4986	36.1727	29.6364	25.6132	0	27.6986	0	37.5606	62.7699	61.1911	43.2002	61.8446	35.5118	40.7255	100	47.8337	100	26.4709	75	92.9211	2.7274	0
SIDT2	44.0594	61.0125	38.5666	1.63749	0	36.3857	63.1958	75.459	77.4563	87.4025	78.5578	78.2641	61.8593	58.0572	65.6778	73.2854	18.314	0	0	18.6935	0	0	26.0244	0	28.1539	0	49.3024	40.1748	40.1968	55.6616	40.4758	16.0729	62.9608	100	69.1585	100	0.333536	50	95.6381	10.341	0
HSD17B7	43.9726	86.2266	65.105	0	0	100	44.522	22.4849	26.6926	78.6235	24.3354	26.9937	13.6437	5.32317	17.2419	25.7307	52.2103	30.9297	30.4964	53.8383	33.9257	27.6053	49.2877	43.6216	51.8285	46.9012	73.3441	51.9386	55.456	78.7928	51.3879	29.2019	76.7146	100	81.9577	100	0.118782	25	94.2135	19.181	0
SLC6A11	43.9481	64.8893	37.1861	1.63749	0	41.4819	58.3639	12.0723	6.55015	60.832	6.90263	5.31649	35.1153	2.91414	6.3886	0	62.2412	36.9291	35.1887	44.9638	31.3556	25.1437	33.3382	0	18.4902	0	87.5092	62.7699	61.8299	13.5703	61.8446	36.2832	82.6773	100	13.9081	100	0.884489	75	90.4391	3.6067	0
CNTNAP2	43.8924	72.3648	26.5384	38.0449	0	51.6082	17.6825	10.119	5.78646	39.2878	4.24438	4.56748	17.7706	2.5159	3.71567	0	48.2156	47.2904	45.2342	35.5508	36.1727	29.6364	54.3398	43.6216	29.1379	0	95.528	100	100	68.9969	100	100	95.9686	100	15.5383	100	68.5317	75	99.5447	3.2664	0
STIM2	43.8256	59.1585	24.1886	57.8574	0	57.5855	16.9041	31.1793	33.7348	58.9725	31.5171	33.7935	14.8039	10.1287	18.4902	31.0325	20.5904	22.4556	21.0383	20.8848	24.7981	18.8558	23.2633	0	25.1873	0	79.4243	30.959	31.5465	84.4471	30.9811	9.66723	39.6314	34.895	46.7543	34.0045	2.56099	0	93.6995	15.135	0
MRC1	43.7773	60.9998	30.0044	7.42837	0	57.5855	76.5311	26.0097	27.3902	92.4953	28.242	27.7868	51.6375	7.40125	55.9407	28.22	0	0	0	0	0	0	0	0	0	0	38.6914	59.6417	56.8659	44.522	100	100	40.1527	34.895	47.261	100	41.4763	100	99.6842	4.2574	0
TMEM65	43.7226	84.9704	65.9128	0	0	57.5855	5.87458	19.9148	19.8708	40.5859	20.8401	19.9442	7.90131	4.11168	9.56088	21.1705	68.5416	54.3545	53.7083	70.4128	45.7189	39.2778	67.6164	56.1354	70.069	46.9012	82.5231	38.4638	38.7575	87.0686	38.7796	14.9383	70.3187	100	76.017	100	0	50	89.1027	5.3089	0
PPAP2B	43.6364	81.8268	57.7324	0.115204	0	65.7292	0	0	0	0	0	0	0	0	0	0	0	0	0	0	0	0	0	0	0	0	0	0	0	0	0	0	0	0	0	0	3.35954	0	91.313	0	0
SLC6A17	43.5912	68.5595	31.8696	0.115204	0	19.4595	79.1012	16.089	11.7051	81.6036	9.75914	9.44338	59.4214	5.32317	45.4545	9.40667	76.0758	56.6016	53.2384	70.4889	48.8031	42.3698	76.3548	56.1354	61.4921	46.9012	93.5673	100	100	34.0579	100	100	94.5807	100	39.5579	100	0.408344	75	94.2135	70.957	0
DYSF	43.5691	81.3054	57.9821	1.63749	0	100	89.1467	32.7214	29.931	96.602	34.0211	30.1072	77.5591	8.36804	80.2761	29.5638	49.0968	35.0492	35.4384	50.7211	36.1727	29.6364	34.4544	0	36.8189	0	78.6165	54.4059	52.9887	83.7127	56.7484	31.4813	80.3936	34.895	85.1373	34.0045	7.27701	50	88.9778	28.523	0
BST2	43.5299	74.7102	46.4092	0.115204	0	12.9461	95.5206	78.8221	81.3188	98.5894	76.7881	80.6286	97.3418	58.0572	97.4152	73.2854	92.9064	75.8849	77.9263	93.6501	75.011	70.3449	92.3337	77.7127	93.1414	75.2901	53.2824	54.4059	55.7057	59.5976	56.7484	35.8831	64.8994	100	70.9869	100	55.1061	75	92.1134	6.0094	0
TPCN1	43.3733	61.6011	31.5171	7.42837	0	41.4819	73.7186	76.1712	77.0304	85.8227	73.8141	76.4283	76.5604	58.0572	71.5817	73.2854	67.8807	69.4081	69.6872	69.8799	75.8481	71.9816	69.2906	65.4968	71.6845	68.1304	38.6914	32.8022	32.6039	44.522	32.6994	10.1468	37.4945	100	44.3237	100	2.71996	50	91.0486	20.305	0
KIAA0319L	43.368	46.0098	14.5249	38.0449	0	46.4606	30.3055	72.4189	72.5804	70.231	74.5925	73.0651	26.2887	100	30.7534	100	44.5293	63.1297	65.1491	46.0795	65.7439	60.786	45.8805	65.4968	48.5387	68.1304	22.8374	41.9445	42.0032	27.0304	41.7022	16.7402	22.6171	100	27.3168	100	3.58899	50	98.7076	8.7667	0
SERINC3	43.1944	69.901	37.4651	0	0	25.4736	75.4443	94.1768	93.7656	92.0984	93.582	93.5159	76.6632	100	79.5124	100	84.2708	100	100	75.0649	100	100	87.399	100	77.001	100	53.5982	26.0905	26.2153	32.7361	25.995	6.49726	42.4145	30.2908	39.8223	29.6889	3.87659	50	93.3764	24.944	0
ITPR3	43.1199	34.7953	6.94669	98.1875	0	57.5855	76.6265	44.8377	52.0928	92.5377	51.6963	54.1636	72.3307	18.6911	75.7086	50.9473	33.1767	30.9297	32.67	34.1282	33.9257	26.352	37.0833	43.6216	39.4331	46.9012	52.5114	51.9386	50.3525	58.944	55.1035	29.8362	61.3012	100	67.609	100	4.34759	25	93.0607	27.222	0
PRRT2	43.1003	83.4536	59.5535	0	0	31.2014	88.6474	38.6841	37.5092	93.4838	34.3222	36.628	94.3163	21.4092	82.5231	34.2635	91.7756	67.565	64.7672	92.7228	62.4027	56.6081	93.5527	56.1354	94.1842	46.9012	98.7223	22.7493	22.1545	21.5524	22.2279	4.32403	98.7957	13.3206	13.0562	13.0909	1.04578	25	88.7575	15.622	0
NAT1	43.0647	90.4317	76.3548	0	0	5.93332	26.2667	4.62623	4.96402	67.4191	6.09487	5.69834	4.50874	0	5.94801	0	18.5196	0	0	18.878	0	0	19.7826	0	21.7066	0	62.4541	36.6574	37.2595	68.7032	36.8409	13.563	44.0446	100	51.2043	100	0.159552	0	92.6788	5.0885	0
PNPLA2	42.9794	66.7299	40.3583	1.63749	0	31.2014	96.6074	92.2823	94.8304	98.9103	96.8277	96.8791	96.2403	100	96.4459	100	80.937	80.9884	81.8329	82.6015	100	100	86.1066	77.7127	87.5606	100	90.865	34.5131	34.9097	93.4278	34.6453	11.8779	50.9252	100	58.1363	100	3.68762	50	93.4205	29.686	0
CYBB	42.894	84.1343	64.8113	0	0	100	80.5992	25.7013	25.8481	93.8963	27.0524	26.1712	61.5068	5.79447	65.3106	25.7307	66.1624	22.4556	22.551	67.9788	24.7981	18.8558	37.2595	43.6216	39.58	46.9012	58.4667	46.8204	45.293	64.8553	48.4579	21.9704	70.3701	34.895	76.0978	100	9.03974	25	91.7242	5.906	0
GRID2	42.8427	0	0	0	0	0	4.97136	4.80247	4.02409	35.7249	3.86988	4.08283	5.7424	0.631059	5.16963	0	44.6909	43.3984	40.373	46.2284	47.3344	40.9214	47.305	43.6216	49.9486	46.9012	93.9418	100	100	13.5703	100	100	81.664	100	13.9081	100	1.37369	75	98.054	31.825	0
FAM174A	42.6276	86.8568	66.5149	0	0	31.2014	46.6001	70.4656	67.6311	79.6271	67.9468	66.7939	43.4572	58.0572	47.8925	73.2854	68.0717	83.8155	84.5792	58.8186	83.5952	80.1731	70.6418	100	67.6898	100	47.3785	22.5878	22.6024	53.6202	22.6612	4.89928	66.4562	23.5864	72.4629	23.132	0	50	91.2248	3.2367	0
SLC4A2	42.5346	63.9111	26.8321	38.0449	0	57.5855	48.1715	53.5761	65.0022	80.4966	64.4661	68.4095	43.325	25.8592	47.7603	66.3901	55.1035	54.3545	58.8045	56.7996	61.0222	55.0776	55.3826	65.4968	57.8205	68.1304	86.0332	39.323	37.1714	89.9765	39.8443	13.6606	88.0012	26.0684	91.5406	27.3633	0.904952	50	89.8957	5.1428	0
CLDN10	42.5249	69.911	38.7428	0	0	5.93332	57.8719	19.2539	18.1084	85.0987	15.0242	17.3594	58.2024	6.92289	62.2118	18.7913	75.4736	43.3984	47.6795	77.1443	45.7189	39.2778	77.1332	43.6216	78.9984	46.9012	68.4021	59.6417	62.1897	74.3501	58.8119	36.7394	55.6029	100	62.4027	100	0.995478	50	90.7769	10.696	0
CMTM6	42.4463	84.9132	57.9527	0	0	46.4606	80.8489	54.8392	63.093	93.9838	63.2251	65.5456	52.7831	25.8592	56.9834	66.3901	78.8075	55.5368	61.5656	80.4071	63.6804	57.5572	81.965	65.4968	83.6834	68.1304	64.0623	62.7699	64.4294	70.282	61.8446	39.1469	56.6089	100	63.35	100	4.42215	75	88.9999	24.216	0
ATP9A	42.3222	89.1841	78.1759	0	0	100	56.7264	53.958	47.7016	71.8044	46.7323	46.3064	67.2639	33.3473	37.3036	43.2516	87.1347	70.2012	68.4168	77.2208	65.7439	60.3797	85.1667	65.4968	80.9076	60.1777	67.051	43.1561	43.2222	59.8693	42.8697	17.7422	72.9623	100	78.6165	100	0.743101	50	89.5579	7.7621	0
PAG1	42.3197	77.1889	60.6403	7.42837	0	51.6082	46.7543	18.2112	18.5049	79.7229	19.5183	18.7399	22.4115	3.29752	26.744	18.7913	34.8656	41.7829	39.4184	36.0795	45.7189	39.2778	35.2328	43.6216	37.6414	46.9012	58.4667	50.727	48.6268	64.8553	50.2056	22.3242	64.143	100	70.2967	100	1.69283	25	89.0659	16.135	0
AGTRAP	42.3049	88.788	71.3908	0	0	51.6082	88.0893	56.9467	64.1357	96.2911	67.8073	66.7499	77.4857	25.8592	80.2174	61.6023	61.5656	49.6696	54.2591	63.458	53.3485	46.3922	51.6375	65.4968	54.0902	68.1304	36.8703	35.666	35.6293	42.3851	35.666	12.1936	20.9796	100	25.4516	100	0.675314	50	89.4037	1.9143	0
ATP11A	42.2467	89.0062	74.0344	0.115204	0	65.7292	39.345	33.2795	34.7334	75.9627	34.3663	35.0712	35.5265	12.2308	40.1968	35.0272	36.9217	22.4556	23.1385	38.1101	24.7981	18.8558	28.1833	0	30.2981	0	42.3924	57.4313	57.3212	48.5093	58.8119	34.1409	56.0141	100	62.8286	100	1.69676	50	90.6961	10.398	0
YIPF4	42.1984	89.1183	72.1251	0	0	36.3857	7.4754	32.8022	33.5732	45.8315	33.2648	33.632	11.5582	11.6892	12.4394	32.6039	21.0604	22.4556	21.0383	21.3131	24.7981	18.8558	22.4703	0	24.3354	0	29.8282	33.7862	34.5425	35.0198	33.698	11.3381	21.3688	100	25.8261	100	0	25	88.9558	8.0459	0
GABBR2	42.1204	36.7247	7.00543	7.42837	0	19.4595	50.0514	12.9828	6.63827	60.4221	5.47804	4.47937	57.7912	3.70296	3.73036	0	87.3109	63.1297	59.9207	82.187	55.7204	49.7903	88.2949	56.1354	81.1279	46.9012	88.5593	100	100	13.5703	100	100	94.5954	100	13.9081	100	3.59551	100	96.0861	14.733	0
PPM1L	41.9433	82.9348	53.0915	0.115204	0	65.7292	18.6371	20.069	19.577	60.7384	20.4288	19.577	11.4261	4.11168	14.2605	20.0764	24.1739	36.9291	35.1887	24.7846	31.3556	25.1437	30.1806	0	27.258	0	83.6907	43.9786	45.8805	88.0966	44.3604	21.7429	93.9418	100	95.9539	100	0	25	89.1467	11.447	0
ABCB11	41.8376	76.0275	46.3064	7.42837	0	100	17.4402	5.04479	6.97606	59.5569	6.75576	7.49009	7.21104	0.631059	9.32589	9.40667	58.8045	28.4697	28.198	60.66	31.3556	25.1437	46.6882	43.6216	49.2436	46.9012	89.6975	100	100	92.6421	100	100	81.172	100	85.857	100	64.4418	75	91.9592	27.441	0
STARD3NL	41.7851	86.0311	65.2078	0	0	57.5855	36.1801	56.4841	55.8379	71.1865	49.4639	54.5014	42.5319	36.3974	47.0554	47.8558	35.7174	63.1297	63.4308	32.9574	55.7204	49.7903	44.544	56.1354	37.3329	46.9012	13.6437	19.8267	18.9602	14.9435	20.0397	3.524	13.4822	22.6392	15.5236	23.132	0.0878119	25	89.3156	5.079	0
CNST	41.5692	78.9984	46.4239	0	0	65.7292	55.8525	48.6048	46.3798	65.9435	48.48	46.321	22.8962	24.4274	22.1912	45.2563	46.7323	55.5368	52.2837	48.3004	51.6449	45.5394	41.7682	56.1354	44.2649	46.9012	19.1291	45.7703	49.1408	22.529	45.3371	22.8006	24.1372	100	28.9837	100	0.14936	50	89.5947	1.4825	0
ABCA1	41.4494	49.9588	17.8881	86.4607	0	65.7292	47.3418	34.7041	34.5866	80.0585	36.5986	35.0859	41.5626	12.8472	46.0567	37.0172	49.0087	33.0812	32.3983	50.6314	36.1727	29.6364	53.5615	43.6216	56.0141	46.9012	50.9693	100	100	57.3799	100	100	45.4619	100	52.7317	100	32.8561	75	98.7076	9.4319	0
ADAM23	41.3255	67.2247	29.0351	1.63749	0	25.4736	33.9844	19.2392	15.3033	71.7569	15.7439	14.5543	33.1326	5.32317	15.7732	15.4355	56.8219	69.4081	66.6177	58.4115	66.7793	61.7547	60.185	65.4968	62.6377	60.1777	98.032	100	100	15.6557	100	100	89.2348	100	14.4368	100	3.26693	100	95.9612	10.2	0
TMED1	41.2026	91.0509	75.9583	0	0	57.5855	32.3763	81.2895	85.9598	71.6283	88.2435	88.9558	46.3651	100	50.8592	100	65.4281	67.565	70.9429	67.2191	72.1325	67.0415	70.4068	71.9624	72.7713	75.2901	46.2843	39.6607	39.9031	52.5187	39.6167	15.3963	41.9592	100	49.1849	100	0	50	93.2883	14.115	0
PTPRD	41.1291	47.9873	13.2912	57.8574	0	46.4606	38.9778	18.7546	16.2432	59.979	13.6951	15.318	47.7456	6.92289	15.6264	15.4355	69.79	65.832	63.1223	71.6315	59.6343	54.0719	69.3494	56.1354	71.7433	46.9012	77.0377	100	100	82.413	100	100	77.4857	100	54.986	100	2.09904	75	99.5594	6.7483	0
LNPEP	41.1263	73.1209	47.6428	38.0449	0	100	28.3962	38.2582	36.5546	68.9295	39.8443	36.9364	29.3288	14.6909	34.0432	37.9938	16.6691	0	0	16.8966	0	0	13.3647	0	14.7305	0	24.1298	100	100	28.5284	100	100	26.9349	100	32.3396	100	5.83378	75	98.7663	19.621	0
GRM1	40.9717	42.4787	9.72243	38.0449	0	36.3857	24.6879	6.932	4.43531	29.5076	0	0	29.4316	1.09828	2.51138	0	58.7752	50.7417	47.7163	60.6449	55.7204	49.7903	61.4921	43.6216	64.0916	46.9012	94.096	100	100	13.5703	100	100	83.2575	100	13.9081	100	5.02531	75	97.0333	12.029	0
ABHD6	40.9154	79.4498	55.221	0.115204	0	51.6082	25.716	31.0471	27.6693	61.9711	28.5211	27.1405	25.3194	11.6892	22.764	27.6179	55.4413	65.832	63.4454	53.8984	64.7085	59.5443	56.0875	65.4968	58.5989	60.1777	32.8756	45.7703	47.0847	38.2435	45.3371	21.0339	32.4424	100	37.891	100	0.342838	25	88.8824	4.0946	0
LINGO1	40.8329	68.5698	33.8963	0	0	36.3857	58.0408	17.2125	11.0883	60.0887	9.84726	8.04817	61.1397	5.79447	5.93332	0	90.6888	53.1429	50.5654	49.9584	40.7108	34.182	89.7195	56.1354	43.9125	46.9012	95.785	100	100	15.3841	100	100	69.2833	100	14.4221	100	3.26693	75	96.3137	17.853	0
TTYH3	40.624	79.2166	45.4252	7.42837	0	100	78.5725	55.1329	54.3692	91.6691	48.5093	53.2824	71.3761	40.0113	50.9179	54.1563	80.5405	72.3087	70.6418	78.9663	68.6077	63.8638	77.3388	71.9624	79.2774	68.1304	80.2027	100	100	13.9888	100	100	49.3097	100	14.3193	100	0.336176	100	94.6321	37.929	0
ITPR2	40.6162	42.1709	8.69438	57.8574	0	46.4606	28.8001	19.6211	20.4729	69.2122	22.0223	20.9282	21.3541	3.29752	25.5691	21.1705	43.3691	30.9297	31.2895	44.83	33.9257	27.6053	38.2435	43.6216	40.564	46.9012	41.7976	67.3741	68.8794	47.8852	66.4782	45.5257	45.1755	100	52.3792	100	1.17897	25	92.7376	5.1036	0
ADAM22	40.6059	74.1719	44.3237	1.63749	0	100	54.0021	12.2999	8.44471	46.1632	6.00676	7.03481	57.659	2.08604	5.40461	0	77.7207	56.6016	52.8712	79.3953	55.7204	49.7903	74.7393	56.1354	76.7514	46.9012	90.865	100	100	14.2312	100	100	96.2109	100	14.4808	100	3.68099	75	96.2403	13.341	0
TENM4	40.5507	83.483	69.4816	1.63749	0	65.7292	12.0502	7.03481	11.2351	53.1109	9.7004	12.3219	12.9388	1.09828	16.4488	12.9975	19.6651	0	0	8.33504	0	0	14.0843	0	9.1056	0	70.2967	100	100	76.0391	100	100	85.5706	100	89.5359	100	1.43959	50	99.8531	14.466	0
BMPR2	40.5464	72.4871	38.2729	0.115204	0	46.4606	46.2476	46.8718	43.2222	79.4578	44.5734	42.7522	34.9537	28.4987	39.6828	47.8558	37.847	51.9313	51.2851	33.0159	40.7108	34.182	45.1902	43.6216	35.6146	0	66.2138	100	100	32.3616	100	100	25.1579	100	15.9862	100	26.3211	100	92.3924	30.557	0
TMEM256	40.5133	93.4036	82.949	0	0	5.93332	63.7685	86.5472	86.2388	87.6239	83.5952	85.2401	69.9515	100	73.535	100	78.0731	66.6765	69.3053	79.7018	67.7192	62.9386	79.5418	71.9624	81.2454	68.1304	56.7117	24.3134	23.5571	63.0709	24.1886	5.22722	56.6456	27.8749	63.3867	27.3633	0	50	89.4551	14.406	0
HLA-DRA	40.4004	83.2319	63.9007	0	0	46.4606	98.6048	77.4049	83.6099	99.5457	78.1539	84.4324	99.1041	58.0572	99.1188	73.2854	94.4632	33.9991	35.7027	94.9957	36.1727	28.8683	94.9185	36.9672	95.4913	37.7515	70.0103	57.4313	54.5381	75.7967	100	100	75.9436	34.895	81.2454	100	100	100	93.5012	5.576	0
CACNA2D3	40.2418	67.4698	33.6613	7.42837	0	41.4819	17.4622	14.2605	13.1737	46.3272	13.0709	12.8947	14.6571	3.29752	8.94404	12.9975	45.6455	41.7829	40.2555	15.2221	0	0	48.3918	43.6216	14.7158	0	96.2109	100	100	13.5703	100	100	69.0116	100	13.9081	100	0.283622	25	99.1188	36.918	0
EPHB3	40.0551	73.9637	43.6187	0.115204	0	100	56.8219	24.0417	27.0524	84.6609	25.1579	27.2874	62.344	7.40125	66.1331	26.9863	33.7935	28.4697	29.5198	34.7731	31.3556	25.1437	23.5864	0	25.5544	0	41.4965	100	100	47.5988	100	100	15.7218	100	18.784	100	3.89034	75	96.3871	14.942	0
PTPRS	40.0417	81.8116	58.6283	1.63749	0	100	49.8238	53.8699	50.6389	81.3325	50.6609	49.7283	60.8019	34.8062	64.6204	47.8558	73.8728	69.4081	67.0877	75.5845	64.7085	59.2205	69.7606	56.1354	71.6992	46.9012	46.2843	100	100	40.9164	100	100	40.0059	100	47.1141	100	5.78871	75	99.5888	12.598	0
PTPRA	40.0232	86.8292	65.619	0	0	100	57.8426	77.4049	73.3588	79.078	72.3161	72.0297	73.2266	100	63.0636	100	88.4711	100	100	79.288	100	100	88.8089	100	86.885	100	31.3702	55.7351	60.2291	23.6305	55.1035	34.4181	38.4051	100	34.9464	100	3.15808	75	92.6127	8.3663	0
MEGF8	40.0017	29.4379	4.46468	94.1791	0	51.6082	26.8615	45.1975	42.4585	55.2194	40.373	41.4158	39.6975	29.981	24.776	40.2115	67.6458	65.832	63.2105	46.8093	61.0222	55.5817	61.4775	56.1354	49.3465	46.9012	87.7882	100	100	91.2763	100	100	69.9809	100	75.7527	100	0.6523	75	99.8972	8.3508	0
PLXNA4	39.9973	66.4037	42.341	7.42837	0	51.6082	17.5503	12.366	10.9267	59.689	14.5616	11.5289	7.66632	1.09828	9.86929	12.9975	42.6935	25.76	24.9523	12.486	0	0	28.8735	0	13.2031	0	93.7436	100	100	51.946	100	100	75.0257	100	16.2065	100	6.02562	50	99.4419	7.4582	0
PLGRKT	39.8594	88.4689	75.3121	0	0	31.2014	36.4664	45.7483	47.3785	74.2928	51.755	48.6709	26.8321	21.4092	31.2821	57.6663	68.6738	50.7417	55.0301	70.5498	58.0996	52.4345	67.1317	56.1354	69.5844	60.1777	65.5456	62.7699	58.3713	71.567	61.8446	32.3416	64.0476	100	70.1865	100	4.74471	25	91.57	0.27432	0
SLC27A1	39.2871	67.5335	36.4077	7.42837	0	46.4606	28.5064	51.6963	46.8938	69.0326	45.8364	45.8511	38.5372	33.3473	40.0793	43.2516	50.1101	51.9313	50.7417	51.7241	58.0996	52.4345	46.8498	56.1354	49.4493	60.1777	47.8484	62.7699	59.4581	54.215	61.8446	33.5213	47.3932	100	54.6336	100	2.75798	25	88.9778	13.513	0
TMEM59	38.9797	79.0308	55.9407	1.63749	0	46.4606	56.7264	85.9965	86.6353	79.6271	85.622	86.65	58.7752	100	61.1984	100	85.4751	100	100	86.9381	100	100	89.8664	100	90.9532	100	24.3795	67.3741	67.8367	28.8368	66.4782	44.0178	42.5833	100	49.743	100	0.976364	50	93.6848	23.154	0
DAGLA	38.765	47.0559	16.8747	19.8635	0	36.3857	13.5409	12.9388	10.1483	38.8573	8.65032	8.95873	18.593	2.5159	5.61022	0	38.8016	38.5739	36.628	38.228	31.3556	25.1437	36.6133	43.6216	30.8709	0	86.2975	100	100	14.1871	100	100	55.0301	100	14.2899	100	0.270836	75	89.3376	34.277	0
MARCH6	38.7001	59.0518	20.8548	19.8635	0	46.4606	40.4318	78.9984	78.6019	74.4386	79.2995	78.6459	47.8631	100	52.3131	100	0	0	0	0	0	0	0	0	0	0	0	0	0	0	0	0	0	0	0	0	1.13038	0	93.1414	0	0
PTPRM	38.6774	27.6684	3.18696	0.115204	0	5.93332	51.7257	52.8565	53.5908	82.3415	52.7537	53.7083	54.1342	31.6674	58.3199	54.1563	53.5027	57.637	60.7138	55.13	65.7439	60.786	65.0463	43.6216	67.6017	46.9012	41.1367	100	100	47.261	100	100	35.9377	100	42.7229	100	1.70465	75	98.1054	6.225	0
TMEM132C	38.5973	65.9865	20.8254	7.42837	0	31.2014	43.281	16.7866	21.4422	77.9957	18.6224	21.8094	31.9724	3.70296	36.4371	22.2059	27.258	25.76	24.4162	28.1373	28.4109	22.4821	14.6277	0	16.111	0	76.3842	100	100	81.7374	100	100	25.4443	100	30.3789	100	0	50	98.781	0	0
SLC6A19	38.572	92.528	81.172	0	0	5.93332	86.3122	5.33852	9.9721	95.7263	7.29182	11.1176	51.1676	1.09828	55.5294	12.9975	86.7235	33.0812	36.136	88.2322	36.1727	29.6364	72.551	43.6216	74.6659	46.9012	83.6907	100	100	88.0966	100	100	68.3213	100	74.3281	100	3.82876	75	93.8464	4.5823	0
CNNM4	38.4589	84.5974	61.5949	0	0	100	25.5618	28.8882	30.8268	66.8852	29.4463	30.915	31.3849	10.6502	21.9856	31.8476	33.6613	44.8891	42.5026	34.6705	47.3344	40.9214	33.7054	0	36.0112	0	48.6048	100	100	55.0228	100	100	20.5904	100	24.967	100	0.165229	75	93.4425	17.163	0
SLC47A1	37.8896	0	0	0	0	0	76.4723	20.2306	26.1859	92.4728	22.6759	26.5531	68.5123	6.35645	72.1692	26.9863	76.252	46.0714	49.2583	77.9861	50.1248	43.1662	75.4296	65.4968	77.4416	68.1304	79.7327	100	100	84.7114	100	100	66.1477	100	72.1545	100	0.846964	75	90.8283	22.318	0
PTPRN2	37.843	55.683	21.2807	7.42837	0	36.3857	62.0649	25.2019	25.5397	79.2645	20.796	24.776	60.655	10.1287	62.4321	23.1385	85.4604	53.1429	50.5654	34.4066	40.7108	34.182	83.6099	56.1354	39.7268	46.9012	94.823	100	100	96.1889	100	100	99.0748	100	99.1482	100	2.19587	50	96.8424	4.4541	0
TGOLN2	37.7412	91.1967	79.718	0	0	100	64.7232	90.7549	91.2763	87.6397	91.1661	91.3644	76.0023	100	79.0131	100	79.1012	87.1494	86.7528	80.7291	86.4958	84.4785	83.7862	100	85.3282	100	21.4128	100	100	25.4222	100	100	26.5825	100	31.9283	100	9.28463	50	95.4472	72.245	0
NCSTN	37.3577	82.1157	58.5255	0	0	65.7292	61.5656	85.4971	87.5753	86.6958	89.5506	88.7502	70.0837	100	73.6672	100	67.4989	88.6253	88.831	69.4843	100	100	75.1946	100	77.192	100	19.298	100	100	22.764	100	100	22.4335	100	27.1773	100	5.87	75	97.1655	37.916	100
RFC1	36.7913	48.2154	15.2298	57.8574	0	51.6082	23.1238	53.2824	56.9393	64.915	53.8185	57.3065	37.7442	28.4987	42.3263	54.1563	31.0765	43.3984	46.8498	32.0369	45.7189	38.592	39.3156	56.1354	41.7242	60.1777	23.9095	100	100	28.2787	100	100	23.1826	100	27.9483	100	0	0	90.8283	87.136	0
STIM1	36.4972	76.0794	55.7497	7.42837	0	65.7292	44.3604	68.9382	67.6751	78.5407	69.7606	67.6311	45.8511	40.0113	50.2717	61.6023	45.4252	65.832	64.1798	42.0996	63.6804	58.412	44.4265	65.4968	45.3517	60.1777	48.1495	100	100	54.5308	100	100	40.9605	100	48.0834	100	5.84282	75	93.5012	10.337	0
NPTXR	36.2495	93.2455	82.6259	0	0	5.93332	90.3804	29.3362	28.2861	81.5049	25.5177	27.5224	77.5004	14.6909	38.5225	28.8589	96.1081	70.2012	67.1611	81.7111	65.7439	60.786	94.3898	65.4968	79.8943	60.1777	89.6975	100	100	60.0969	100	100	55.3752	100	62.2558	100	1.04294	25	96.0053	13.367	0
HTT	36.1922	45.1764	18.1084	86.4607	0	100	31.2895	57.4901	56.0728	70.8221	55.456	55.6323	46.9232	33.3473	51.3879	50.9473	28.6679	35.0492	33.4704	26.4292	28.4109	22.4821	29.4316	0	30.9297	0	36.5178	100	100	14.8921	100	100	37.7001	100	18.4609	100	4.75258	0	93.1781	63.637	0
KCND2	36.0598	64.6042	31.9724	0	0	12.9461	48.8398	9.35527	5.50742	42.6924	4.25907	4.49405	54.6483	1.09828	4.39125	0	69.0263	50.7417	47.7163	70.8392	55.7204	49.7903	66.1037	43.6216	68.6004	46.9012	93.6481	100	100	13.5703	100	100	47.8484	100	13.9081	100	4.51275	50	89.8517	13	0
ATP8A2	35.8531	35.48	4.74372	1.63749	0	19.4595	21.4128	12.1016	11.2645	56.8082	8.89264	10.7211	33.162	2.5159	27.3608	9.40667	45.1461	51.9313	49.3097	45.6926	48.8031	42.3698	46.4532	43.6216	49.038	46.9012	88.3022	100	100	91.6287	100	100	96.1668	100	97.3564	100	1.11251	50	90.1821	13.164	0
SLC20A2	35.5778	66.6214	36.0993	38.0449	0	65.7292	51.4393	58.7458	50.9473	82.1727	53.1576	49.5227	53.8552	40.0113	57.9968	54.1563	59.1129	73.0651	71.6772	60.947	70.3187	65.6223	61.8887	71.9624	64.4588	68.1304	59.2745	100	100	65.6411	100	100	56.2638	100	63.0636	100	3.02259	75	90.7402	14.946	0
DAG1	35.5427	83.7109	62.1383	0.115204	0	100	64.0035	70.7666	72.9329	87.7153	69.9222	73.0944	68.7472	58.0572	72.3895	73.2854	74.5484	74.4896	75.5764	76.1348	76.7514	72.6849	76.1052	100	78.0438	100	62.4541	100	100	68.7032	100	100	65.4428	100	71.4789	100	30.103	75	91.3497	10.843	0
MAGT1	35.4268	83.2763	65.1784	0	0	65.7292	46.3651	60.3172	68.9675	79.5117	71.4936	72.9182	40.3437	31.6674	44.9258	100	60.8753	61.6978	66.7352	62.7011	68.6077	63.577	66.9555	71.9624	69.3934	75.2901	18.2259	62.7699	59.7591	21.2807	100	100	21.8901	100	26.487	100	1.78076	25	93.7729	43.561	0
ANO10	35.4256	64.7755	25.6866	19.8635	0	46.4606	9.95741	41.827	40.0793	50.0303	44.3237	40.4171	18.2553	15.9879	22.3234	41.548	24.5264	30.9297	33.5438	25.1736	33.9257	27.6053	33.9844	0	36.3196	0	28.3522	100	100	33.3749	100	100	19.2099	100	23.234	100	0.556179	50	92.3484	9.4528	0
ZDHHC5	34.8837	76.5693	49.7283	0.115204	0	100	42.5613	71.6258	79.4977	77.6618	83.9477	83.1546	60.1263	42.722	64.0329	100	58.0555	75.1579	76.6632	59.7691	78.455	74.2718	58.452	71.9624	60.9487	75.2901	38.3096	100	100	18.0129	100	100	22.2867	100	26.9863	100	2.63437	75	89.1687	29.564	0
CCDC25	34.4765	0	0	0	0	0	21.0457	65.9128	64.591	63.0067	61.5435	63.3867	33.0886	50.2251	37.6854	66.3901	40.3437	61.6978	63.7685	32.5189	61.0222	55.0776	42.1648	65.4968	44.6468	60.1777	27.493	100	100	32.3616	100	100	28.0291	100	33.6613	100	0.25294	0	90.2555	73.956	0
ECSCR	34.0056	85.673	62.8139	0	0	65.7292	77.0818	44.5146	48.0687	92.6953	48.5534	48.9793	69.6578	20.0221	73.2707	50.9473	81.3482	60.5816	66.1331	82.9855	67.7192	62.3911	79.674	71.9624	81.4363	75.2901	46.2843	100	100	52.5187	100	100	35.5412	100	42.2676	100	0.879422	50	91.57	0	0
TMX2	33.9645	84.734	68.1451	0.115204	0	65.7292	63.7318	90.1454	89.9251	87.605	88.104	89.2055	69.7019	100	73.3	100	75.8261	100	100	74.1485	100	100	78.5431	100	80.0264	100	17.6384	100	100	20.5023	100	100	20.5096	100	24.8421	100	0.178712	25	89.9545	81.894	0
APPL2	33.7932	67.6712	36.0699	1.63749	0	46.4606	60.7431	60.8459	58.0702	86.2973	56.0141	57.0275	61.404	38.0394	65.1931	50.9473	46.8057	60.5816	61.5215	48.3899	66.7793	61.1276	54.986	56.1354	57.3946	60.1777	27.2213	100	100	32.0899	100	100	39.1614	100	46.2696	100	0	0	97.3344	10.807	0
CNIH4	26.8784	99.0469	97.753	0	100	100	17.6531	41.5406	39.9031	59.7998	44.4412	40.2409	21.031	15.3043	25.2313	40.2115	36.7895	22.4556	22.551	37.9333	24.7981	18.8558	30.2247	0	32.4277	0	0	0	0	0	0	0	0	0	0	0	0.683817	50	0	93.556	0
HIST2H2AC	25.8193	99.8973	99.7944	0	100	100	49.6989	9.01748	10.7211	81.2663	12.5569	11.896	4.86121	0	6.32986	0	0	0	0	0	0	0	0	0	0	0	0	0	0	0	0	0	0	0	0	0	4.58152	0	0	99.997	0
GOSR2	24.1529	96.5264	87.8103	0	90.0652	100	10.3172	35.6146	39.0366	50.5725	36.7602	39.345	13.864	13.4723	17.4475	37.9938	13.4087	0	0	13.2369	0	0	17.0216	0	18.7105	0	0	0	0	0	0	0	0	0	0	0	1.05433	25	0	99.891	0
HIST1H2BM	23.895	99.4464	98.2083	0	100	100	8.07754	3.42928	3.6863	46.7894	4.22235	4.25907	2.46732	0	2.62887	0	0	0	0	0	0	0	0	0	0	0	13.115	13.8567	16.0009	13.2472	14.2312	2.52056	13.1297	13.9227	13.5556	14.0786	0	0	0	80.679	0
PHB	23.7692	99.7238	99.2657	0	100	100	78.0438	93.347	93.2295	93.0062	92.297	92.8257	86.7822	100	88.3683	100	0	0	0	0	0	0	0	0	0	0	0	0	0	0	0	0	0	0	0	0	100	0	0	100	0
CYB561	23.7154	98.6169	96.255	0	94.9904	100	76.9863	43.538	46.3064	92.6672	42.3116	46.0861	63.9742	24.4274	67.6458	45.2563	47.4666	48.5387	50.213	36.5498	40.7108	33.4462	43.56	56.1354	40.6961	46.9012	83.8229	25.2974	25.8628	88.2141	25.4443	6.55696	58.408	24.7246	65.0169	24.2537	0.0938442	50	0	79.373	0
GNAO1	23.6936	99.9027	99.7356	0	100	100	47.496	23.6892	19.812	66.9785	18.2553	18.8574	60.9341	8.36804	36.0258	18.7913	89.3083	64.6718	61.4481	81.6344	58.0996	52.4345	85.9157	56.1354	82.0972	46.9012	95.0213	30.3128	29.2848	35.7468	30.0705	7.9406	97.1655	17.9542	17.7412	17.4973	2.89106	0	0	93.48	0
THY1	23.6603	99.816	99.3244	0	100	100	89.0439	37.4064	33.3089	96.571	33.0298	32.4717	87.0172	21.4092	86.4738	34.2635	95.4619	75.1579	74.4015	87.6312	72.1325	67.4219	95.6234	65.4968	81.3776	60.1777	95.4692	42.341	41.122	28.2787	42.0253	15.9905	87.9057	27.8749	22.4115	27.3633	100	75	0	5.2159	0
SLC39A10	23.6234	95.5653	86.1654	0	86.6975	100	35.9818	26.9056	26.2594	72.8521	24.1005	25.8775	29.0057	10.1287	27.9483	25.7307	57.8352	40.1748	38.6988	20.1862	0	0	55.3091	43.6216	26.9056	0	72.1104	30.467	31.5318	56.3592	30.4597	9.54917	73.2046	34.895	18.5269	34.0045	1.44311	50	0	89.258	0
EFNA5	23.5318	91.1904	77.8969	0	80.6874	100	26.2447	20.7519	20.5316	67.4029	22.7934	20.8548	12.7331	3.29752	16.2873	20.0764	17.1391	0	0	17.405	0	0	20.3995	0	22.3087	0	41.1367	15.3326	14.9141	23.3294	14.2312	1.89393	68.8354	16.4341	48.1936	15.396	100	75	0	16.396	0
GPC2	23.2047	96.807	92.2456	0	93.8341	100	21.0163	10.8386	11.3673	62.9446	14.2605	12.4394	24.1298	1.60702	28.4183	15.4355	30.5331	28.4697	27.3315	30.6515	28.4109	22.4821	12.1604	0	13.2765	0	0	0	0	0	0	0	0	0	0	0	51.1111	25	0	41.44	100
CDK1	23.0209	95.0018	87.5018	0	90.0652	100	56.9834	15.4208	17.0363	84.7387	18.9161	17.6678	66.089	2.08604	69.79	17.2933	22.7052	22.4556	22.551	23.1745	24.7981	18.8558	14.4808	0	15.9642	0	71.5964	25.4957	24.8788	77.1773	25.5324	5.90131	58.0775	26.0684	64.6791	25.6177	6.45091	0	0	100	0
HIST1H4A	22.7569	99.9946	99.9706	0	100	100	2.54075	0	0	28.9671	0	0	2.40858	0	2.39389	0	0	0	0	0	0	0	0	0	0	0	0	0	0	0	0	0	0	0	0	0	3.38453	0	0	60.402	0
HIC2	22.6703	96.6124	91.9665	0	90.0652	57.5855	5.57351	6.53547	9.04685	41.293	8.7164	10.0455	11.147	0.631059	14.3633	9.40667	10.398	0	0	9.12507	0	0	10.0162	0	10.4421	0	0	0	0	0	0	0	0	0	0	0	0.221562	0	0	87.219	0
HIST1H3A	22.4992	99.7564	99.5888	0	93.8341	100	5.25775	3.52475	3.89191	40.4012	4.43531	4.62623	3.70098	0	4.80247	0	0	0	0	0	0	0	0	0	0	0	0	0	0	0	0	0	0	0	0	0	0.812922	0	0	72.908	0
ADCY3	22.3029	76.3894	42.7082	19.8635	80.6874	65.7292	62.3733	50.0147	45.4545	87.0522	47.7603	45.0727	66.0449	28.4987	69.7459	45.2563	36.7308	50.7417	49.4052	24.8422	45.7189	38.592	41.4011	43.6216	35.9671	0	58.4667	20.7226	20.9282	64.8553	20.7373	4.13841	82.1853	23.5864	86.6941	23.132	2.28603	100	0	51.497	0
CNIH1	22.2568	98.6114	95.6381	0	91.4564	41.4819	34.6086	63.7245	63.0048	73.0863	61.1544	62.0943	55.7351	50.2251	59.8766	66.3901	84.124	100	100	85.6452	100	100	87.3697	100	88.7942	100	0	0	0	0	0	0	0	0	0	0	1.14542	75	0	56.463	0
STX1B	22.2151	95.2901	89.8517	0	91.4564	100	81.921	17.5503	13.3206	72.8797	8.53282	10.9414	88.8824	6.35645	8.40065	9.40667	88.3977	63.1297	59.9207	89.774	55.7204	49.7903	87.8837	56.1354	89.2642	46.9012	94.03	16.1037	17.1244	13.0269	14.2312	1.94	98.4579	13.0636	13.0269	0	1.54791	50	0	42.28	0
ATP2A2	22.1368	99.4627	98.4139	0	100	100	95.6969	80.8268	80.0117	98.6389	77.6032	79.1452	96.3284	58.0572	96.534	73.2854	97.3858	83.8155	82.7434	97.5194	82.4497	79.7302	97.4739	100	97.7236	100	92.0767	39.9324	37.9938	94.2796	39.6167	13.6389	88.8236	24.7246	92.1281	24.2537	2.08544	25	0	100	0
HIST2H2BE	22.1326	99.9568	99.765	0	100	100	89.5947	63.1223	59.4507	96.7644	59.1937	58.4227	75.2974	42.722	78.3962	57.6663	0	0	0	0	0	0	0	0	0	0	0	0	0	0	0	0	0	0	0	0	11.1949	0	0	84.393	0
TUBB8	22.1122	99.4954	98.502	0	100	100	2.48201	0	0	30.4212	0	0	2.64356	0	2.98135	0	0	0	0	0	0	0	0	0	0	0	0	0	0	0	0	0	0	0	0	0	0.0878119	0	0	53.605	0
H2AFX	22.098	99.2004	97.5621	0	96.1792	100	71.5377	67.073	62.2265	90.7451	60.8239	60.3907	75.0184	45.86	78.1319	61.6023	0	0	0	0	0	0	0	0	0	0	0	0	0	0	0	0	0	0	0	0	3.36578	0	0	99.506	0
SYT2	22.0698	87.4044	64.1063	0.115204	80.6874	57.5855	48.032	7.81319	4.71435	32.3422	3.18696	3.49537	51.4466	1.09828	3.1429	0	62.9314	49.6696	46.6074	64.7003	55.7204	49.7903	68.3213	43.6216	70.774	46.9012	95.8951	25.4957	23.8655	73.0504	25.1358	5.14092	91.548	17.33	13.1003	17.0287	2.89106	50	0	64.709	0
ALG11	21.8865	89.7206	73.9022	0	74.8777	65.7292	2.33514	0	0	29.625	0	0	3.45131	0	4.37656	0	7.81319	0	0	6.99594	0	0	7.81319	0	8.15098	0	15.5603	45.7703	46.7763	17.8	45.8584	21.7979	19.7239	100	23.9536	100	1.88859	50	0	100	0
SYS1	21.816	90.5472	79.8502	0.115204	80.6874	31.2014	8.65032	39.6314	42.8697	47.7305	41.7976	43.5453	15.0977	14.6909	18.8133	39.0513	19.0483	0	0	19.4035	0	0	26.8762	0	29.0351	0	17.8807	23.4396	23.234	20.7887	23.513	5.18066	17.8293	27.8749	21.5083	27.3633	0.523417	25	0	100	0
KRTCAP2	21.7945	96.2271	89.5726	0	93.8341	100	41.0413	80.0632	81.6273	76.8405	81.6126	81.7594	56.5281	100	60.7284	100	8.45939	0	0	7.80603	0	0	9.22309	0	9.86929	0	57.5121	21.3835	21.6919	63.8934	21.3394	4.39089	45.6895	26.0684	52.9887	25.6177	0	75	0	84.678	0
BET1	21.6131	94.8837	82.4791	0	86.6975	65.7292	36.5692	19.6945	24.1298	74.3768	22.3087	24.4236	10.9708	4.52734	14.143	24.0344	17.9028	0	0	18.3107	0	0	24.6732	0	26.7	0	22.5437	32.3542	31.6052	26.6779	32.4277	9.70371	37.6487	34.895	44.4779	34.0045	1.22578	25	0	80.324	0
BCL2	21.5735	90.6496	77.8822	0	74.8777	57.5855	59.9574	20.539	24.8348	85.9542	23.0871	25.2607	38.2729	5.32317	42.8404	25.7307	31.9871	25.76	26.2814	33.0305	28.4109	21.368	17.1391	0	18.828	0	35.431	27.6913	26.9349	40.9164	27.75	7.01356	52.1222	30.2908	59.2451	29.6889	20.2395	25	0	95.137	100
MZT1	21.5575	97.4374	92.1428	0	86.6975	41.4819	56.1022	37.612	32.9417	72.1351	33.9257	32.1633	40.4024	20.0221	41.1367	33.4557	58.452	53.1429	50.4773	60.2824	47.3344	40.9214	47.1435	56.1354	49.787	46.9012	0	0	0	0	0	0	0	0	0	0	0	0	0	96.515	0
TIMM8A	21.4231	93.5613	83.4631	0	84.0905	65.7292	4.52342	7.07152	5.80115	38.4852	10.0308	6.47672	8.18035	1.09828	10.5889	12.9975	12.1457	0	0	11.8482	0	0	17.33	0	19.063	0	90.1307	27.6105	26.1712	92.9064	27.75	6.73014	86.3196	26.0684	90.1527	25.6177	0.361962	0	0	95.794	0
RRM2	21.3651	90.316	77.2654	0	80.6874	100	78.6386	13.5336	15.0536	93.2373	17.1978	15.5676	79.0131	2.08604	81.5391	17.2933	27.7427	22.4556	22.551	28.7031	24.7981	18.8558	13.5262	0	14.9361	0	51.9166	20.2085	20.6345	58.3786	20.3407	4.15026	37.5753	21.758	44.3898	22.2157	2.35894	0	0	100	0
DAD1	21.268	98.9204	96.9893	0	100	100	91.4819	98.0173	98.0834	97.3552	97.9586	98.054	92.9358	100	93.538	100	93.7876	100	100	93.3255	100	100	94.4779	100	95.08	100	44.8083	39.6607	40.7989	50.8959	39.6167	16.1674	18.1524	100	21.9048	100	0.789179	50	0	100	0
SPTB	21.224	95.6003	85.5192	0	88.5767	100	82.8609	16.5076	14.7305	94.6456	17.2859	14.7011	61.6831	2.91414	65.4575	17.2933	56.2785	54.3545	52.3939	57.9894	59.6343	54.0719	50.5948	56.1354	53.0768	60.1777	77.6546	44.4192	41.9885	82.9344	43.9859	16.7282	78.499	34.895	83.5952	34.0045	100	25	0	28.392	0
LSM5	21.1907	95.9204	88.9117	0	86.6975	46.4606	14.6571	37.2155	39.7268	56.5225	38.7722	40.0646	26.274	15.3043	30.7387	41.548	30.4891	25.76	25.6866	31.4386	28.4109	22.4821	27.6399	0	29.7988	0	57.8499	25.1579	24.4236	64.2091	25.3268	5.81653	69.2613	27.8749	75.1065	27.3633	0	0	0	99.994	0
HSPA6	21.1756	97.0236	93.2295	0	93.8341	100	98.7957	22.015	22.2646	99.6136	23.1458	22.4409	87.2669	2.08604	88.7796	17.2933	92.1721	35.0492	34.8216	92.8464	33.9257	27.6053	61.1397	56.1354	63.7539	46.9012	56.161	16.1991	16.1257	62.5422	16.4341	2.59243	80.5992	17.33	85.3356	17.4973	1.60029	0	0	64.547	0
CDK6	21.0834	95.682	87.4284	0	88.5767	100	18.4388	18.5857	17.3888	60.5706	21.2219	17.9321	23.8655	2.08604	28.1245	17.2933	25.011	25.76	25.6205	25.7794	28.4109	21.368	15.4355	0	17.051	0	26.274	47.4519	47.2022	31.0912	47.1215	21.1151	39.345	100	46.4826	100	6.63639	0	0	99.891	100
TUBA1C	21.0314	99.3044	98.5901	0	100	100	75.4663	40.0499	39.3523	92.1069	44.2943	39.9178	69.0997	16.7871	72.742	45.2563	81.2895	58.5989	62.5789	82.9394	63.6804	58.0005	64.121	65.4968	66.6471	68.1304	49.6622	57.4313	54.3766	55.9921	56.7484	28.1654	29.2187	100	35.1153	100	1.10955	0	0	99.746	0
MAD2L1	20.9702	88.5622	70.5684	0	80.6874	100	19.9736	7.73241	7.09355	61.9839	10.9781	7.63695	31.3262	1.09828	35.8202	12.9975	9.5315	0	0	9.01588	0	0	9.50213	0	10.1924	0	55.6469	28.0217	29.1379	61.9254	28.1025	8.26541	59.5976	34.895	66.0963	34.0045	0.582594	0	0	99.999	0
SLC25A10	20.875	93.434	82.8022	0	86.6975	100	70.9062	33.4263	35.4531	90.4742	33.7127	35.5706	60.2438	11.6892	64.1504	32.6039	46.6295	30.9297	31.2895	48.1959	33.9257	27.6053	40.0206	43.6216	42.5319	46.9012	83.9551	38.1848	38.596	88.3243	38.0159	14.3088	89.9545	38.1701	92.9505	37.0222	0	25	0	83.642	0
UQCC3	20.8632	92.3301	66.2212	0	80.6874	31.2014	8.72375	20.4582	23.0724	47.8401	22.3675	23.2927	6.932	4.11168	8.91467	22.2059	26.1125	36.9291	38.3904	27.0365	38.5005	32.0412	32.1633	0	34.4985	0	19.7533	15.3326	16.4268	23.3294	15.5823	2.67479	41.056	16.4341	48.1936	16.56	0	25	0	74.51	0
TMEM258	20.7995	96.7613	91.4819	0	91.4564	100	35.8643	82.4717	83.7715	73.9145	83.7127	84.0065	53.6936	100	57.7912	100	65.6337	73.0651	75.0771	67.447	75.011	70.3449	69.9956	77.7127	72.4189	75.2901	40.7549	23.6158	23.983	46.8351	23.513	5.47684	59.3993	26.0684	65.9348	25.6177	0	50	0	99.078	0
IGLON5	20.6974	89.9673	74.475	0	80.6874	51.6082	58.3933	15.1711	11.5289	55.1379	9.98678	9.66368	71.0677	4.52734	15.5676	9.40667	75.0037	61.6978	58.3199	76.6548	55.7204	49.7903	81.2454	56.1354	82.949	46.9012	91.1881	20.2085	20.6638	23.043	19.812	3.83348	74.2547	22.6392	31.4363	22.2157	3.86974	25	0	68.784	0
FADS2	20.5362	95.7926	90.1454	0	91.4564	100	92.7302	41.3864	38.2141	97.7096	35.9598	37.2301	83.7862	27.1565	85.7101	37.9938	69.5403	50.7417	49.3758	71.4181	47.3344	40.2459	56.2197	65.4968	58.7458	60.1777	96.7616	33.676	34.0726	97.6428	33.5732	11.1905	48.7149	26.0684	55.9994	25.6177	1.17589	50	0	51.471	0
CDIPT	20.5282	96.0826	89.8223	0	91.4564	100	70.3628	97.2977	97.2683	88.2316	97.1729	97.1435	84.3443	100	83.3896	100	81.0692	100	100	82.7551	100	100	80.3055	100	82.0238	100	18.7326	29.3215	29.7547	21.9783	29.5638	8.71742	25.0551	100	26.3034	100	0.56177	50	0	99.897	0
NCAPG	20.5262	82.6433	55.2357	0.115204	74.8777	100	48.4726	10.4788	11.8813	80.6427	13.9668	13.0122	49.743	1.60702	54.0755	15.4355	16.4635	0	0	16.7274	0	0	10.6183	0	11.5729	0	37.2301	15.3326	14.1724	42.789	15.5823	1.98459	65.2005	15.083	71.266	15.396	0.152448	0	0	100	0
CFC1	20.5208	96.2213	89.9985	0	74.8777	5.93332	6.92466	4.5528	5.69834	44.718	5.77177	6.30048	5.36055	0	6.99075	0	6.50609	0	0	5.48427	0	0	6.40329	0	6.30048	0	64.0623	23.3221	24.1592	70.282	23.3955	5.64193	77.706	27.8749	82.8462	27.3633	31.9676	25	0	63.902	0
SYP	20.5021	94.2115	83.2868	0	88.5767	100	90.0279	20.1498	15.7145	87.932	13.3059	14.3633	92.4659	6.35645	77.3829	9.40667	97.1361	63.1297	59.9207	93.0473	55.7204	49.7903	97.4592	56.1354	94.5807	46.9012	97.7897	24.8642	24.2033	20.5023	24.497	5.20724	97.6942	13.4675	38.5079	13.2738	6.54809	75	0	8.5116	0
ALG1	20.498	90.3739	76.722	0	80.6874	100	14.6938	27.6913	32.1633	56.5536	29.226	32.457	22.1618	9.23553	26.4503	31.0325	12.4394	0	0	12.1253	0	0	14.2752	0	15.7879	0	24.1298	46.8204	46.042	28.5284	46.4606	20.0192	34.3222	100	40.8136	100	0.859351	25	0	99.094	0
SLC5A6	20.4467	95.1668	86.2829	0	88.5767	100	83.162	57.7985	58.3786	94.7452	54.3986	57.894	55.9994	38.0394	60.1997	54.1563	31.5759	38.5739	39.5359	32.6358	40.7108	33.116	35.8496	43.6216	38.2876	46.9012	0	0	0	0	0	0	0	0	0	0	1.33648	100	0	9.9817	0
SLC35B2	20.4059	92.5959	81.965	0	80.6874	65.7292	51.9019	75.6205	78.4697	82.4203	75.7894	78.6753	68.8207	58.0572	72.4776	73.2854	62.1237	84.6894	84.6306	61.7633	86.4958	84.4785	66.9849	100	69.4228	100	32.5378	28.6826	29.3435	37.8837	28.8221	8.40906	24.5851	100	29.4463	100	2.91932	50	0	94.755	0
MYADM	20.377	97.2621	91.9225	0	94.9904	100	87.5165	66.0449	66.4855	96.0932	71.8241	66.9849	87.5165	36.3974	88.9558	66.3901	80.658	75.8849	77.6472	82.2637	73.3221	68.2833	84.6086	77.7127	86.1507	75.2901	51.2777	43.1561	42.4585	57.7398	42.8697	17.1887	32.3542	34.895	38.6107	34.0045	0.225585	100	0	21.71	0
HIST1H1E	20.3731	95.2138	86.2241	0	86.6975	65.7292	52.3865	8.10692	9.92804	82.6451	11.2498	11.0295	3.26039	0	4.02409	0	0	0	0	0	0	0	0	0	0	0	0	0	0	0	0	0	0	0	0	0	0.316715	0	0	62.136	0
YIPF2	20.3415	95.8333	90.9532	0	84.0905	31.2014	62.2265	67.5576	72.507	86.9946	69.7753	73.7847	71.802	50.2251	75.224	73.2854	65.7072	78.0438	79.3362	67.5077	78.455	74.2718	62.4321	100	64.9141	100	0	0	0	0	0	0	0	0	0	0	0.473408	50	0	71.227	0
UNC50	20.2672	91.7382	79.2187	0	74.8777	12.9461	26.6853	71.4863	72.8007	67.7257	70.1792	72.7273	42.4879	58.0572	47.0113	73.2854	46.0126	82.8022	83.5218	44.7111	83.5952	80.1731	54.6042	100	57.0422	100	0	0	0	0	0	0	0	0	0	0	0.9818	50	0	95.557	0
HIST1H1B	20.2564	99.5717	98.1495	0	94.9904	57.5855	4.46468	3.12087	3.52475	38.3481	3.6863	3.99471	2.36452	0	2.4967	0	0	0	0	0	0	0	0	0	0	0	0	0	0	0	0	0	0	0	0	0	1.4967	0	0	40.386	0
RABIF	20.2445	93.4461	80.9076	0	80.6874	36.3857	29.3876	23.2633	21.2953	69.6396	21.8975	20.9429	38.5079	4.91773	43.09	17.2933	58.2318	38.5739	38.1407	59.9955	31.3556	23.9037	42.6641	56.1354	45.1902	46.9012	48.6048	24.6145	24.2326	55.0228	24.754	5.67663	65.8834	30.2908	71.9269	29.6889	0	0	0	90.039	0
PHOX2B	20.1414	87.5743	69.3053	0	74.8777	46.4606	7.18167	3.82582	4.31781	45.2267	4.93465	5.12557	3.33382	0	4.14158	0	6.74108	0	0	5.89699	0	0	6.50609	0	6.57953	0	26.6559	15.3326	15.0022	31.4951	15.5823	2.1447	52.7904	16.4341	59.8252	16.56	1.37369	0	0	89.614	0
TARS	20.0851	92.0443	83.6834	0	84.0905	100	59.8913	58.3272	63.4895	85.9279	62.9828	65.0756	62.1824	33.3473	65.9421	73.2854	0	0	0	0	0	0	0	0	0	0	0	0	0	0	0	0	0	0	0	0	1.05719	0	0	100	0
CNTN1	20.0751	98.5062	97.6795	0	94.9904	100	66.368	25.1726	22.4703	72.8244	20.6418	21.7066	71.9048	9.66112	21.1485	22.2059	88.618	64.6718	61.8079	89.9128	58.0996	52.4345	87.1347	56.1354	88.6033	46.9012	92.576	30.5772	29.9603	28.8368	30.4597	8.34976	95.7262	20.1571	32.4277	19.7168	5.47982	25	0	38.388	0
VARS	20.0741	93.8272	84.6233	0	86.6975	100	63.0048	70.069	73.3147	87.3136	74.2033	74.5484	74.9009	45.86	77.9997	73.2854	0	0	0	0	0	0	0	0	0	0	0	0	0	0	0	0	0	0	0	0	0.465125	0	0	100	0
STXBP1	20.0618	99.4027	97.6208	0	100	100	81.965	44.5587	39.5212	82.5632	39.4184	38.6547	90.5272	25.8592	66.4562	37.0172	95.6969	67.565	64.6791	96.079	62.4027	56.6081	96.1962	56.1354	96.6662	46.9012	96.3504	33.5365	31.7521	14.0476	33.3089	9.57635	98.4139	21.758	14.569	21.3436	2.18185	0	0	61.855	0
BRI3BP	20.0295	94.7238	86.2975	0	86.6975	100	22.7493	19.4449	15.5676	64.5567	17.073	15.0536	38.0379	5.32317	42.6054	17.2933	23.9536	33.0812	31.7668	20.4997	0	0	28.9176	0	21.5303	0	48.9426	34.873	34.6894	25.1726	34.6453	11.3085	61.2425	34.895	19.9442	34.0045	0	50	0	40.752	0
TUBA1B	19.9532	100	100	0	100	100	95.9319	93.9859	89.345	98.7131	93.2589	88.831	96.0934	100	96.3431	100	97.8705	100	100	94.2222	100	100	98.1054	100	93.4498	100	0	0	0	0	0	0	0	0	0	0	0.829826	0	0	99.997	0
RPL17	19.9215	98.6943	95.7409	0	100	100	98.032	97.6869	97.7677	99.3608	97.5841	97.6869	98.8985	100	98.9132	100	12.9534	0	0	12.7221	0	0	13.0562	0	14.2752	0	0	0	0	0	0	0	0	0	0	0	0	0	0	100	0
HIGD2A	19.8795	95.2843	88.3977	0	86.6975	46.4606	85.5045	100	100	95.4783	100	100	88.8236	100	90.116	100	97.0921	100	100	97.256	100	100	98.2229	100	98.3992	100	61.1837	15.3326	15.2739	67.5356	15.5823	2.22821	81.0325	15.083	85.7174	15.396	0	50	0	93.586	0
BNIP1	19.8731	88.1143	70.2012	0	74.8777	57.5855	12.4247	18.2406	20.2085	53.6606	20.4582	20.561	9.9721	2.5159	13.0562	18.7913	17.1978	0	0	17.5039	0	0	20.1351	0	22.0737	0	33.3603	54.4059	55.5441	38.7649	55.1035	31.8307	24.5264	100	29.4023	100	0.429835	50	0	95.04	0
PAM16	19.8268	93.1662	80.5111	0	84.0905	65.7292	15.5676	59.1937	58.3052	57.6329	56.6016	57.8646	20.4142	45.86	24.6732	61.6023	9.01748	0	0	8.41659	0	0	10.6917	0	11.6904	0	0	0	0	0	0	0	0	0	0	0	0	0	0	99.997	0
GNG4	19.8148	99.9243	99.8531	0	100	100	53.3999	16.8307	16.2285	83.1189	11.5729	15.3914	31.8696	6.35645	36.3343	15.4355	84.9905	61.6978	58.3199	72.348	55.7204	49.7903	73.3735	56.1354	72.9623	46.9012	90.1307	15.3326	14.3633	17.2713	14.2312	1.73999	97.8925	16.4341	35.3943	15.396	0.389047	0	0	33.03	0
LHFPL4	19.7876	88.2752	61.7418	0	74.8777	31.2014	12.9534	14.334	10.2952	53.0403	6.99809	8.10692	26.9496	4.11168	21.0163	9.40667	30.8415	25.76	24.6218	21.6704	24.7981	18.8558	21.1044	0	23.0283	0	0	0	0	0	0	0	0	0	0	0	0	75	0	26.28	0
GNG10	19.7456	99.0798	96.0934	0	100	100	74.005	69.6211	68.3654	91.5885	64.6277	67.1758	56.8806	58.0572	61.0075	73.2854	6.59421	0	0	5.68377	0	0	6.62359	0	6.63827	0	0	0	0	0	0	0	0	0	0	0	0	0	0	70.309	0
IARS	19.7284	92.8542	79.0278	0	84.0905	100	67.0289	66.4855	69.9222	88.9533	69.9809	70.9355	73.4322	42.722	76.6926	73.2854	0	0	0	0	0	0	0	0	0	0	0	0	0	0	0	0	0	0	0	0	0.707569	0	0	100	0
HYAL2	19.6931	90.9302	77.0157	0	74.8777	100	81.7888	53.0548	59.4214	94.3105	59.0689	61.3012	85.9598	22.9158	87.7221	54.1563	58.5842	46.0714	49.0234	60.4636	50.1248	43.7191	52.5334	65.4968	54.9126	68.1304	47.0994	29.7254	29.9163	53.3191	29.5638	8.4771	19.6945	30.2908	23.9169	29.6889	100	50	0	28.147	0
RAB3A	19.6792	97.0691	93.0386	0	93.8341	100	90.2335	25.4296	22.015	93.0509	20.5757	20.9576	93.3617	9.23553	55.3385	21.1705	98.0026	70.2012	67.1611	91.8577	65.7439	60.786	97.6649	65.4968	93.6555	60.1777	96.2109	27.7868	26.509	68.7032	27.5004	6.38607	98.0614	16.4341	86.2535	15.396	2.23353	0	0	54.529	0
H3F3A	19.6686	99.5336	99.486	0	91.4564	57.5855	78.22	71.8534	72.4042	93.0788	79.0718	73.9609	69.3053	58.0572	72.9182	100	0	0	0	0	0	0	0	0	0	0	0	0	0	0	0	0	0	0	0	0	1.48228	0	0	95.992	0
MIF	19.6447	97.2791	94.3898	0	93.8341	100	17.8147	10.7431	13.629	59.9515	11.3967	13.8346	20.6785	1.60702	24.9376	9.40667	71.4936	82.8022	83.2428	69.6669	81.429	78.1918	73.1091	100	73.6672	100	60.9047	51.9386	56.1463	67.2566	51.3879	29.9898	67.0656	100	73.0871	100	70.1575	25	0	26.618	0
SLC22A17	19.5942	82.8229	62.3146	0	74.8777	41.4819	92.6568	57.211	54.7511	96.7284	49.6402	53.3412	93.5527	40.0113	93.8317	54.1563	91.8197	73.8067	72.8448	86.9843	70.3187	65.3835	92.0693	71.9624	91.4084	68.1304	0	0	0	0	0	0	0	0	0	0	0.979079	75	0	52.604	0
RARS	19.5868	93.4947	83.1987	0	86.6975	100	58.2464	72.1618	77.5297	85.2525	76.6779	79.0571	72.9182	58.0572	76.2373	73.2854	0	0	0	0	0	0	0	0	0	0	0	0	0	0	0	0	0	0	0	0	2.50431	0	0	98.434	0
TMED7	19.5717	97.9267	94.6541	0	94.9904	100	51.8652	78.4036	79.3949	82.4024	77.8088	79.2921	64.5322	100	68.2479	100	62.6964	68.5563	69.834	64.4881	70.3187	65.3835	72.2573	71.9624	74.4015	75.2901	13.0709	13.8567	16.0009	13.137	14.2312	2.52056	13.0709	13.9227	13.4308	14.0786	0.613803	100	0	29.489	0
GDAP1	19.5591	98.1001	94.566	0	96.1792	100	52.5628	22.3014	19.9736	67.8005	17.3447	19.063	56.0141	7.86931	35.5265	17.2933	65.0169	63.1297	59.9207	66.7787	55.7204	49.7903	69.0263	56.1354	70.5684	46.9012	91.3056	50.727	53.4293	80.0705	50.2056	27.1017	95.6528	100	93.8464	100	0.246439	50	0	35.97	0
SLC18A3	19.4682	90.56	70.6859	0.115204	84.0905	51.6082	26.7881	3.92862	3.83316	52.6483	3.96534	4.31781	3.3632	0	2.86386	0	6.75576	0	0	5.91033	0	0	6.56484	0	6.66765	0	0	0	0	0	0	0	0	0	0	0	1.7007	25	0	35.454	0
HIST1H1C	19.4636	99.6478	98.9426	0	100	100	96.7837	78.6826	82.0385	98.9693	87.7588	84.0652	84.3002	100	86.1654	100	0	0	0	0	0	0	0	0	0	0	0	0	0	0	0	0	0	0	0	0	1.34993	0	0	93.308	0
BAK1	19.4617	84.8416	47.5841	0	74.8777	31.2014	57.0789	47.5547	50.1101	84.7725	52.4453	51.2704	43.1341	24.4274	47.5988	57.6663	42.0473	36.9291	37.7882	43.5675	40.7108	34.182	45.1755	43.6216	47.7897	46.9012	23.6085	35.3209	34.3369	27.963	35.666	11.6465	23.2486	34.895	28.0217	34.0045	3.51137	50	0	80.081	100
EPRS	19.4325	93.8814	84.3443	0	84.0905	100	69.7019	75.2754	72.2426	89.9631	74.1665	71.7727	79.2774	58.0572	81.8182	73.2854	0	0	0	0	0	0	0	0	0	0	0	0	0	0	0	0	0	0	0	0	7.60698	0	0	100	0
EFNA3	19.4131	89.1446	62.902	0	74.8777	31.2014	74.9302	21.6038	17.3447	91.9157	19.5697	16.6985	77.8235	5.79447	80.5405	18.7913	37.8617	38.5739	36.9805	10.5644	0	0	43.0019	43.6216	11.6317	0	91.3056	18.2699	18.4021	84.4471	17.9836	3.03503	88.1994	20.1571	91.2909	19.7168	2.75798	25	0	68.231	0
ACTG1	19.3908	99.9892	99.9853	0	100	100	98.3845	100	100	99.4777	100	100	99.3097	100	99.3244	100	99.1188	100	100	99.1779	100	100	98.9719	100	98.9866	100	95.3224	29.1452	29.2554	96.5487	29.0865	8.19824	51.5568	34.895	58.7678	34.0045	9.839	0	0	99.863	0
MFSD9	19.3616	93.9776	85.8716	0	86.6975	65.7292	5.7424	9.13497	12.1751	41.8614	10.8827	12.9241	6.85857	1.09828	6.59421	0	20.4288	0	0	20.6851	0	0	20.6638	0	22.529	0	0	0	0	0	0	0	0	0	0	0	0	50	0	9.0002	0
CHMP6	19.3383	94.931	87.7515	0	88.5767	100	12.5129	60.4127	63.0342	53.764	66.8086	64.3854	20.3701	31.6674	24.6292	66.3901	38.3904	55.5368	56.954	39.6886	53.3485	47.3021	46.7176	65.4968	49.273	68.1304	87.9204	39.0072	40.2849	64.5469	39.3303	16.2029	74.475	100	69.4816	100	1.51121	0	0	100	0
SLC30A7	19.3332	86.9049	72.5217	0	74.8777	100	22.2573	26.6412	28.8295	64.1405	28.6533	29.1232	9.54619	8.36804	12.601	29.5638	17.7853	0	0	18.1832	0	0	19.1805	0	21.031	0	15.0389	22.5878	22.1545	17.1391	22.507	4.62587	27.2727	23.5864	32.7655	23.132	0.393445	50	0	54.545	0
ARF1	19.2673	99.1347	97.9292	0	100	100	84.2268	100	100	95.0745	100	100	91.9959	100	92.7596	100	93.5527	100	100	94.2532	100	100	95.3444	100	95.829	100	0	0	0	0	0	0	0	0	0	0	7.30852	0	0	87.722	0
HSBP1	19.2313	93.5371	78.8368	0	88.5767	65.7292	23.5791	56.5869	53.9727	65.2865	51.0281	53.0328	24.262	40.0113	26.6706	54.1563	65.8246	87.1494	87.4211	58.5773	86.4958	83.4651	70.1865	100	62.3146	100	50.2864	23.1091	24.1151	56.6456	23.1311	5.62807	34.2047	26.0684	40.7182	25.6177	0	0	0	84.84	0
ADSS	19.2245	90.8857	74.3428	0	80.6874	100	36.907	59.1937	57.6149	74.5398	56.8806	57.1303	49.8752	40.0113	54.237	54.1563	0	0	0	0	0	0	0	0	0	0	0	0	0	0	0	0	0	0	0	0	0.262905	0	0	95.184	0
ACTC1	19.2181	99.6424	99.2363	0	100	100	98.8251	22.8668	22.3675	99.6233	25.1432	22.7052	98.9279	4.52734	98.9426	24.0344	99.8825	40.1748	40.9825	99.8759	44.1475	37.5634	99.8825	43.6216	99.8825	46.9012	57.5121	13.8567	13.8199	63.8934	14.2312	1.93597	81.5538	15.083	86.1287	15.396	3.70757	0	0	25.251	0
GNG2	19.2173	99.8215	99.4419	0	100	100	64.7599	29.1673	26.5531	84.2253	27.963	26.3769	41.4158	7.86931	45.9392	24.8935	84.3736	60.5816	60.5228	78.7365	53.3485	46.1438	79.483	65.4968	63.3426	60.1777	92.4291	32.3542	32.5305	82.2221	32.4277	10.2404	92.5099	100	88.0746	100	0.747625	0	0	40.525	0
LPGAT1	19.2062	85.6659	65.1638	1.63749	80.6874	100	58.3052	47.1875	50.1395	85.2726	43.6775	49.1262	35.0712	29.981	39.7856	43.2516	53.5174	60.5816	58.0922	55.145	58.0996	52.4345	59.7445	65.4968	62.2999	60.1777	55.6469	23.9609	24.4823	61.9254	23.9462	5.70447	33.4557	30.2908	39.8223	29.6889	0	50	0	54.972	0
CCDC58	19.179	88.3421	71.802	0	74.8777	65.7292	14.6571	33.1032	36.5986	56.5225	34.4617	37.0245	27.1552	15.3043	31.6052	39.0513	0	0	0	0	0	0	0	0	0	0	0	0	0	0	0	0	0	0	0	0	0	0	0	92.507	0
UFM1	19.1751	96.6697	90.9091	0	93.8341	100	48.2229	75.1432	76.2667	80.5228	70.26	75.1358	60.1557	58.0572	64.0916	73.2854	54.986	85.7468	85.1593	55.7614	84.9244	82.8306	65.6484	100	68.1157	100	79.7327	23.6158	23.6892	84.7114	23.513	5.31425	91.7389	27.8749	94.5293	27.3633	0	0	0	85.058	0
MMGT1	19.1687	95.6761	86.7822	0	86.6975	100	29.6886	57.2771	52.4159	69.8463	58.1069	52.3572	36.7308	31.6674	41.3277	50.9473	30.68	41.7829	43.1194	31.6282	45.7189	39.2778	37.0098	43.6216	39.3597	46.9012	23.9095	41.3791	43.2075	28.2787	41.4158	18.2606	23.9977	100	28.8001	100	0	25	0	81.494	0
HARS	19.161	90.3996	76.0023	0.115204	84.0905	100	51.5421	77.6179	75.973	82.2339	75.3488	75.224	56.8072	58.0572	52.1369	73.2854	0	0	0	0	0	0	0	0	0	0	0	0	0	0	0	0	0	0	0	0	0.552472	0	0	100	0
VEZT	19.1541	85.1915	64.4441	0.115204	80.6874	65.7292	19.8561	48.7737	45.9686	61.8294	49.0821	45.9612	23.7039	22.9158	28.0364	45.2563	20.7519	22.4556	21.7947	20.6993	0	0	28.433	0	27.9336	0	36.1213	42.7669	42.7963	41.6801	42.8697	17.9163	52.8785	100	59.8987	100	0.468426	25	0	89.046	0
RPL22L1	19.1197	93.8452	80.5551	0	86.6975	51.6082	69.577	41.2395	46.8057	89.9063	45.2783	48.245	77.1626	18.6911	79.9383	50.9473	75.1799	35.0492	36.5692	76.8536	38.5005	30.7696	58.6136	43.6216	61.0956	46.9012	90.6961	34.2194	32.927	93.325	34.3149	10.5523	77.0157	34.895	82.2441	34.0045	0	0	0	83.794	0
CYCS	19.0984	98.8268	96.3137	0	96.1792	100	76.1786	79.3435	75.8261	92.3766	75.3782	74.5631	71.4936	50.2251	74.9743	66.3901	94.8891	88.6253	89.1687	95.3516	88.0966	85.5544	93.4058	100	94.052	100	90.2115	54.4059	51.6375	92.9578	53.8111	25.2291	91.7609	100	94.5513	100	14.0436	0	0	94.44	0
STX6	19.0866	94.9546	87.0759	0	86.6975	100	14.143	41.078	36.393	55.9739	38.618	36.0405	23.8508	17.6352	19.7239	35.0272	42.8257	60.5816	57.0275	44.2951	55.7204	49.7903	47.5106	56.1354	50.1101	46.9012	52.9006	36.6574	36.907	53.0621	36.4811	12.964	52.9226	100	29.0718	100	5.29992	75	0	18.522	0
DBH	19.0802	99.7401	99.3538	0	100	100	91.0266	5.61022	9.44338	97.2177	7.65164	10.6183	15.597	0.631059	19.298	9.40667	17.8587	0	0	18.2824	0	0	13.8934	0	15.3326	0	91.9592	34.873	32.3542	94.2062	35.2475	10.4478	45.0874	22.6392	52.2397	23.132	1.87593	25	0	10.513	0
KPNA2	19.0638	93.9836	80.7754	0	88.5767	100	81.1279	52.1369	45.4839	94.0821	49.2951	44.8965	84.3149	34.8062	86.1801	47.8558	83.5952	59.5168	59.3332	85.2144	50.1248	42.9056	77.4122	71.9624	79.3215	68.1304	84.2194	35.8202	36.0699	88.5299	36.114	13.0382	94.4926	100	96.299	100	1.61928	0	0	88.282	0
RPA3	19.0499	92.6513	81.5538	0	80.6874	100	27.4196	30.7975	31.4437	68.2672	30.5258	31.5171	43.4131	8.81007	47.8631	28.8589	20.1939	0	0	20.4569	0	0	26.7146	0	28.8882	0	21.1779	46.2843	46.1154	25.1726	45.8584	20.0984	34.2047	100	40.7182	100	0.223567	0	0	100	0
SDHC	19.04	89.4988	76.7954	0	74.8777	51.6082	10.2144	52.739	49.2436	50.4062	50.213	48.524	13.4968	42.722	17.051	61.6023	80.1586	81.8622	82.3249	81.7571	82.4497	79.5599	80.3789	100	82.1266	100	64.2973	30.8268	30.4744	70.4802	30.6506	8.73472	82.8683	30.2908	87.2815	29.6889	7.54235	25	0	98.448	0
DPM3	19.0304	98.0889	94.9332	0	100	100	63.1003	87.9938	88.383	87.3613	86.4224	87.9277	63.9448	100	67.6164	100	71.9048	82.8022	83.6687	73.721	84.9244	81.641	76.722	100	78.69	100	46.5781	31.965	31.0178	52.8051	31.9357	9.30633	45.2636	30.2908	52.4894	29.6889	1.29339	25	0	80.771	0
DERL2	19.0117	94.9133	85.5045	0	86.6975	65.7292	19.6064	47.7089	54.9714	61.726	52.203	56.7044	29.4463	24.4274	34.1019	54.1563	37.5679	35.0492	36.2168	38.803	38.5005	30.7696	40.0646	43.6216	42.576	46.9012	25.0698	23.6158	24.8935	29.7107	23.8434	6.07272	43.5159	30.2908	50.6682	34.0045	0.57877	25	0	58.989	0
TUBB2B	18.9874	99.8648	99.6328	0	100	100	95.2269	24.4823	20.4142	89.9572	19.2246	19.2833	90.9825	8.36804	48.9059	18.7913	98.6342	67.565	65.5162	96.2029	62.4027	57.1306	95.7262	65.4968	94.4485	60.1777	96.4459	50.727	49.8164	97.3858	50.2056	23.5676	98.2523	100	98.5754	100	0.311656	0	0	55.496	0
REEP2	18.9471	88.715	70.9796	1.63749	84.0905	65.7292	73.4028	28.4476	24.0858	79.8224	23.7039	23.1458	84.6527	10.6502	65.9128	24.0344	88.853	63.1297	59.9207	87.4618	55.7204	49.7903	90.0132	56.1354	90.3069	46.9012	85.3282	28.6826	29.0498	73.0504	28.477	7.92412	89.1467	34.895	90.9458	34.0045	0	50	0	32.225	0
SCG5	18.9365	89.6098	75.1212	0	74.8777	46.4606	90.7035	23.513	19.5477	97.1003	17.9982	18.6371	93.9051	7.86931	94.4632	17.2933	92.9946	68.5563	65.5603	86.8612	63.6804	58.0005	94.7129	56.1354	89.6314	46.9012	99.9853	29.3215	28.8295	99.9853	29.3141	7.93236	99.9266	30.2908	99.9266	29.6889	0.374628	0	0	91.091	0
CHRFAM7A	18.9243	91.3294	81.1867	0	74.8777	36.3857	2.18828	0	0	28.5949	0	0	2.42326	0	2.57013	0	7.26979	0	0	5.7104	0	0	6.90263	0	6.78514	0	0	0	0	0	0	0	0	0	0	0	0.532383	25	0	50.703	0
ATP6V0A2	18.9111	87.6963	66.8233	0.115204	74.8777	100	6.19768	11.9254	11.8373	43.0618	14.6497	12.6597	7.18167	0.631059	9.29652	9.40667	9.50213	0	0	9.00223	0	0	11.0589	0	12.1016	0	23.0944	40.1748	40.7843	27.3535	40.116	16.1438	25.246	100	30.1513	100	2.5766	75	0	35.034	0
PSEN1	18.882	92.2122	81.8035	0	80.6874	100	28.6533	48.1275	45.763	66.8468	47.4372	45.5133	30.166	27.1565	20.7813	47.8558	59.0836	30.9297	30.8415	28.8192	24.7981	18.8558	36.7308	43.6216	33.5879	0	15.2152	41.3791	41.8711	16.2799	41.1367	16.6081	15.0095	100	17.8293	100	44.9892	75	0	23.301	100
VAMP4	18.842	95.3312	87.5312	0	90.0652	100	26.5384	45.807	44.0446	67.6184	42.7376	43.3838	30.6212	28.4987	33.0298	41.548	44.6762	43.3984	40.4758	46.2135	45.7189	39.2778	41.3864	43.6216	43.8537	46.9012	93.1781	31.5538	32.8242	95.1021	31.7962	10.6382	97.5327	100	98.1201	100	63.8519	25	0	21.952	0
NCAPD2	18.8364	78.5752	45.1608	1.63749	74.8777	100	53.6716	43.0019	44.4265	83.2523	45.6528	45.0433	69.9222	21.4092	73.5057	47.8558	25.246	22.4556	21.0383	25.9959	24.7981	18.8558	21.3541	0	23.278	0	36.1213	21.6478	21.8975	41.6801	21.545	4.50142	40.7989	23.5864	47.9366	23.132	0	0	0	99.804	0
STT3A	18.7854	96.578	90.63	0	92.6764	100	54.92	59.6857	65.9274	83.8023	64.7232	67.073	72.2132	34.8062	75.6205	66.3901	47.5841	60.5816	66.0743	49.2111	68.6077	63.3068	54.4573	71.9624	56.8806	75.2901	67.051	67.3741	67.8367	73.0504	66.4782	44.0178	66.5149	100	72.507	100	1.91835	50	0	83.829	0
SYT1	18.783	94.5457	84.9023	0	88.5767	100	88.1921	16.6838	13.2619	86.5828	8.31253	11.0589	89.3083	5.79447	10.1924	9.40667	95.785	63.1297	59.9207	94.0057	55.7204	49.7903	95.315	56.1354	93.4205	46.9012	96.9966	26.0905	24.5998	13.1958	25.7674	5.42237	97.4739	13.9227	13.2765	13.5225	4.30326	50	0	7.391	100
LSAMP	18.7802	93.8633	81.0104	0	86.6975	100	46.9379	21.4569	18.4609	55.2844	15.8467	17.33	41.9445	7.86931	13.5409	17.2933	63.7392	61.6978	58.3199	65.4584	55.7204	49.7903	70.5096	56.1354	72.8595	46.9012	90.4024	34.5131	34.6453	36.885	34.3149	11.2888	93.5967	23.5864	16.6985	23.132	2.57139	75	0	3.9762	0
ULBP3	18.7321	91.782	70.3334	0	74.8777	19.4595	4.17095	4.56748	3.95065	37.431	6.03613	4.71435	4.80247	0	6.26377	0	10.0896	0	0	7.72482	0	0	8.54751	0	9.03216	0	0	0	0	0	0	0	0	0	0	0	47.3528	25	0	24.532	0
RPL9	18.7259	98.9149	97.3564	0	96.1792	100	98.737	100	100	99.5942	100	100	99.1776	100	99.1922	100	0	0	0	0	0	0	0	0	0	0	0	0	0	0	0	0	0	0	0	0	0.473408	0	0	93.108	0
DDX55	18.7227	82.3501	46.1742	0.115204	74.8777	25.4736	17.2125	47.4152	50.022	59.3541	48.245	50.4186	22.8815	20.0221	27.1699	47.8558	17.1685	0	0	17.4333	0	0	21.9709	0	23.9242	0	64.2973	25.2974	25.2901	70.4802	25.3268	6.13764	38.6547	30.2908	45.6528	29.6889	0	0	0	100	0
GOLT1B	18.7011	91.3799	78.6459	0	80.6874	65.7292	42.0473	60.376	60.0088	75.1589	57.8352	59.392	46.9085	42.722	51.3732	57.6663	36.0993	57.637	56.3372	36.2705	53.3485	47.3021	41.9004	56.1354	40.4024	46.9012	28.3522	23.7627	25.3194	33.3749	23.8434	6.23204	42.8404	34.895	49.978	34.0045	0	25	0	79.396	0
ATL1	18.6934	95.0372	85.857	0	88.5767	100	42.3337	25.3488	21.4569	51.818	22.2646	20.6345	34.8656	6.92289	16.6397	17.2933	72.3454	60.5816	57.1964	46.7944	53.3485	47.3021	75.8261	56.1354	53.936	46.9012	87.9204	47.4519	47.5106	37.8837	47.1215	21.4688	88.1187	30.2908	30.0705	29.6889	1.26089	25	0	53.793	0
C19orf25	18.6715	89.2432	69.7312	0	80.6874	65.7292	14.8333	37.5386	36.9805	56.7236	34.425	36.393	14.2899	27.1565	16.3607	39.0513	22.9549	25.76	26.0611	21.9136	24.7981	18.8558	26.3915	0	28.5358	0	95.7262	20.7226	21.9122	96.9085	20.7373	4.60085	78.5578	24.7246	83.654	24.2537	0	0	0	84.416	0
SMC4	18.6695	82.4254	54.472	0	74.8777	100	57.7104	28.1539	27.4049	85.025	30.1366	27.8014	62.2558	7.86931	66.0303	28.8589	26.5825	22.4556	22.551	27.5432	24.7981	18.8558	21.7947	0	23.748	0	45.1021	35.9891	37.1273	51.2704	36.6427	14.3422	61.852	34.895	68.1084	100	0.257337	0	0	100	0
PSEN2	18.6662	89.5837	75.4002	0.115204	74.8777	100	10.2438	41.2836	46.7763	50.4356	41.4892	47.1141	16.1551	17.6352	19.9148	40.2115	27.9336	40.1748	38.6107	24.5255	40.7108	34.182	29.975	0	32.1633	0	83.6907	23.7627	23.6599	88.0966	23.8434	5.42916	23.3808	27.8749	28.1613	27.3633	42.6719	75	0	12.653	100
IGFBPL1	18.6442	96.1173	91.2028	0	93.8341	100	6.16831	6.51344	5.40461	42.953	9.03216	6.08019	4.6556	0	6.12425	0	87.869	35.0492	32.8683	89.265	38.5005	32.0412	66.2799	43.6216	68.7766	46.9012	25.3488	13.8567	13.2031	30.0264	14.2312	1.71718	51.0134	15.083	58.2171	15.396	0.10491	0	0	25.133	0
ATP2C1	18.6051	90.8028	77.5738	0	80.6874	100	40.843	65.0316	60.9634	76.7495	60.2732	59.6123	44.4706	45.86	48.8765	61.6023	49.1996	73.0651	72.1104	46.8391	69.4522	64.5613	59.4801	65.4968	57.0128	60.1777	44.1401	53.2163	55.9847	50.235	52.6215	29.7153	35.7468	100	42.5393	100	3.04003	50	0	92.696	0
NARS	18.6014	96.0305	90.5713	0	92.6764	100	71.567	87.59	87.6487	90.7569	85.2695	86.9731	80.7461	100	83.0959	100	0	0	0	0	0	0	0	0	0	0	0	0	0	0	0	0	0	0	0	0	0	0	0	100	0
SFT2D3	18.5978	93.6581	83.3896	0	80.6874	65.7292	0	0	0	0	0	0	0	0	0	0	16.2285	0	0	16.4877	0	0	19.9442	0	21.8387	0	35.7615	40.7843	40.7402	41.3056	41.1367	16.6321	14.9288	100	17.7412	100	0	50	0	36.604	0
SFN	18.5946	97.2961	94.0667	0	93.8341	100	98.8838	22.6759	24.5557	99.6427	24.6145	25.0257	98.8838	5.79447	98.8985	26.4062	26.7587	22.4556	22.551	27.688	24.7981	18.8558	10.8239	0	11.8226	0	97.0774	31.5538	30.1219	97.8998	31.6199	8.72607	96.4165	20.9208	97.4886	20.5008	2.32472	0	0	43.376	0
LSM3	18.5939	96.5551	90.7035	0	86.6975	36.3857	19.2099	63.7098	62.8874	61.2758	63.0342	62.2558	30.0485	50.2251	34.7188	66.3901	63.5189	80.2247	80.6139	65.2916	78.455	74.541	60.5963	100	63.2105	100	49.3024	36.863	36.7014	55.6616	37.0025	13.1764	70.7519	100	76.4503	100	0	0	0	100	0
HIRA	18.5809	91.1017	79.1306	1.63749	80.6874	31.2014	70.539	68.1892	66.0596	90.3322	63.5336	64.9728	74.2547	45.86	77.5151	61.6023	18.2112	0	0	15.5731	0	0	21.31	0	18.8868	0	16.5149	22.1545	22.7199	19.0263	22.3528	5.04879	24.8568	23.5864	29.7254	24.2537	0	0	0	98.96	0
SMPD3	18.5685	90.8156	81.2601	0.115204	84.0905	100	44.9185	22.9549	22.059	78.8201	21.6038	21.9856	22.8227	6.35645	27.1112	21.1705	65.8393	33.0812	31.6346	26.1114	24.7981	18.8558	41.9885	43.6216	20.8841	0	53.8478	33.676	33.0739	60.0969	33.8449	10.8111	66.0743	34.895	54.7658	34.0045	3.87659	25	0	46.886	0
DARS	18.5477	93.1296	82.9637	0	80.6874	100	70.1425	82.0605	81.9944	90.1599	78.5945	80.8636	79.5418	58.0572	82.0385	73.2854	0	0	0	0	0	0	0	0	0	0	0	0	0	0	0	0	0	0	0	0	0.598061	0	0	99.978	0
LARS	18.5476	91.361	77.75	0	80.6874	100	52.7317	78.2567	76.5017	82.7977	75.8628	75.8261	64.87	58.0572	68.5857	73.2854	0	0	0	0	0	0	0	0	0	0	0	0	0	0	0	0	0	0	0	0	0.586436	0	0	99.982	0
YARS	18.5444	81.1742	53.8258	1.63749	74.8777	100	59.7371	63.6804	62.5349	85.8819	61.5803	61.6537	50.8298	42.722	55.1917	57.6663	0	0	0	0	0	0	0	0	0	0	0	0	0	0	0	0	0	0	0	0	4.729	0	0	100	0
PNO1	18.542	83.9815	61.2278	0.115204	74.8777	51.6082	37.9131	44.9258	44.3971	75.1589	46.791	44.7643	24.5264	20.0221	28.8295	47.8558	17.2566	0	0	17.5888	0	0	22.0003	0	23.9536	0	63.2619	24.989	25.1873	62.5422	24.8348	6.00815	35.1667	30.2908	41.8857	29.6889	0	0	0	97.441	0
COPS8	18.5415	93.0012	80.0558	0	86.6975	100	68.5123	69.5403	64.4001	89.5367	64.6497	62.7992	68.5416	45.86	72.2132	61.6023	64.9728	84.6894	84.8803	66.7332	83.5952	80.1731	68.9088	77.7127	66.8233	75.2901	77.4416	39.9324	40.5933	82.7508	39.8443	15.9787	73.2046	100	78.8809	100	0	0	0	99.952	0
HIST3H2BB	18.5142	90.9175	66.1918	0	74.8777	31.2014	38.0526	5.63225	6.44735	58.1061	5.90395	6.87326	5.47804	0	4.30313	0	0	0	0	0	0	0	0	0	0	0	0	0	0	0	0	0	0	0	0	0	0	0	0	65.861	0
SYT11	18.4911	93.2698	79.2774	0	86.6975	100	83.2134	38.8163	35.5559	87.0746	33.8523	34.5278	84.124	22.9158	61.7859	35.0272	92.6421	65.832	62.8066	90.6689	59.6343	54.0719	93.8023	56.1354	92.4365	46.9012	15.362	13.8567	14.2459	17.587	14.2312	2.00503	30.1219	15.083	36.158	15.396	2.03611	25	0	39.664	0
SRPRB	18.4672	97.809	93.0239	0	96.1792	100	55.1623	68.6958	71.2733	83.9093	67.9468	71.4202	52.46	58.0572	56.7044	73.2854	45.0433	64.6718	67.1171	46.5262	63.6804	57.5572	53.8846	71.9624	56.3372	68.1304	61.1837	62.7699	62.5936	67.5356	61.8446	37.2165	73.0357	100	78.69	100	0.171881	25	0	95.77	0
RAP2A	18.4623	93.3793	84.682	0	86.6975	100	45.4692	42.9138	37.0686	79.078	37.5092	36.2021	42.8697	24.4274	29.7841	35.9671	63.7098	66.6765	63.5923	50.4369	61.0222	55.5817	70.2893	56.1354	55.0154	46.9012	95.9833	35.0492	34.8216	62.5422	34.8069	11.3678	88.3316	34.895	69.5991	34.0045	2.31986	0	0	73.87	0
CLN6	18.4548	90.2967	72.507	0	84.0905	57.5855	23.9683	54.2958	59.392	65.5796	53.1796	59.4801	39.5506	34.8062	44.1621	61.6023	27.2434	25.76	27.6472	28.1228	28.4109	22.4821	30.0338	0	32.2367	0	17.1024	26.4062	26.1419	19.8487	26.3769	6.57942	27.8528	34.895	33.5218	34.0045	0.0878119	50	0	45.554	0
ATP6V0C	18.4411	92.3425	77.5297	0	80.6874	41.4819	91.805	97.6869	97.6135	97.4466	97.5841	97.5033	94.3751	100	93.9932	100	6.91732	0	0	6.0839	0	0	7.28448	0	7.50477	0	92.6935	32.2514	32.7948	48.5093	32.1119	10.2592	90.4318	100	70.9869	100	0.957498	50	0	100	0
TIMM22	18.4123	89.8116	70.6418	0	74.8777	36.3857	20.539	51.711	49.8017	62.5501	51.8211	49.4933	20.1498	31.6674	24.4382	57.6663	42.4291	41.7829	43.3838	43.9832	44.1475	37.5634	48.0247	43.6216	50.5801	46.9012	31.0839	38.0452	39.859	36.3857	37.8176	15.0407	36.9584	100	18.4168	100	0	25	0	96.715	0
DOLPP1	18.4017	90.0644	76.3842	0	74.8777	65.7292	16.8307	37.0539	39.1981	58.8871	34.66	38.6107	21.5744	20.0221	25.8628	37.0172	50.962	49.6696	47.7456	52.5333	48.8031	42.3698	48.054	56.1354	50.6242	60.1777	67.4916	24.3134	24.5264	73.4249	24.3281	5.85178	35.6807	27.8749	42.4365	27.3633	0	0	0	92.442	0
SARS	18.3932	94.6408	88.9558	0	91.4564	100	75.2313	91.122	90.9972	92.0243	90.7916	90.63	75.6058	100	78.69	100	0	0	0	0	0	0	0	0	0	0	0	0	0	0	0	0	0	0	0	0	0.304171	0	0	100	0
TMEM63B	18.3883	98.3007	96.3724	0	96.1792	100	53.5101	77.6179	73.6158	83.1752	78.4036	73.5791	52.4894	58.0572	56.719	73.2854	73.7406	75.8849	74.0344	52.0987	73.3221	68.7728	66.1184	77.7127	61.5068	75.2901	74.7834	26.7734	27.2727	80.2174	26.8101	7.18489	86.5032	34.895	90.3363	34.0045	0	75	0	11.055	0
SPNS1	18.3824	96.6754	90.3069	0	90.0652	100	66.1551	82.2661	84.6674	88.6433	86.2315	86.0185	55.0595	100	59.2157	100	7.34322	0	0	6.52566	0	0	7.62226	0	7.84256	0	46.5781	24.6145	24.2914	52.8051	24.497	5.52474	18.1524	27.8749	21.9048	27.3633	0	50	0	70.71	0
TMEM41B	18.3554	90.5536	73.2119	0	80.6874	100	44.9479	51.4466	54.1195	78.8318	48.2083	53.7818	29.1526	38.0394	33.7935	54.1563	49.1262	49.6696	51.0354	50.781	50.1248	43.7191	53.1062	43.6216	55.5441	46.9012	26.274	42.7669	41.313	31.0912	43.2149	17.0426	34.9391	100	41.6508	100	0.312916	25	0	87.058	0
ROMO1	18.317	96.8869	91.1734	0	93.8341	100	78.0731	94.096	93.7876	93.0174	93.2589	93.4205	77.5297	100	80.2467	100	93.1121	88.6253	89.1687	93.7893	88.0966	85.5544	93.7876	100	94.4192	100	67.4916	43.5453	44.2796	73.4249	43.2149	18.5829	66.5957	100	72.5878	100	0	25	0	100	0
FEN1	18.3018	96.6067	91.335	0	91.4564	100	63.1223	28.7854	27.4196	87.3708	27.5811	27.2434	69.4963	5.79447	73.1091	23.1385	37.098	56.6016	54.3545	38.2575	58.0996	51.3187	43.281	43.6216	45.8217	46.9012	52.1956	67.3741	69.3274	58.665	66.4782	46.1985	73.1679	100	78.8368	100	1.67326	0	0	98.532	0
LAMTOR3	18.2969	98.1559	93.7142	0	100	100	19.533	56.9173	54.8539	54.3339	53.2237	54.2811	25.2607	38.0394	27.9777	50.9473	47.6135	79.5932	79.0865	49.256	78.455	75.139	51.1382	77.7127	53.6055	75.2901	22.8374	62.7699	63.4234	27.0304	61.8446	38.4092	36.3489	100	43.1414	100	0.298027	0	0	90.756	0
HACD3	18.2709	98.373	95.8437	0	96.1792	100	53.7157	47.4372	47.2316	69.5079	41.4305	46.1301	40.2555	40.0113	40.4024	54.1563	70.9796	80.2247	79.8208	72.8665	78.455	74.541	78.4256	77.7127	80.2761	75.2901	31.3702	48.9499	52.3939	23.6305	48.4579	25.9534	50.1616	100	41.592	100	0	75	0	22.678	0
TUBB3	18.2614	99.4573	98.8838	0	100	100	85.622	23.5571	19.4889	87.8253	18.6591	18.6224	73.9169	7.86931	41.5186	17.2933	9.12028	0	0	8.10422	0	0	9.23777	0	9.88398	0	96.5634	38.4638	38.4932	85.1814	38.1994	14.0433	94.3163	30.2908	94.0226	29.6889	0	0	0	31.772	0
SEC22B	18.2369	98.7496	95.7262	0	100	100	47.4299	40.4465	44.544	80.0965	42.5319	45.2049	50.6095	16.7871	54.9273	40.2115	0	0	0	0	0	0	0	0	0	0	0	0	0	0	0	0	0	0	0	0	2.87419	25	0	0	0
RPN1	18.2276	99.5662	98.6048	0	100	100	73.6525	91.0192	92.3043	91.4731	92.7302	92.9285	84.0358	100	85.9451	100	80.3202	100	100	81.926	100	100	85.0345	100	86.5766	100	42.8036	67.3741	67.8367	48.9132	66.4782	44.0178	55.5368	100	62.3586	100	1.52216	50	0	99.8	0
SLC27A2	18.2136	83.1578	49.1408	1.63749	80.6874	46.4606	79.975	10.6917	17.8734	93.6878	14.1577	18.4755	58.8633	2.5159	62.858	18.7913	94.1548	47.2904	50.1689	94.7327	51.6449	44.7897	93.4352	56.1354	94.0814	60.1777	85.152	30.702	31.6493	89.2716	30.5478	9.44985	92.5319	22.6392	95.0286	22.2157	1.66159	25	0	46.95	0
ITFG1	18.191	92.5588	81.216	0	84.0905	100	35.2108	52.6215	50.257	60.1434	49.229	49.3905	28.712	36.3974	30.1072	50.9473	60.0529	75.8849	75.1505	54.4239	73.3221	68.9887	65.105	71.9624	53.6936	68.1304	54.8318	31.7741	32.0311	61.0736	31.6199	9.75855	78.9984	34.895	84.0285	34.0045	0.242169	100	0	3.9254	0
CMTM8	18.1711	96.1405	87.8543	0	84.0905	41.4819	32.3322	27.7133	29.226	71.5948	29.6226	29.6079	22.5878	6.35645	26.8762	26.9863	63.1077	35.0492	34.7041	64.867	38.5005	32.0412	67.1905	43.6216	69.6431	46.9012	0	0	0	0	0	0	0	0	0	0	0.688095	25	0	29.295	0
ACTB	18.1591	98.5505	96.9012	0	96.1792	100	99.5741	100	100	99.8603	100	100	99.6769	100	99.6916	100	99.3832	100	100	99.4416	100	100	99.3244	100	99.3538	100	52.1956	42.7669	43.9712	58.665	42.8697	18.8889	56.2124	100	63.0122	100	25.9986	0	0	99.959	0
CNTFR	18.1494	98.8103	96.8277	0	96.1792	100	82.6553	39.5359	34.6306	94.5648	34.7922	33.7494	72.742	18.6911	61.5068	32.6039	89.1027	64.6718	61.9621	90.4065	59.6343	54.0719	79.9383	56.1354	81.7007	46.9012	75.9363	37.2522	37.0098	55.6616	37.2155	13.2404	88.7722	100	49.743	100	34.7125	25	0	9.7231	0
ECEL1	18.1438	82.2141	58.922	0.115204	74.8777	12.9461	87.4284	10.376	15.362	96.0618	12.0429	15.6411	71.993	1.60702	75.3855	12.9975	17.1538	0	0	17.4191	0	0	9.67837	0	10.3686	0	77.4416	17.8954	19.577	82.7508	17.9836	3.73447	63.9888	20.1571	70.1278	20.5008	0.957498	50	0	29.633	0
ATP6V1G1	18.129	99.1237	95.9906	0	100	100	76.5751	94.3531	94.2429	92.5179	93.582	93.9198	82.7728	100	84.8142	100	87.2962	100	100	88.71	100	100	90.7622	100	91.7462	100	88.1627	39.323	40.6374	91.5186	39.3303	16.0258	81.7888	100	86.3416	100	0.304171	0	0	99.381	0
ATP6AP1	18.0963	90.0256	73.1091	0	80.6874	100	63.6584	90.6888	90.9532	87.5671	92.0106	91.0853	76.6779	100	70.3774	100	79.5271	100	100	76.6854	100	100	83.5659	100	84.873	100	80.7167	39.0072	38.0526	74.7981	38.7796	13.704	85.0933	100	89.1173	100	1.84245	50	0	99.984	0
KRT1	18.0892	98.7164	96.6074	0	94.9904	100	99.721	18.9015	16.5663	99.9085	21.3247	16.9922	99.7797	2.5159	99.7797	18.7913	7.18167	0	0	6.40501	0	0	7.24042	0	7.46071	0	97.8484	32.4938	29.7694	98.3918	32.6994	8.58825	98.8545	19.4522	99.0013	19.7168	3.7209	0	0	29.467	0
ATL2	18.0892	93.0135	84.2561	0	84.0905	100	48.9646	58.878	62.153	80.9112	62.2118	63.0195	52.6803	33.3473	56.8806	61.6023	46.7763	61.6978	63.6804	48.3451	68.6077	63.577	55.221	65.4968	57.6443	68.1304	43.1855	59.6417	59.627	49.2804	58.8119	33.7358	33.2428	100	39.602	100	0.546944	25	0	99.177	0
ATP6V1F	18.0863	97.9603	92.8624	0	100	100	85.0345	97.1655	96.791	95.3087	97.004	96.6735	90.9385	100	91.805	100	95.5941	100	100	95.4135	100	100	96.2256	100	96.4753	100	84.4838	43.9786	42.0767	79.1893	43.582	16.8125	91.3497	100	93.4719	100	0.209783	0	0	100	0
TAC3	18.0643	87.7166	72.7273	0.115204	74.8777	25.4736	92.2309	11.4995	10.3833	83.7538	8.37127	9.78117	8.8853	2.91414	8.1216	9.40667	68.7766	38.5739	36.9805	10.1658	0	0	53.253	43.6216	9.9721	0	0	0	0	0	0	0	0	0	0	0	1.83414	0	0	62.975	0
XPO5	18.0566	94.0677	83.654	0	88.5767	100	22.8962	46.9158	49.2583	64.6746	49.787	49.978	37.7882	21.4092	42.3557	50.9473	17.2713	0	0	17.6029	0	0	19.1071	0	20.9282	0	26.274	55.7351	58.5695	31.0912	55.1035	32.6029	41.7462	100	48.9646	100	2.16326	0	0	97.34	0
ENY2	18.0358	91.9633	72.9329	0	80.6874	51.6082	27.8969	71.009	71.523	65.7734	70.9062	71.4349	36.393	50.2251	40.9899	66.3901	34.5572	41.7829	42.106	35.7417	42.5466	35.996	45.7923	43.6216	48.4359	46.9012	93.839	20.2085	20.0323	95.572	20.2159	3.84203	82.8683	22.6392	87.2815	22.2157	0	0	0	93.461	0
SCG2	18.0294	95.2432	87.7221	0	88.5767	100	93.582	21.8681	17.6972	97.8054	16.9482	16.6104	92.9946	6.35645	93.6261	9.40667	95.0507	53.1429	50.5654	81.082	40.7108	34.182	94.9772	56.1354	47.3491	46.9012	99.6182	34.7041	33.3089	99.6475	34.6453	10.5428	99.9559	26.0684	99.9559	25.6177	0.965553	0	0	47.369	0
HIST2H3A	18.0252	99.973	99.7797	0	100	100	2.08548	0	0	28.1477	0	0	2.12953	0	2.12953	0	0	0	0	0	0	0	0	0	0	0	0	0	0	0	0	0	0	0	0	0	0	0	0	0	0
ANKLE2	17.9964	83.7915	61.6537	0	74.8777	65.7292	34.9905	59.3259	60.0529	73.3645	63.4161	61.0222	51.9313	31.6674	56.2197	61.6023	23.1899	25.76	26.7	23.6627	28.4109	20.8315	22.8815	0	24.8348	0	63.2619	42.341	44.8671	69.577	42.8697	20.3768	27.8528	100	33.5218	100	0	25	0	100	0
LAMTOR4	17.9946	98.2562	94.4779	0	96.1792	65.7292	89.6461	96.3137	96.3284	96.7824	96.0347	96.1815	86.4004	100	88.0452	100	81.8622	88.6253	89.1687	79.4413	88.0966	85.5544	80.5405	100	80.5698	100	16.5149	28.4036	28.8882	19.0263	28.2347	7.85018	31.5245	30.2908	37.7074	29.6889	0.0995648	0	0	94.995	0
GNAI3	17.9816	99.7618	99.3685	0	100	100	6.1169	17.5062	14.8921	42.8025	20.3995	15.362	8.91467	2.5159	11.6904	18.7913	64.6938	76.5531	76.9717	66.4447	82.4497	79.3047	65.9128	100	68.4241	100	15.5603	59.6417	63.607	17.8	58.8119	38.6482	16.111	100	19.2392	100	0.394918	0	0	61.142	0
MAPK1IP1L	17.975	95.6528	85.9451	0	86.6975	65.7292	29.1967	63.137	64.4735	69.4876	66.2506	64.9875	43.8244	38.0394	48.2156	66.3901	38.2729	71.523	72.0076	39.5557	76.7514	72.8526	47.8778	71.9624	50.4479	75.2901	0	0	0	0	0	0	0	0	0	0	0	0	0	67.057	0
PFDN4	17.9649	97.2167	91.5553	0	92.6764	100	24.3942	42.0179	39.3523	65.8869	38.5813	38.7575	25.4663	28.4987	29.8869	39.0513	44.3971	50.7417	49.8311	45.9605	42.5466	35.1055	44.052	56.1354	41.8564	46.9012	93.5673	53.2163	55.9994	89.7489	52.6215	29.7475	83.7274	100	88.0305	100	0.756728	0	0	83.226	0
UBE2N	17.9636	99.2442	97.797	0	100	100	65.5603	77.7427	73.4763	88.4054	74.9449	72.6245	76.8101	58.0572	79.6446	73.2854	76.5164	84.6894	84.3663	78.2617	83.5952	80.5482	68.3507	100	70.8033	100	85.7688	59.6417	63.0195	84.917	58.8119	37.8332	76.7881	100	82.0311	100	2.70377	0	0	100	0
FERMT2	17.9625	84.8345	69.1585	0.115204	74.8777	65.7292	79.4904	64.7966	65.2959	93.5308	59.7004	63.9007	84.8876	45.86	86.7381	61.6023	54.6042	65.832	68.4535	56.318	70.3187	65.6223	65.2666	65.4968	67.7486	68.1304	55.6469	59.6417	54.9273	61.9254	58.8119	28.6694	53.1135	100	60.1483	100	36.266	25	0	99.993	0
TOMM22	17.9481	98.7441	97.6502	0	94.9904	100	46.8204	84.1019	84.7334	79.7574	84.3663	84.7188	63.9301	100	67.6017	100	84.4764	100	100	85.9529	100	100	88.4124	100	89.6167	100	54.8318	53.2163	50.1395	61.0736	52.6215	23.8693	51.2557	100	58.4814	100	0.352313	25	0	99.851	0
TNFAIP8L2	17.9423	93.8934	82.391	0	86.6975	51.6082	72.7199	15.0389	16.7132	91.1397	17.9175	17.2566	49.8899	2.08604	54.2517	17.2933	34.2488	22.4556	22.551	35.3746	24.7981	18.8558	17.8881	0	19.6505	0	83.2575	35.0492	34.9684	87.7148	35.2475	12.2038	91.1147	100	93.9932	100	0.500581	0	0	53.378	0
NEDD8	17.9357	95.3781	87.2815	0	88.5767	100	42.2015	90.329	88.3243	77.4713	89.345	87.869	63.5042	100	67.1905	100	63.842	79.5932	79.0278	61.083	77.6105	73.9102	65.0169	100	67.5576	100	0	0	0	0	0	0	0	0	0	0	1.90556	0	0	100	0
EBP	17.9337	98.1391	95.1682	0	96.1792	100	86.8997	54.7804	58.4227	95.9048	53.6569	58.5695	62.4908	36.3974	66.2506	66.3901	92.4659	81.8622	81.4216	93.3719	82.4497	79.5599	93.3324	100	93.9492	100	74.2179	37.4798	38.1407	79.6519	37.6046	14.4537	72.5437	30.2908	78.242	29.6889	0.619777	75	0	2.9613	0
EMC6	17.9211	93.1723	77.0745	0	84.0905	51.6082	62.1971	87.2522	87.2522	86.9818	85.3723	86.7675	65.8981	100	69.5991	100	87.399	100	100	88.7871	100	100	88.5593	100	89.7782	100	29.226	25.4957	24.9963	34.3736	25.6499	6.06553	47.0113	27.8749	54.2444	27.3633	0.100149	50	0	79.519	0
CHGA	17.9152	99.7184	99.1335	0	100	100	99.53	21.2513	21.9709	99.8506	18.2846	21.4422	95.1975	7.40125	95.5353	20.0764	88.1921	55.5368	53.8405	65.7618	44.1475	36.6962	90.9385	65.4968	52.7096	60.1777	97.8264	27.4783	27.9483	98.3698	27.5004	7.57404	99.3538	17.33	99.3832	17.4973	5.25768	0	0	15.789	0
ASNA1	17.8353	94.8423	87.1053	0	90.0652	100	52.3865	92.554	91.335	82.6451	92.0106	90.7843	70.069	100	73.6525	100	0	0	0	0	0	0	0	0	0	0	0	0	0	0	0	0	0	0	0	0	0.473408	0	0	95.884	0
SURF4	17.8058	96.0711	91.1588	0.115204	91.4564	100	82.9344	92.2823	93.6701	94.6672	94.0373	94.2723	91.0706	100	91.9371	100	85.2695	100	100	86.7534	100	100	90.4832	100	91.5112	100	46.8424	36.3269	37.2008	53.0621	36.3122	13.2939	22.4335	100	27.1773	100	0.798619	25	0	90.9	0
PSAT1	17.7564	88.9534	75.2533	0.115204	80.6874	100	90.5126	35.1593	31.943	97.0441	30.3569	30.9003	83.0225	14.0837	85.0639	28.22	88.5005	75.1579	73.6672	89.8357	72.1325	67.4219	88.8383	77.7127	90.0132	75.2901	70.5463	42.341	44.3237	74.7981	42.0253	18.6083	77.1626	34.895	82.3616	34.0045	1.91408	0	0	82.383	0
KRAS	17.7408	94.6289	85.1373	0	86.6975	100	15.0095	45.572	42.6347	56.9384	45.3591	42.7082	22.2353	20.0221	26.5531	41.548	34.0285	46.0714	44.544	35.0518	44.1475	37.5634	35.3209	43.6216	37.7295	46.9012	77.4416	62.7699	61.1911	68.9969	61.8446	35.5118	83.0151	100	67.1464	100	15.304	0	0	91.981	100
NPY	17.739	97.5672	92.9211	0	90.0652	41.4819	96.6809	16.86	14.8774	98.9349	13.6657	14.1284	71.0971	5.32317	69.4963	15.4355	95.4325	44.8891	43.1855	7.52197	0	0	90.3216	43.6216	8.75312	0	81.0839	13.8567	13.2912	85.7762	14.2312	1.76295	92.6274	13.9227	95.0947	14.0786	6.24055	0	0	25.869	0
UTS2	17.7257	98.6391	96.8718	0	88.5767	31.2014	74.8274	3.86988	4.05346	63.0191	4.78044	4.80247	2.39389	0	2.54075	0	6.81451	0	0	5.95036	0	0	6.932	0	7.03481	0	0	0	0	0	0	0	0	0	0	0	0.165229	0	0	23.014	0
CDH13	17.7146	92.6698	81.7301	0	84.0905	100	66.2359	24.8788	22.2793	88.6772	26.0464	22.529	71.3908	6.92289	74.8568	26.4062	72.0664	53.1429	52.9006	71.8296	42.5466	35.996	73.3588	56.1354	75.4149	46.9012	83.3749	36.863	34.0579	87.8176	37.2155	11.4868	86.885	21.758	90.6888	21.3436	25.4589	50	0	7.1649	0
RPLP1	17.6815	98.9809	98.1789	0	93.8341	100	98.4873	100	100	99.5117	100	100	99.2216	100	99.2363	100	99.0601	100	100	99.1314	100	100	99.2804	100	99.3097	100	82.0091	33.9183	33.4704	86.65	33.698	10.5048	83.0151	100	87.3843	100	0.601971	0	0	100	0
H2AFY	17.6664	96.7041	90.0132	0	91.4564	100	48.4359	68.4095	63.3573	80.624	70.1571	62.902	40.7108	50.2251	45.2636	66.3901	0	0	0	0	0	0	0	0	0	0	0	0	0	0	0	0	0	0	0	0	0.62579	0	0	57.286	0
HBE1	17.6378	95.4776	82.9197	0	88.5767	65.7292	97.3858	6.69702	5.8452	99.1508	9.49479	6.52078	8.72375	0.631059	11.4701	9.40667	10.5742	0	0	10.207	0	0	8.67969	0	9.19371	0	99.8311	25.7233	25.716	99.8311	25.7674	6.34922	97.1802	30.2908	97.9292	29.6889	1.90131	0	0	32.969	0
NDUFB1	17.6011	97.2734	94.3751	0	92.6764	65.7292	78.1025	84.8803	84.917	93.0286	81.7521	83.8596	69.5844	100	73.1972	100	93.2295	100	100	93.913	100	100	92.9358	100	93.6848	100	96.6956	43.1561	44.9846	97.5914	42.8697	19.1329	90.6888	100	93.6408	100	0	25	0	94.133	0
SCD	17.5894	91.2536	75.6646	0	80.6874	65.7292	99.3685	53.4146	47.7309	99.7975	45.9979	46.2036	97.1802	36.3974	93.4792	47.8558	98.032	73.0651	70.7005	98.1237	69.4522	64.1755	97.1508	71.9624	97.4152	68.1304	93.4645	37.4798	38.9631	95.3297	37.2155	14.4202	79.9457	100	84.8142	100	2.93067	0	0	89.685	0
TM9SF3	17.5791	97.6066	93.6261	0	93.8341	100	67.3961	80.5331	81.7301	89.0877	78.2494	80.8782	65.9128	100	69.6137	100	69.3494	88.6253	89.1687	71.1896	88.0966	85.5544	73.7113	100	75.7967	100	22.8374	62.7699	62.5936	27.0304	61.8446	37.2165	26.5678	100	31.9136	100	0.156368	100	0	56.233	0
PFDN6	17.5479	93.1601	78.0878	0	80.6874	100	35.7468	74.0197	71.5377	73.8339	70.5243	70.5831	48.2156	50.2251	52.6656	66.3901	51.0354	38.5739	39.0219	52.6082	37.3183	30.6104	55.4413	43.6216	57.0715	37.847	63.2619	35.9891	36.628	69.577	35.9451	12.9218	81.5538	100	86.1287	100	0.244298	0	0	100	0
CYP51A1	17.5462	96.7098	90.8357	0	92.6764	100	34.1313	23.6745	23.4543	69.2378	24.4676	23.513	32.1927	4.11168	36.6574	21.1705	7.60758	0	0	6.59273	0	0	7.6957	0	7.93068	0	74.027	42.341	43.281	79.4463	42.0253	17.8043	56.1463	34.895	62.9314	34.0045	1.98319	50	0	2.8204	0
ITM2B	17.5388	87.9125	74.0931	1.63749	80.6874	100	91.4965	94.5734	94.3163	97.3602	93.795	93.9492	85.2401	100	87.0466	100	98.5167	100	100	98.5887	100	100	99.0454	100	99.0748	100	90.5493	40.4538	40.8283	93.2002	40.116	15.7094	38.5225	100	44.2649	100	2.00953	75	0	75.195	0
TMEM33	17.5351	95.4015	87.7074	0	88.5767	100	16.0596	32.8242	32.4717	58.2158	32.8536	32.3102	11.7492	12.2308	15.1417	33.4557	22.529	28.4697	28.7634	22.945	31.3556	25.1437	34.425	0	36.7895	0	47.0994	43.9786	45.3371	53.3191	43.9859	20.0852	20.5904	100	24.967	100	0	50	0	23.885	0
FAIM2	17.5329	92.0132	79.5124	0	74.8777	65.7292	85.9891	23.8288	21.8975	90.3025	18.4829	20.6785	90.072	8.36804	41.2689	18.7913	92.6274	63.1297	59.9207	89.7277	55.7204	49.7903	92.9652	56.1354	89.4551	46.9012	97.1435	30.702	29.6372	85.1814	30.6506	8.257	96.6809	20.1571	63.842	19.7168	0.158752	75	0	13.07	0
CTNNA2	17.5316	98.5228	95.6088	0	94.9904	100	35.6367	16.4635	11.896	62.0993	8.41533	9.29652	46.7763	5.79447	16.5222	9.40667	68.1745	44.8891	43.1855	20.0865	0	0	74.1225	43.6216	21.8681	0	95.2269	33.1106	33.676	70.1057	32.8536	10.6574	96.0934	100	86.1287	100	2.21464	0	0	24.923	0
AARS	17.5283	90.624	80.6139	0.115204	74.8777	100	81.5098	82.8609	83.1987	94.2127	79.3288	81.9797	83.0078	58.0572	85.0492	73.2854	0	0	0	0	0	0	0	0	0	0	0	0	0	0	0	0	0	0	0	0	1.27707	0	0	100	0
EBPL	17.5244	97.8875	93.6555	0	86.6975	31.2014	47.5841	53.5615	58.9808	80.1685	55.5882	59.8766	52.3572	29.981	56.6016	57.6663	84.3296	56.6016	58.5842	85.7683	59.6343	52.8947	85.5632	56.1354	87.0466	60.1777	0	0	0	0	0	0	0	0	0	0	0	25	0	34.637	0
CDK2	17.5052	77.2479	42.0179	1.63749	74.8777	41.4819	51.8431	42.106	44.7055	82.3953	47.518	45.8805	47.6722	16.7871	52.1516	45.2563	23.7774	25.76	26.1712	24.3384	28.4109	22.4821	25.3635	0	27.449	0	38.6914	45.7703	45.2049	44.522	46.4606	20.872	22.3087	100	27.0231	100	8.0924	0	0	98.878	100
MKLN1	17.5018	71.0736	28.2567	1.63749	74.8777	25.4736	11.9988	36.5546	37.2008	53.0138	38.4638	37.5239	15.6998	14.0837	19.4155	37.9938	22.059	28.4697	27.4563	22.6009	31.3556	25.1437	28.6826	0	30.7828	0	46.8424	27.3241	28.9029	53.0621	27.2801	7.96948	25.4443	100	30.3789	100	0.390509	0	0	80.891	0
GNB2L1	17.5009	98.0274	93.9932	0	96.1792	100	0	0	0	0	0	0	0	0	0	0	0	0	0	0	0	0	0	0	0	0	0	0	0	0	0	0	0	0	0	0	4.27388	0	0	0	0
NOMO2	17.5008	93.3672	80.8195	0	84.0905	100	7.88662	8.77515	6.34454	46.5595	11.639	6.932	8.75312	0.631059	11.4848	9.40667	9.44338	0	0	8.90675	0	0	10.4861	0	11.3967	0	41.7976	21.5156	21.4275	47.8852	21.545	4.3787	49.5594	22.6392	56.7631	22.2157	0	25	0	19.637	0
MCM6	17.498	91.0128	72.6392	0	80.6874	100	50.492	40.1748	39.4184	81.7239	41.7242	39.6093	59.1129	15.9879	63.137	40.2115	30.0632	30.9297	30.3716	23.2893	28.4109	21.368	22.6171	0	24.4823	0	50.5948	59.6417	53.6496	56.9614	61.8446	29.8847	66.3754	100	72.3821	100	0.685954	0	0	100	0
HBA1	17.463	99.9838	99.9413	0	100	100	99.8238	26.1419	25.1579	99.9422	26.2006	25.2166	99.765	4.52734	99.765	23.1385	0	0	0	0	0	0	0	0	0	0	0	0	0	0	0	0	0	0	0	0	2.08997	0	0	0	0
SUMO2	17.4394	99.5608	99.0601	0	100	100	52.5408	90.3657	88.5739	82.7161	88.6988	87.9131	72.3601	100	75.7527	100	88.2362	100	100	89.6352	100	100	91.6728	100	92.6274	100	39.7342	48.1495	46.7029	45.6455	47.7016	20.6705	53.936	100	60.912	100	1.52582	0	0	96.397	0
B3GAT3	17.4215	90.9048	73.9169	0	80.6874	65.7292	52.1809	72.6832	72.7273	82.5632	67.609	71.567	60.0529	50.2251	58.7458	66.3901	67.8073	83.8155	83.3603	64.8064	82.4497	78.8541	72.4042	100	67.7339	100	55.2504	34.2194	36.0846	61.5068	33.9624	12.3684	76.7146	100	81.9577	100	2.90234	25	0	75.93	0
MFI2	17.3445	84.3737	75.2093	1.63749	74.8777	46.4606	0	0	0	0	0	0	0	0	0	0	0	0	0	0	0	0	0	0	0	0	0	0	0	0	0	0	0	0	0	0	100	0	0	0	0
SMC2	17.3385	83.4167	60.2732	1.63749	74.8777	100	27.001	11.8813	12.2999	67.9338	15.2739	13.3059	35.1006	1.60702	39.815	15.4355	16.6251	0	0	16.8543	0	0	15.4501	0	17.0656	0	52.1956	54.4059	57.2037	58.665	53.8111	31.002	53.936	100	60.912	100	0	0	0	99.993	0
PXYLP1	17.3258	86.4144	62.8286	0	80.6874	65.7292	4.94933	4.35453	4.93465	35.3426	5.55882	5.62491	4.8759	0	6.34454	0	23.0137	33.0812	31.1793	23.4903	33.9257	27.6053	18.5343	0	20.3407	0	0	0	0	0	0	0	0	0	0	0	0.957498	25	0	15.759	0
HM13	17.3251	96.5838	90.6594	0	92.6764	100	31.3556	58.944	65.2666	70.8807	64.8039	66.6324	42.5613	33.3473	47.0847	66.3901	55.2504	73.8067	74.5925	56.9501	71.1411	66.191	57.2478	77.7127	59.8032	75.2901	33.7494	67.3741	67.8367	39.132	66.4782	44.0178	44.9479	100	52.1148	100	62.3708	50	0	33.426	0
FADS1	17.3235	91.6316	80.1439	0.115204	80.6874	100	90.6888	33.8816	30.7681	97.0952	30.2688	30.1366	27.7574	16.7871	32.3102	31.0325	68.9822	38.5739	37.5092	70.7783	33.9257	27.6053	61.9621	43.6216	64.5029	46.9012	13.2105	15.3326	13.6584	14.1651	15.5823	1.91189	13.9448	15.083	16.3901	15.396	1.07156	50	0	14.613	0
GPC6	17.315	92.9706	85.5779	0	88.5767	100	25.9363	19.6651	19.7386	67.1859	22.3528	20.2526	17.3741	2.91414	21.1632	20.0764	25.0698	28.4697	29.5785	25.8515	31.3556	24.1675	29.3435	0	31.4877	0	79.4243	50.727	53.7524	84.4471	51.3879	30.006	79.6886	100	84.6013	100	51.0333	25	0	21.673	0
HMGB3	17.2054	94.8364	86.1947	0	88.5767	65.7292	60.7138	24.497	24.0564	86.2778	24.8495	23.9389	19.5183	6.92289	23.7333	24.8935	57.6884	47.2904	46.6882	51.844	42.5466	35.3055	40.5933	56.1354	43.0607	46.9012	70.9502	62.7699	56.1022	76.6045	61.8446	29.8847	78.1319	100	83.2428	100	1.27058	0	0	68.696	0
FAM163B	17.2025	95.1962	90.7475	0	86.6975	46.4606	61.9768	11.617	7.02012	60.7919	5.15494	5.49273	61.918	2.91414	4.71435	0	72.9623	41.7829	40.1234	26.8195	24.7981	18.8558	64.1063	43.6216	13.864	0	0	0	0	0	0	0	0	0	0	0	0	0	0	22.077	0
CCDC51	17.1955	86.4491	65.7953	0.115204	74.8777	65.7292	18.3581	29.9603	28.6973	60.4627	31.5979	28.8589	15.7879	10.1287	19.5183	32.6039	24.7173	25.76	26.3328	25.3899	28.4109	22.4821	24.6292	0	26.6559	0	78.8075	53.2163	56.2931	83.8669	53.8111	33.1967	59.3039	100	65.854	100	0	50	0	69.469	0
COX7C	17.1916	94.4921	85.9304	0	88.5767	65.7292	90.3657	94.6394	94.6394	97.0031	93.8978	94.2576	90.8357	100	91.7315	100	98.8691	100	100	98.9298	100	100	99.0013	100	99.0307	100	90.865	40.7843	38.4638	93.4278	40.4758	13.9993	89.5579	26.0684	92.6421	25.6177	0	25	0	91.07	0
PPP2CA	17.1692	97.6404	92.7008	0	94.9904	100	57.0789	89.5139	87.9718	82.0068	88.3977	87.3256	68.3801	100	57.938	100	77.5297	100	100	79.1961	100	100	82.9784	100	82.2441	100	49.6622	42.341	42.576	47.261	42.0253	17.2742	55.9554	100	35.7027	100	1.16059	0	0	99.999	0
QSOX2	17.1514	89.9479	76.3401	0.115204	74.8777	100	46.534	40.0059	42.297	79.5887	39.6828	42.4732	50.8151	20.0221	55.177	45.2563	44.0006	48.5387	45.3591	45.4992	53.3485	47.3021	52.5775	43.6216	54.9714	46.9012	72.1104	37.2522	37.9645	77.6766	37.2155	13.9553	84.1533	100	88.3536	100	0.187504	50	0	49.281	0
TOMM70A	17.1454	98.284	94.5073	0	94.9904	100	0	0	0	0	0	0	0	0	0	0	0	0	0	0	0	0	0	0	0	0	0	0	0	0	0	0	0	0	0	0	0.603932	0	0	0	0
BANF1	17.1425	97.6123	92.4952	0	96.1792	100	78.925	94.7937	94.5807	93.3511	94.1548	94.2209	81.4216	100	83.6246	100	88.7502	100	100	90.0671	100	100	91.3791	100	92.3777	100	66.7866	47.4519	46.3945	72.7787	47.1215	20.3901	66.6838	100	72.6685	100	3.77457	0	0	100	0
DPY30	17.1345	91.9196	80.5698	0	86.6975	65.7292	38.4565	78.5578	77.6619	75.4217	75.3194	76.722	42.855	58.0572	47.3785	73.2854	52.0194	73.0651	74.2106	53.6132	71.1411	66.5623	47.0554	77.7127	49.6696	75.2901	69.5917	24.4456	24.6585	75.4075	24.3281	5.76737	56.7558	30.2908	63.5042	29.6889	0.0955365	0	0	75.761	0
STX16	17.1316	96.8355	92.4218	0	93.8341	100	68.1598	92.2823	93.0974	89.4037	92.5833	93.0533	74.989	100	78.1025	100	61.3453	87.1494	87.3329	63.246	88.0966	85.5544	69.3641	100	71.758	100	15.5603	24.7393	24.5117	17.8	24.8348	5.84472	28.7707	30.2908	34.5719	29.6889	2.19119	25	0	65	0
UBE2D3	17.1287	97.6235	91.805	0	92.6764	65.7292	73.8581	94.096	94.3751	91.5366	94.2209	94.3898	77.0157	100	79.8502	100	63.2692	100	100	65.0338	100	100	74.7834	100	76.7954	100	65.832	38.4638	37.6267	62.2485	38.4711	13.6063	66.2359	100	72.2573	100	0.688095	0	0	99.903	0
PPAT	17.1169	88.7217	74.4603	0	74.8777	100	17.4916	11.2498	13.2912	59.5917	13.8713	13.7759	27.3902	2.08604	31.9724	17.2933	9.89866	0	0	9.56254	0	0	10.5449	0	11.4848	0	26.274	57.4313	57.8499	31.0912	56.7484	31.6807	50.1616	100	57.3799	100	0	0	0	98.794	0
NDUFB5	17.0997	94.3251	86.1213	0	86.6975	65.7292	28.9029	72.5217	70.4729	69.3043	68.9675	69.4228	34.2928	50.2251	37.1714	66.3901	84.638	73.0651	74.1372	86.1068	72.1325	67.2151	82.3322	71.9624	83.9918	68.1304	78.8075	48.1495	44.6468	83.8669	47.7016	18.8249	78.7928	34.895	83.8596	34.0045	0	25	0	68.242	0
DPYSL5	17.0881	97.4995	93.347	0	94.9904	100	83.0886	16.9849	12.3513	44.1715	8.26847	9.76649	76.487	6.35645	12.4982	9.40667	94.7276	61.6978	58.3199	75.3705	55.7204	49.7903	83.1253	56.1354	67.2199	46.9012	88.5593	41.3791	42.4145	82.2221	41.1367	17.1521	95.08	100	89.2348	100	4.06489	0	0	27.783	0
VAMP2	17.0821	98.6557	96.1081	0	100	100	89.3597	96.5046	96.2843	92.3625	96.277	96.1081	93.4939	100	89.1908	100	98.267	88.6253	88.5813	95.398	88.0966	85.5544	98.1642	100	96.4459	100	0	0	0	0	0	0	0	0	0	0	6.63639	50	0	18.831	0
SYNGR1	17.0726	93.0074	79.1159	0	84.0905	51.6082	84.7995	40.1748	38.8456	82.3415	35.3943	37.6707	90.865	22.9158	58.2171	35.0272	91.3791	70.8621	68.7032	92.3829	66.7793	61.7547	91.1881	65.4968	92.1428	60.1777	95.528	28.0217	27.214	24.3501	27.75	6.87494	96.747	27.8749	21.9048	27.3633	0.475076	25	0	35.009	0
MARS	17.0619	92.8112	81.7888	0	84.0905	100	70.4949	85.5412	86.5032	90.3114	88.4418	87.2081	67.7779	100	71.4789	100	0	0	0	0	0	0	0	0	0	0	0	0	0	0	0	0	0	0	0	0	0.211716	0	0	100	0
SQLE	17.0436	87.2339	65.4869	0	74.8777	65.7292	69.9736	38.1554	37.656	90.0855	35.5412	37.1273	58.8926	22.9158	62.902	37.0172	75.738	67.565	66.6471	77.4045	63.6804	57.5572	68.4535	71.9624	70.9649	68.1304	77.2287	43.1561	44.9258	82.5819	43.2149	19.6518	53.5835	100	60.5963	100	1.86752	50	0	54.377	0
BOLA2	17.0321	97.7473	92.4659	0	96.1792	100	7.22573	8.87796	7.2551	45.3001	11.8226	7.72507	7.94537	1.09828	10.2511	12.9975	0	0	0	0	0	0	0	0	0	0	0	0	0	0	0	0	0	0	0	0	0.096676	0	0	0	0
STMN2	17.024	97.9547	94.6394	0	93.8341	100	93.9639	23.8802	17.6531	97.1616	18.9455	16.5076	96.1522	8.36804	31.3996	18.7913	99.7944	64.6718	61.2718	98.7128	58.0996	52.4345	99.5594	56.1354	99.0013	46.9012	63.6217	19.3788	19.2833	69.2906	19.2686	3.41571	79.5344	20.9208	72.0811	20.5008	0.998229	0	0	14.964	0
TIMM9	17.0155	94.0437	85.3723	0	88.5767	65.7292	36.9511	73.1018	74.5631	74.5662	73.1311	74.4162	49.4493	58.0572	53.8699	73.2854	50.4479	81.8622	82.156	52.1436	82.4497	78.8541	54.5308	100	56.9393	100	72.808	48.1495	49.6255	78.2787	47.7016	23.3817	65.8834	100	59.9941	100	0	0	0	95.15	0
KRT2	17.0049	97.4092	93.5086	0	93.8341	100	99.6916	12.2999	8.57688	99.8989	15.7292	9.54619	99.486	1.09828	99.5007	12.9975	6.32986	0	0	5.47098	0	0	6.37392	0	6.40329	0	98.7076	30.8268	27.3168	98.9426	31.1499	7.35039	97.9659	17.9542	98.3551	18.2444	0.656445	0	0	15.487	0
TPRA1	17.0004	90.361	76.208	0	74.8777	12.9461	25.9509	63.7979	67.7045	67.1968	67.8293	68.9235	39.1834	38.0394	43.8684	73.2854	34.381	65.832	67.2052	35.5067	72.1325	67.7033	41.7242	65.4968	44.2209	68.1304	69.4008	23.6158	24.1739	75.2166	23.513	5.5522	28.5651	30.2908	34.3369	29.6889	0	75	0	31.269	0
NDUFS1	16.9757	97.1146	92.9358	0	93.8341	100	42.7376	60.7138	57.2331	77.7385	59.3479	56.7925	38.8163	50.2251	43.4278	66.3901	76.1933	69.4081	69.8194	77.9096	69.4522	64.8324	78.2641	77.7127	80.1439	75.2901	80.8856	59.6417	60.163	85.5926	58.8119	34.314	84.1386	100	88.339	100	0.278926	0	0	92.152	0
NDUFB4	16.9632	96.4287	92.8183	0	91.4564	65.7292	74.6879	93.9859	93.4645	91.8384	93.2589	93.0974	76.7367	100	79.5565	100	97.4152	100	100	97.5503	100	100	97.2977	100	97.518	100	93.09	49.7797	51.7403	95.0286	50.2056	26.9942	87.7515	100	91.4084	100	0	25	0	99.959	0
NDUFA5	16.9624	99.1676	97.2389	0	94.9904	100	38.4051	62.3513	61.4334	74.7678	56.2197	59.9354	39.5212	50.2251	33.1473	66.3901	62.8727	78.0438	77.1626	64.6245	76.7514	73.2048	64.4441	77.7127	66.9702	75.2901	98.5828	45.7703	46.8498	98.8471	45.3371	20.751	92.4071	100	94.9772	100	0.0888887	0	0	69.818	0
TCEB1	16.9592	96.4402	90.072	0	93.8341	100	0	0	0	0	0	0	0	0	0	0	0	0	0	0	0	0	0	0	0	0	0	0	0	0	0	0	0	0	0	0	1.18205	0	0	0	0
SLC26A2	16.9536	83.1356	61.169	1.63749	74.8777	100	87.1714	22.6024	22.7199	95.9808	24.0858	22.9696	47.5547	4.91773	52.0341	23.1385	11.2939	0	0	10.9363	0	0	10.7652	0	11.7638	0	91.3056	25.7233	26.6265	93.7215	25.995	7.04455	54.685	34.895	61.5729	100	1.75649	75	0	2.4319	0
SPCS3	16.9141	97.6686	93.3617	0	100	100	57.2845	81.3335	83.8596	84.8568	84.7481	85.0198	65.4281	100	69.0997	100	47.0701	75.1579	75.224	48.6437	75.011	71.0038	51.4907	77.7127	53.9874	75.2901	60.5742	62.7699	66.0743	66.9261	61.8446	41.4889	67.5797	100	73.6011	100	0	25	0	99.96	0
LNP	16.9138	96.7155	91.9078	0	93.8341	100	0	0	0	0	0	0	0	0	0	0	0	0	0	0	0	0	0	0	0	0	0	0	0	0	0	0	0	0	0	0	0	0	0	0	0
DCAKD	16.9101	96.7555	93.1267	0	92.6764	100	52.203	64.5322	61.3453	70.6115	58.4667	59.7445	42.811	45.86	47.3197	61.6023	53.7377	80.2247	80.4817	53.1781	78.455	75.0126	56.0435	77.7127	58.5695	75.2901	24.6512	55.7351	58.9661	29.1967	56.7484	36.9281	29.74	100	35.7982	100	0	25	0	74.268	0
SNAP25	16.9007	99.1402	98.3992	0	96.1792	100	97.3711	21.7947	20.326	96.1323	15.876	19.2392	98.8104	7.86931	70.5831	17.2933	99.3979	65.832	62.7405	99.4571	59.6343	54.0719	99.5447	65.4968	99.5594	60.1777	97.2022	28.0217	27.0377	13.9007	27.75	6.7681	98.8691	16.9996	13.394	16.56	4.69769	0	0	10.107	0
HS2ST1	16.8943	93.6521	86.6353	0	84.0905	100	25.3047	25.7453	27.1259	66.6924	25.6278	27.0671	22.25	8.36804	26.5825	27.6179	12.5863	0	0	12.2501	0	0	16.2873	0	17.9615	0	38.3096	37.6781	38.0232	44.0887	37.6046	13.9883	62.5936	100	68.8207	100	5.55816	25	0	31.344	0
TMED5	16.8802	95.7635	89.2348	0	90.0652	100	18.4388	40.564	45.5574	60.5706	43.7729	46.4385	19.4155	18.6911	23.6305	47.8558	46.8938	40.1748	41.5406	48.4795	44.1475	37.5634	56.7631	43.6216	59.3039	46.9012	36.5178	50.727	51.4466	42.062	50.2056	25.0367	51.2924	100	58.5108	100	0.123442	0	0	66.375	0
MRPL12	16.8725	96.8526	91.0266	0	93.8341	65.7292	74.1739	91.7315	91.7756	91.6605	90.4318	91.2763	83.1693	100	85.1961	100	79.7621	61.6978	64.8994	81.3428	62.4027	57.1306	82.8315	71.9624	84.4617	68.1304	68.0496	26.4062	26.2594	74.0123	26.3769	6.65456	63.7245	30.2908	69.8634	29.6889	0	0	0	84.143	0
MAGOH	16.8472	92.8358	81.3335	0	80.6874	100	31.1573	66.3093	68.1451	70.7586	67.0656	68.3213	48.3478	58.0572	52.7978	73.2854	57.7324	82.8022	83.6687	59.4672	84.9244	81.641	69.4963	100	71.9195	100	28.3522	39.0072	39.7415	33.3749	39.0439	15.3156	29.6666	100	35.6734	100	0	0	0	100	0
TMEM127	16.8205	91.1143	74.6806	0	80.6874	65.7292	45.1682	77.6472	79.8208	78.9336	81.1426	80.702	40.1087	100	44.7055	100	67.4842	72.3087	73.0504	69.4691	70.3187	65.6223	63.6511	77.7127	66.2065	75.2901	17.8807	16.5222	17.4769	20.7887	16.9188	3.02492	20.9135	18.7179	25.3635	18.9915	0	50	0	68.798	0
GAR1	16.818	86.6982	62.4027	0	74.8777	51.6082	27.0671	50.5214	53.1502	67.971	52.0488	53.7964	35.3209	22.9158	39.9912	47.8558	27.2287	28.4697	28.5945	28.1083	31.3556	24.1675	31.3262	0	33.6466	0	85.152	44.4192	46.0861	89.2716	44.3604	20.9934	80.2834	100	85.0712	100	0	0	0	97.768	0
GAP43	16.8056	99.7781	99.8238	0	100	100	93.1855	21.9415	15.8907	93.7729	16.2432	14.4955	93.7583	6.92289	27.8749	12.9975	98.9719	63.1297	59.9207	95.1659	55.7204	49.7903	98.546	56.1354	96.6515	46.9012	99.2951	30.467	29.3876	61.9254	30.3569	7.99841	98.6782	18.7179	59.3993	18.2444	3.41595	0	0	0.61988	0
YIPF5	16.8054	92.6636	81.921	0	74.8777	36.3857	53.444	53.7744	57.4093	83.14	55.6323	58.173	64.2385	28.4987	67.9248	57.6663	34.0799	46.0714	47.8778	35.1325	47.3344	40.0262	36.3196	43.6216	38.7282	46.9012	17.6384	43.5453	43.8097	20.5023	43.9859	19.4174	20.0176	100	24.2767	100	0	25	0	80.398	0
TUBG1	16.7962	93.4704	83.14	0	86.6975	100	85.5192	75.7527	77.192	95.4836	76.5531	77.3021	91.7315	58.0572	92.5099	73.2854	89.837	79.5932	78.991	90.9621	78.455	74.541	81.172	100	82.8756	100	27.7868	51.9386	50.4773	32.7361	52.6215	25.7208	41.056	100	48.1936	100	0.168533	0	0	100	0
TUBB4A	16.7716	92.7375	85.2108	0	80.6874	57.5855	94.4779	21.31	17.5356	93.63	15.0977	16.2726	96.2109	7.40125	70.2306	15.4355	98.6195	68.5563	65.9715	98.6507	63.6804	57.5572	97.7236	65.4968	97.5621	60.1777	95.1314	26.4062	26.9643	60.398	25.995	6.71499	98.8177	13.9227	72.1398	13.5225	8.66883	0	0	42.258	100
SLC39A9	16.7687	91.4681	80.4817	0	74.8777	100	25.2754	58.3933	62.0502	66.6703	56.1316	61.6978	37.0539	42.722	41.5773	57.6663	37.4064	49.6696	53.3926	38.5818	55.7204	48.2698	48.9352	56.1354	51.5494	60.1777	28.3522	29.3215	30.68	33.3749	29.4537	9.23498	33.0225	100	39.3303	100	1.25125	75	0	30.92	0
TLDC1	16.7486	88.642	72.9182	0	80.6874	100	9.06154	11.2865	13.5996	48.3802	14.8627	14.334	10.6477	1.60702	13.7465	15.4355	0	0	0	0	0	0	0	0	0	0	0	0	0	0	0	0	0	0	0	0	0	0	0	33.887	0
CD59	16.7292	98.9039	97.7823	0	96.1792	100	95.6675	94.522	94.4412	98.629	93.7069	94.1548	95.5353	100	95.8584	100	87.12	100	100	88.6021	100	100	89.6754	100	90.7916	100	64.5616	59.6417	60.7358	70.6859	58.8119	34.9934	69.4816	100	75.2827	100	100	75	0	6.1731	0
DHCR7	16.7199	95.7751	89.4845	0	91.4564	100	79.4023	44.8377	41.5186	93.5115	40.0573	40.4758	52.8712	31.6674	57.0715	41.548	78.1906	58.5989	60.6844	79.7938	59.6343	53.2839	79.4243	71.9624	81.1573	68.1304	66.2138	42.7669	42.7522	72.2573	42.4291	17.4336	51.5861	100	58.7972	100	1.34993	25	0	33.675	0
ELOF1	16.6992	95.5887	88.2215	0	74.8777	12.9461	50.5361	66.3827	66.4562	81.7457	64.6277	65.8393	66.7058	50.2251	70.4215	66.3901	74.6071	74.4896	73.8434	76.196	73.3221	68.557	64.9288	77.7127	67.5136	75.2901	47.8484	19.5697	19.7386	54.215	19.5477	3.65065	69.4228	20.9208	75.2313	20.5008	0	0	0	89.387	0
NEGR1	16.6918	94.1636	83.2134	0	84.0905	51.6082	20.4362	25.6572	21.6625	62.4491	24.8054	21.501	16.9188	6.92289	20.6638	24.0344	46.2917	48.5387	46.3651	47.808	40.7108	34.182	44.2943	56.1354	37.8249	46.9012	80.8856	41.6581	40.6521	43.2002	41.4158	15.5583	75.8481	30.2908	35.9891	29.6889	1.45727	50	0	11.08	0
BRI3	16.6898	92.2495	81.8769	0	80.6874	57.5855	58.9367	83.889	88.2288	85.5054	90.5933	90.8136	58.7311	100	62.7699	100	81.7154	77.2654	79.1526	83.3542	76.7514	72.308	84.2121	77.7127	85.6954	75.2901	0	0	0	0	0	0	0	0	0	0	0.202169	50	0	62.628	0
COX6A1	16.6825	97.8595	96.9746	0	93.8341	100	94.8891	96.6074	96.5634	97.0697	96.4312	96.4165	95.0507	100	93.2295	100	94.566	100	100	90.5454	100	100	93.6114	100	93.7729	100	95.3224	34.7041	34.5278	96.5487	34.6453	11.3283	80.8342	100	85.5485	100	0	0	0	88.376	0
H2AFY2	16.6626	86.3866	67.6458	0.115204	74.8777	65.7292	40.0352	33.4557	35.4971	76.3331	32.7508	35.3356	29.3582	14.0837	33.2354	34.2635	0	0	0	0	0	0	0	0	0	0	0	0	0	0	0	0	0	0	0	0	0	0	0	57.593	0
CNNM3	16.6563	93.6279	85.7395	0	86.6975	100	22.7787	45.6014	53.3118	54.8588	47.9072	54.5455	31.5612	20.0221	26.4062	47.8558	41.9004	40.1748	39.9471	43.434	44.1475	36.95	34.7041	0	37.0686	0	19.9883	57.4313	61.1544	23.6305	56.7484	35.4677	15.81	100	18.8941	100	0.323115	50	0	46.41	0
KRT6B	16.6531	75.5578	38.2435	7.42837	74.8777	57.5855	98.6635	15.5089	15.2298	99.57	19.0043	15.7439	95.271	2.5159	95.6088	18.7913	7.54883	0	0	5.49755	0	0	6.77045	0	6.44735	0	96.4018	26.7734	25.8335	97.3564	26.9496	6.52707	94.0153	16.4341	96.0126	16.56	1.68498	0	0	56.267	0
SEC61B	16.6454	98.2283	94.8744	0	96.1792	100	77.7354	89.7562	89.4551	92.9001	88.3977	89.1027	86.136	100	87.8543	100	90.0867	100	100	91.1937	100	100	93.3617	100	93.9786	100	59.5902	54.4059	55.6543	65.9054	56.7484	35.7149	71.1411	100	76.8395	100	0.307898	25	0	97.008	0
VPS37B	16.6385	83.3724	54.1489	0.115204	74.8777	100	46.4385	57.0201	57.2918	79.5464	57.8058	57.6737	40.6374	34.8062	45.1755	57.6663	34.9537	44.8891	45.2783	29.0515	40.7108	34.182	35.1593	43.6216	33.8523	0	66.7866	26.9937	27.5077	72.7787	27.0451	7.39803	54.3252	30.2908	61.2278	29.6889	0.460202	0	0	83.981	0
PRNP	16.6325	89.4661	82.2588	0	74.8777	65.7292	91.056	82.8609	81.451	95.897	79.2774	80.2027	93.582	100	90.2041	100	96.4165	100	100	96.3577	100	100	97.1068	100	96.5634	100	82.0091	53.2163	52.0194	81.899	52.6215	25.6161	87.1861	34.895	64.9581	34.0045	100	100	0	21.537	0
EEF1A2	16.632	98.5117	95.9172	0	94.9904	100	97.9292	31.8843	26.2447	99.3218	27.3755	25.4663	98.3111	11.1591	98.3404	24.8935	99.5007	72.3087	69.5109	99.5501	68.6077	63.8638	99.6182	71.9624	99.6182	68.1304	91.8197	28.2787	27.7868	94.1107	28.0217	7.15358	93.0239	16.9996	95.315	16.56	7.93575	0	0	11.949	0
LAMTOR2	16.6299	97.4657	92.7743	0	94.9904	100	37.7588	86.628	87.9498	75.0723	87.4945	88.1921	42.4438	100	46.9672	100	77.001	87.1494	87.2815	78.6752	86.4958	83.9801	81.7007	100	83.3896	100	29.8282	44.7937	45.1314	35.0198	44.3604	19.249	30.6286	100	36.7602	100	1.08899	0	0	95.799	0
ALG5	16.6218	93.3976	85.152	0	84.0905	65.7292	28.2714	54.9126	61.2718	68.8519	56.7925	62.2705	33.8816	29.981	38.5372	57.6663	44.0593	57.637	63.3279	45.5587	63.6804	57.5572	58.9073	65.4968	61.4775	68.1304	52.9006	59.6417	56.5869	59.2671	58.8119	30.5264	68.3801	100	74.3868	100	0.264028	25	0	72.757	0
ABCC4	16.6039	88.7084	75.459	0	74.8777	100	40.9091	13.1591	16.8454	76.7867	16.7572	17.4916	13.629	2.5159	17.2272	18.7913	18.7693	0	0	19.1194	0	0	21.3247	0	23.2633	0	67.051	50.727	51.4172	73.0504	51.3879	26.6729	71.4128	100	77.1185	100	38.6992	75	0	5.1011	0
PAFAH1B2	16.6013	97.8987	95.55	0	93.8341	100	40.8724	66.4121	62.7699	63.4505	61.7859	61.2572	45.3371	45.86	39.11	61.6023	53.0181	80.2247	79.674	54.6792	78.455	74.541	57.894	100	60.3466	100	87.612	39.6607	41.5039	91.1367	39.3303	16.2148	92.363	100	94.9332	100	0.193829	0	0	57.84	0
HIST1H1D	16.5703	94.1756	84.6674	0	84.0905	65.7292	42.2015	6.90263	7.6957	77.4713	9.78852	8.45939	2.98135	0	3.53943	0	0	0	0	0	0	0	0	0	0	0	0	0	0	0	0	0	0	0	0	0	0.539631	0	0	18.273	0
PIGU	16.5664	92.9278	78.0438	0	86.6975	100	21.9489	55.6763	52.5775	63.882	51.9313	51.6375	28.7414	38.0394	33.3529	50.9473	51.7697	41.7829	43.2663	30.7826	40.7108	33.116	35.2622	43.6216	37.6707	46.9012	17.1024	21.3835	22.0003	19.8487	21.4422	4.66984	17.0877	24.7246	20.5904	24.2537	0	0	0	51.11	0
CHIC2	16.5574	89.3876	76.4723	0	74.8777	36.3857	56.6456	51.7991	56.5869	84.583	59.9941	58.6136	60.3613	24.4274	64.2679	61.6023	57.9527	47.2904	50.0514	59.6634	51.6449	44.2115	57.4387	56.1354	59.9501	60.1777	0	0	0	0	0	0	0	0	0	0	0	50	0	28.034	0
COX6C	16.5339	91.9882	79.7474	0	74.8777	41.4819	76.0391	79.2187	79.8649	92.3058	74.9082	78.7193	74.7687	58.0572	77.9263	73.2854	96.3578	100	100	96.6055	100	100	96.4165	100	96.7984	100	81.0839	41.9445	41.1808	85.7762	42.0253	16.4764	87.4725	100	91.1441	100	0	25	0	91.032	0
ATP6V0A1	16.5279	98.9644	97.5474	0	100	100	68.7766	84.3443	80.467	85.1088	81.0471	79.3949	80.6139	100	70.1278	100	68.3654	63.1297	59.9207	63.1703	55.7204	49.7903	69.085	56.1354	70.0984	46.9012	87.9204	59.6417	58.0408	53.8993	58.8119	31.9308	92.6494	100	77.3976	100	1.57022	50	0	60.069	0
TMEM165	16.5216	97.1089	92.6127	0	92.6764	100	46.0126	59.7151	60.0235	78.6511	59.2304	59.9501	46.3064	38.0394	50.8004	57.6663	57.5562	28.4697	27.941	54.2437	24.7981	18.8558	30.6212	0	32.8976	0	25.3488	46.8204	50.6682	30.0264	46.4606	24.362	44.4118	100	51.52	100	1.25767	25	0	45.625	0
KARS	16.518	90.7135	74.9743	0	80.6874	100	66.0156	90.4905	90.7769	88.5847	91.5847	90.8871	80.4377	100	82.8022	100	0	0	0	0	0	0	0	0	0	0	0	0	0	0	0	0	0	0	0	0	2.01836	0	0	100	0
SNRPD1	16.5083	94.1157	85.0639	0	80.6874	57.5855	27.5518	37.6267	37.3036	68.3514	36.2315	36.9805	42.062	20.0221	46.6295	39.0513	68.336	100	100	70.2453	100	100	63.9448	100	65.4575	100	26.6559	62.7699	62.8213	31.4951	61.8446	37.5424	16.8307	100	20.2673	100	0	0	0	100	0
GPM6B	16.5045	87.5404	64.7232	0	74.8777	25.4736	93.6701	32.2808	28.6239	96.161	27.6546	27.6839	94.6101	14.0837	86.6206	28.22	94.2576	65.832	62.8066	92.2129	59.6343	54.0719	92.9505	56.1354	92.0253	46.9012	94.823	29.0057	28.3155	74.0123	28.6386	7.43784	92.6494	17.9542	83.4924	17.4973	1.3432	75	0	3.0918	0
IGF2	16.5036	95.6062	88.7796	0	88.5767	51.6082	91.9151	37.7442	41.2836	97.4643	40.9752	42.297	64.5029	13.4723	68.2038	37.9938	96.0347	59.5168	63.7832	96.3422	66.7793	61.3962	93.347	77.7127	93.9639	100	83.2575	22.5878	21.7213	87.7148	22.6612	4.53858	80.188	23.5864	85.0051	23.132	11.5919	0	0	24.485	0
CLGN	16.5009	95.0667	86.3857	0	90.0652	100	66.0743	13.9374	16.4635	88.5971	16.089	16.8013	69.7606	2.91414	73.3882	17.2933	80.4523	44.8891	47.0701	82.0641	48.8031	41.5074	82.9637	56.1354	84.6086	60.1777	77.4416	31.2528	30.7534	82.7508	30.9811	8.87371	87.8249	20.1571	91.4672	19.7168	0.111072	0	0	22.292	0
FGG	16.4863	90.6112	73.6966	0	74.8777	100	99.5888	9.07622	14.4955	99.8651	12.6891	14.9949	99.3979	1.09828	99.4125	12.9975	99.8238	38.5739	39.0806	99.8138	42.5466	35.996	99.8678	56.1354	99.8678	60.1777	82.3763	54.4059	52.8051	86.9511	58.8119	34.314	54.1636	34.895	61.0809	100	62.1041	25	0	41.03	0
HSP90AB2P	16.4852	96.5149	91.7168	0	91.4564	100	2.17359	0	0	28.5319	0	0	2.32046	0	2.36452	0	0	0	0	0	0	0	0	0	0	0	0	0	0	0	0	0	0	0	0	0	0	0	0	0	0
SEP15	16.4852	96.1	90.5126	0	91.4564	100	0	0	0	0	0	0	0	0	0	0	0	0	0	0	0	0	0	0	0	0	0	0	0	0	0	0	0	0	0	0	0	0	0	0	0
GPX7	16.4732	92.8419	81.5979	0	86.6975	100	22.7934	27.3535	30.1513	64.5921	29.3876	30.5919	20.4729	7.86931	24.732	28.8589	47.0994	44.8891	46.7323	48.6735	48.8031	42.3698	50.1689	56.1354	52.7243	60.1777	59.9207	39.323	39.7709	66.2212	39.3303	15.3272	42.5833	100	49.743	100	0.523417	0	0	44.486	0
SNRPE	16.4624	93.3246	87.2375	0	84.0905	41.4819	63.6804	75.6939	77.471	87.5766	73.8434	76.9863	76.5751	58.0572	79.439	73.2854	55.221	81.8622	82.6553	56.92	84.9244	81.641	60.5816	100	63.1811	100	38.6914	51.9386	50.7417	44.522	51.3879	24.4203	64.5176	100	70.6565	100	0	0	0	100	0
TIMM13	16.4506	96.3366	90.0279	0	92.6764	100	69.0263	87.6046	87.6928	89.7053	84.9684	86.9144	66.4562	100	70.2012	100	76.1492	88.6253	89.1687	77.8637	88.0966	85.5544	80.3202	100	82.0385	100	86.6133	46.8204	43.8684	90.4171	47.1215	18.7994	87.5165	34.895	91.1881	34.0045	0	0	0	98.823	0
QARS	16.4403	88.6619	72.8301	0.115204	80.6874	100	62.858	87.6487	90.63	87.25	92.2235	92.7155	75.9289	100	78.969	100	0	0	0	0	0	0	0	0	0	0	0	0	0	0	0	0	0	0	0	0	0	0	0	100	0
CDS2	16.4212	95.3664	86.7528	0	88.5767	100	31.2528	47.9806	44.0153	70.3401	42.9872	42.9285	43.2663	33.3473	35.3209	43.2516	46.3945	57.637	54.6556	47.9124	50.1248	43.7191	49.508	56.1354	52.0341	46.9012	42.3924	62.7699	61.8299	30.6873	61.8446	36.2832	54.1049	100	33.8082	100	0	0	0	85.917	0
MPDU1	16.4106	97.7809	92.9946	0	93.8341	100	38.8897	73.3147	76.23	75.6911	71.6845	76.0684	47.4666	100	51.9019	100	66.7939	75.8849	76.1198	68.7085	75.011	70.8202	70.3187	77.7127	72.6832	75.2901	18.2259	27.8969	28.947	21.2807	27.9189	8.01497	27.8528	34.895	33.5218	34.0045	0.223567	50	0	39.38	0
ORAI2	16.3851	87.3363	63.4601	0	74.8777	57.5855	37.355	21.6625	21.0016	74.8376	20.1425	20.6051	25.9656	5.79447	30.4009	20.0764	27.6839	40.1748	37.3183	28.645	44.1475	37.5634	34.8509	0	37.2595	0	52.1956	19.0263	19.1218	58.665	18.9161	3.44262	66.7646	20.1571	72.7566	19.7168	1.7686	50	0	9.6451	0
CRX	16.3841	97.8763	94.3017	0	74.8777	5.93332	2.73902	2.62153	2.62887	31.3339	2.82714	2.76105	2.17359	0	2.17359	0	6.31517	0	0	5.40457	0	0	6.32986	0	6.37392	0	0	0	0	0	0	0	0	0	0	0	1.83829	0	0	36.972	0
FAF2	16.378	98.2395	95.1975	0	93.8341	100	26.4356	56.6823	57.2037	67.5593	55.6837	57.1743	41.2689	31.6674	45.8364	50.9473	29.2848	49.6696	49.0087	30.2438	53.3485	46.6563	40.7402	43.6216	43.2222	46.9012	56.7117	67.3741	69.3274	63.0709	66.4782	46.1985	35.365	100	42.0767	100	0.411369	0	0	88.247	0
UQCC2	16.3711	91.7319	80.232	0.115204	84.0905	65.7292	51.946	72.5584	72.3014	82.4525	68.1231	71.3174	54.3105	58.0572	58.4961	73.2854	72.5804	73.8067	72.2867	74.3012	73.3221	68.557	73.9462	77.7127	76.017	75.2901	75.738	29.8502	30.1953	81.1499	29.6886	8.61401	87.1053	100	90.843	100	0	0	0	76.054	0
KRT9	16.3621	97.7978	94.4485	0	93.8341	100	14.8774	3.66427	3.42194	56.8082	4.69232	3.87722	2.8198	0	3.33382	0	6.65296	0	0	5.80366	0	0	6.71171	0	6.85857	0	99.6622	57.4313	55.5662	99.6769	56.7484	29.3058	81.7154	100	86.2829	100	0.856864	0	0	34.502	0
MAP1B	16.3466	97.9939	94.8891	0	94.9904	100	84.9317	49.0234	40.0206	92.5123	42.3116	39.0806	86.4591	29.981	80.9664	40.2115	93.0827	65.832	62.5569	92.043	59.6343	54.0719	91.4525	56.1354	91.614	46.9012	76.1566	42.7669	41.4598	75.7967	42.4291	16.1792	78.8882	27.8749	73.4983	27.3633	2.12183	0	0	37.318	0
FAM213A	16.336	96.3309	91.4231	0	90.0652	100	82.6406	54.3692	51.8725	94.5594	46.8791	50.0073	69.6284	34.8062	73.2413	45.2563	0	0	0	0	0	0	0	0	0	0	0	0	0	0	0	0	0	0	0	0	1.80938	0	0	29.389	0
METTL17	16.3325	87.8248	81.6419	0.115204	74.8777	19.4595	46.8204	69.9222	77.4857	79.7574	77.2948	80.0999	56.1316	42.722	60.3466	73.2854	50.0367	79.5932	80.5478	51.6343	88.0966	85.5544	58.9514	77.7127	61.5509	100	41.4965	35.9891	37.2155	47.5988	36.114	13.4658	43.9492	100	51.1162	100	0	0	0	96.958	0
ZNF232	16.3275	90.1936	75.6499	0	74.8777	12.9461	38.6621	20.4435	23.8361	75.5459	22.2793	24.0564	10.8533	3.70296	14.0109	21.1705	55.0742	28.4697	28.7047	56.7544	31.3556	25.1437	34.5278	0	36.907	0	0	0	0	0	0	0	0	0	0	0	0	0	0	44.664	0
ERO1L	16.3235	96.2617	87.7809	0	90.0652	100	0	0	0	0	0	0	0	0	0	0	0	0	0	0	0	0	0	0	0	0	0	0	0	0	0	0	0	0	0	0	2.31501	0	0	0	0
DR1	16.3095	90.3224	74.4896	0	74.8777	100	10.9708	36.7455	35.2622	51.6318	38.5519	35.6734	15.1564	14.6909	18.8721	37.9938	29.2554	22.4556	21.0383	30.2147	24.7981	18.8558	23.3221	0	25.2607	0	50.022	55.7351	54.7584	56.3592	55.1035	28.4641	37.4284	100	44.2429	100	2.11269	0	0	94.157	0
MCM4	16.3007	92.1314	80.0705	0	80.6874	100	61.103	28.5358	27.0377	86.476	27.6399	27.0084	68.4829	8.81007	72.1545	28.22	30.7534	33.0812	33.2942	31.7303	36.1727	28.5534	24.6145	0	26.6265	0	54.4794	67.3741	68.8794	60.7284	66.4782	45.5257	70.3921	100	76.1198	100	0.941524	0	0	99.971	0
TCEB2	16.2952	95.5595	89.3817	0	90.0652	100	0	0	0	0	0	0	0	0	0	0	0	0	0	0	0	0	0	0	0	0	0	0	0	0	0	0	0	0	0	0	1.58145	0	0	0	0
GPC1	16.295	92.5218	80.4083	0	86.6975	100	85.5485	72.8888	71.5964	95.4942	67.8881	70.2306	82.4791	50.2251	84.5645	66.3901	76.2373	74.4896	72.4189	77.9555	71.1411	66.191	73.2119	71.9624	75.2533	68.1304	75.5471	59.6417	57.2478	80.9664	58.8119	31.0514	45.4031	34.895	52.6656	34.0045	56.803	25	0	46.585	0
TIMM23	16.2889	95.1844	87.2081	0	86.6975	65.7292	67.5503	85.9965	86.0479	89.1578	84.0505	85.3576	77.7941	100	80.5111	100	0	0	0	0	0	0	0	0	0	0	71.3394	45.7703	47.6869	76.957	45.8584	22.688	42.9652	100	50.1028	100	0	25	0	96.171	0
DHCR24	16.2688	90.6176	83.3162	0	80.6874	65.7292	97.6649	62.5789	60.4788	99.2388	57.2624	59.2157	97.5033	45.86	97.5767	61.6023	96.4606	78.0438	77.4857	96.6829	75.8481	71.2877	96.4899	77.7127	96.8571	75.2901	67.051	28.5284	30.3128	73.0504	28.8221	9.03142	47.0113	18.7179	54.2444	18.9915	1.36347	25	0	53.38	0
TH	16.2679	97.0634	91.2909	0	90.0652	65.7292	96.8424	6.59421	6.56484	98.9889	5.73506	6.69702	35.4678	1.09828	4.2297	0	7.06418	0	0	5.72372	0	0	6.88794	0	6.87326	0	97.2022	31.965	31.7962	97.9586	32.4277	10.2874	39.2642	21.758	46.4165	22.2157	5.62843	0	0	12.93	0
CLDND1	16.2532	89.0524	67.6311	0	74.8777	100	95.0654	79.1085	71.993	82.259	74.732	70.6712	96.1962	58.0572	60.0235	73.2854	95.2416	81.8622	81.0251	67.5837	82.4497	78.8541	82.3028	100	66.0009	100	57.2037	35.666	36.7161	23.6305	35.4604	12.7115	54.3252	100	14.2165	100	50.5292	75	0	15.862	0
DDC	16.2524	91.1587	72.7126	0	80.6874	57.5855	75.7747	8.28315	14.5249	92.215	11.2278	15.0095	29.2848	2.5159	33.9991	18.7913	88.4418	43.3984	46.1522	89.8048	47.3344	40.9214	75.6792	56.1354	77.6472	60.1777	93.2516	30.959	32.2955	95.1682	30.9811	10.0537	97.2096	100	97.9439	100	1.83414	0	0	42.26	0
LIN7A	16.2519	96.4	91.0119	0	91.4564	100	27.0965	16.4341	18.549	67.9816	17.2345	18.6077	30.0044	2.5159	11.2498	15.4355	52.5922	47.2904	44.7496	54.2737	51.6449	45.5394	49.3318	43.6216	51.8578	46.9012	87.9204	43.9786	46.0714	80.3789	43.582	20.0522	94.7863	100	81.2014	100	1.55904	0	0	30.393	0
CAV1	16.2325	97.4939	91.8931	0	93.8341	100	94.1107	50.3745	50.2864	98.1715	58.8119	52.0194	95.9172	18.6911	96.1522	47.8558	88.9999	51.9313	54.6776	90.2831	59.6343	53.2839	92.6274	65.4968	93.4645	68.1304	44.1401	44.4192	40.4024	50.235	46.4606	17.6927	37.4064	27.8749	44.2209	29.6889	17.2872	25	0	9.4441	0
PPP1R14B	16.2179	89.8636	72.7566	0	74.8777	100	77.192	79.4243	82.2735	92.7375	79.4977	82.2147	73.4616	58.0572	76.722	73.2854	62.7405	70.2012	71.1411	64.5184	71.1411	66.059	65.2372	100	67.7192	100	65.2005	23.7627	23.9095	71.266	23.8434	5.53846	63.9888	27.8749	70.1278	27.3633	0.3257	0	0	91.25	0
SLC25A5	16.2168	97.3583	93.4645	0	93.8341	100	92.554	96.7029	96.7616	97.6592	96.5413	96.6368	94.9625	100	95.315	100	96.2843	100	100	96.559	100	100	97.2096	100	97.4299	100	56.7117	57.4313	60.3319	63.0709	56.7484	34.531	57.3065	100	63.9742	100	0.391975	50	0	74.912	0
CRMP1	16.208	98.2005	95.0066	0	94.9904	100	48.1054	29.1967	28.7414	80.4665	25.3047	27.9924	63.0783	13.4723	60.376	28.22	97.2096	63.1297	59.9207	91.4871	55.7204	49.7903	93.2442	56.1354	90.1013	46.9012	94.9258	34.7041	35.3062	58.3786	34.4838	11.7871	96.9526	24.7246	81.2968	24.2537	0.740845	0	0	18.697	0
NDUFA13	16.1976	95.5945	88.1921	0	88.5767	65.7292	87.3256	96.5046	96.5927	96.0305	96.277	96.4532	86.371	100	88.0159	100	23.2633	22.4556	23.6158	23.7489	24.7981	17.0391	14.7746	0	16.2726	0	92.4291	51.9386	48.4946	94.5587	52.6215	23.4388	88.5446	100	91.9078	100	0.281267	25	0	91.465	0
CNPY2	16.1921	97.8258	94.5366	0	93.8341	100	57.5855	78.6386	79.5712	84.978	75.3782	78.8368	68.2479	100	71.9783	100	23.9977	25.76	24.9523	19.8302	0	0	25.9363	0	28.0805	0	61.8666	44.7937	43.9125	68.1818	44.3604	18.2921	82.9858	100	87.3697	100	0.302935	0	0	91.808	0
RTL1	16.1794	89.3023	81.0251	1.63749	80.6874	57.5855	6.50609	3.34851	3.40726	32.9175	3.55412	3.7891	3.04009	0	2.65825	0	6.34454	0	0	5.51084	0	0	6.41798	0	6.43266	0	0	0	0	0	0	0	0	0	0	0	0.234816	0	0	21.348	0
SLC39A7	16.178	91.4744	81.6273	0	80.6874	100	77.9556	88.9338	90.4832	92.9672	89.9985	90.7108	85.3136	100	87.1347	100	75.2387	40.9972	41.6434	76.8995	41.6728	34.8465	82.1266	43.6216	83.8302	37.891	70.0103	53.2163	56.7484	75.7967	52.6215	30.7227	62.1383	100	68.4095	100	1.40464	50	0	99.517	0
NDUFA11	16.1699	94.1517	86.1801	0	84.0905	65.7292	60.633	85.3576	86.2975	86.2485	85.409	86.3416	44.8671	100	49.3024	100	52.5628	36.9291	37.7882	54.2587	40.7108	34.182	54.9126	43.6216	57.3212	46.9012	69.7386	44.7937	44.0006	75.5691	44.7937	18.9145	71.9048	100	77.5738	100	0	25	0	95.347	0
ATP5B	16.1511	99.854	99.6769	0	100	100	95.5794	100	100	98.6092	100	100	97.2536	100	97.3271	100	0	0	0	0	0	0	0	0	0	0	0	0	0	0	0	0	0	0	0	0	100	0	0	0	0
SFT2D2	16.1381	91.6253	80.0117	0	74.8777	57.5855	34.5572	42.7522	46.277	73.0543	46.6882	47.3344	37.7295	18.6911	42.3116	47.8558	18.6224	0	0	18.9916	0	0	21.6038	0	23.5424	0	41.1367	28.5284	28.7707	47.261	28.3595	7.7766	54.1416	30.2908	61.0662	29.6889	0.0961051	50	0	27.198	0
CHGB	16.137	98.6446	96.7837	0	94.9904	100	97.283	20.7666	20.0617	99.1214	16.9922	19.2539	97.6795	8.36804	97.7677	20.0764	98.5754	64.6718	61.2718	98.6042	58.0996	52.4345	98.4873	56.1354	98.6342	46.9012	98.3037	22.1545	22.8227	98.6856	21.6919	4.58212	99.6182	13.3206	99.6328	13.0909	1.14844	0	0	2.5344	0
SLC25A22	16.1263	91.424	78.2053	0	84.0905	100	74.3061	46.7396	49.2877	83.2628	41.313	48.0247	78.6312	34.8062	58.2318	47.8558	75.033	63.1297	59.9207	76.7007	55.7204	49.7903	75.7233	56.1354	75.5471	46.9012	89.0733	59.6417	61.7638	50.235	58.8119	36.203	91.7903	100	43.3103	100	0.0955365	25	0	74.172	0
PYCR1	16.114	92.7129	82.0825	0	84.0905	57.5855	55.2063	24.4089	27.3021	83.9231	25.9363	27.6105	56.0875	5.79447	60.2732	26.4062	69.8928	38.5739	37.4945	71.7534	36.1727	29.6364	34.5131	0	36.8923	0	72.2646	36.3269	36.0993	77.8014	36.4811	12.8269	82.6039	27.8749	87.0392	27.3633	1.34993	0	0	40.263	0
EXOSC8	16.1137	81.5592	51.0941	1.63749	74.8777	46.4606	26.5531	55.5148	57.938	67.6345	59.5829	59.0836	45.2196	25.8592	49.6696	57.6663	38.6841	55.5368	56.8219	40.0283	62.4027	55.9903	45.5133	65.4968	48.1569	68.1304	16.5149	51.9386	50.8885	19.0263	52.6215	26.1418	14.4955	100	17.095	100	0	0	0	100	0
SLC35A2	16.0984	86.5946	65.4722	0.115204	74.8777	57.5855	9.51682	33.9551	37.3917	49.3018	35.8937	37.8323	14.4661	12.8472	18.1524	37.0172	21.0897	22.4556	24.0784	21.3417	24.7981	18.8558	30.0044	0	32.2074	0	27.7868	17.1758	16.7058	32.7361	17.4475	2.71288	36.7749	18.7179	43.6261	18.9915	2.10358	25	0	32.907	0
ORMDL1	16.0939	94.349	82.8315	0	84.0905	65.7292	50.492	67.8807	70.3921	81.7239	65.9348	69.9368	55.2357	50.2251	59.3773	66.3901	54.6483	78.8515	79.204	56.3481	79.3876	75.3244	63.7685	77.7127	66.3387	75.2901	0	0	0	0	0	0	0	0	0	0	0	50	0	13.844	0
MYH10	16.0839	97.6798	93.5967	0	93.8341	100	95.8144	48.1789	45.014	98.6785	44.03	44.0593	96.0347	29.981	96.2843	41.548	62.5936	80.2247	79.7033	57.6127	79.3876	76.0501	66.2506	77.7127	62.6524	75.2901	95.6748	41.6581	38.6253	96.8644	41.4158	14.1315	93.4498	24.7246	95.6088	24.2537	2.33934	25	0	13.637	0
MYCBP	16.0663	90.1097	77.9116	0	74.8777	65.7292	34.4617	47.026	54.5455	73.0084	55.6469	56.8659	45.2489	21.4092	49.6989	57.6663	11.3526	0	0	11.0191	0	0	12.8213	0	13.9815	0	59.2745	32.2514	32.7361	65.6411	31.9357	9.98875	68.549	100	74.5557	100	1.05719	0	0	73.459	0
DNAJC9	16.0571	89.1709	72.0517	0	80.6874	100	20.1057	34.6527	35.3209	62.1121	34.5278	35.409	23.5424	14.6909	20.3114	35.9671	28.5945	46.0714	43.4278	29.531	48.8031	42.3698	36.7749	43.6216	39.11	46.9012	69.1585	67.3741	67.8367	74.9963	66.4782	44.0178	68.2185	100	74.24	100	0	0	0	100	0
NDUFA9	16.0389	94.1457	81.9797	0	86.6975	65.7292	13.864	44.309	41.0339	55.6153	44.2649	40.9899	17.1391	25.8592	20.8841	54.1563	53.6349	33.0812	33.933	55.2803	36.1727	29.6364	45.2342	43.6216	47.8191	46.9012	85.7688	53.2163	54.1049	89.7489	52.6215	27.8449	85.9891	100	89.881	100	0.679557	0	0	72.209	0
CRH	16.0251	94.866	89.0145	0	84.0905	31.2014	86.2388	6.63827	4.40593	41.1148	3.30445	3.27508	6.91732	0.631059	3.09884	0	67.7633	41.7829	40.2555	7.3734	0	0	59.1423	43.6216	7.63695	0	0	0	0	0	0	0	0	0	0	0	4.82378	0	0	9.2566	0
B3GALNT1	16.0235	85.3903	54.3839	0	80.6874	57.5855	29.9971	24.2179	23.4836	61.2955	21.5303	22.9255	21.2513	8.81007	13.9962	24.0344	69.5109	71.523	69.7166	71.3876	68.6077	63.577	71.2293	65.4968	73.491	60.1777	67.051	15.3326	14.3633	73.0504	14.2312	1.73999	87.2228	16.4341	90.9458	15.396	1.02883	25	0	11.868	0
NDUFAB1	16.0231	90.3482	78.3228	0	74.8777	65.7292	80.5405	82.3983	83.1106	93.8689	79.5858	82.1266	77.6179	58.0572	80.3642	73.2854	97.518	100	100	97.6433	100	100	96.9893	100	97.2977	100	92.3043	37.2522	36.5399	94.4706	37.4357	13.0806	91.4965	34.895	94.3163	34.0045	1.17897	0	0	99.117	0
SLC25A4	16.0088	93.4279	87.2228	0	88.5767	100	91.1441	61.5068	61.3306	97.2483	55.412	59.8473	93.9198	45.86	94.4779	61.6023	99.2657	84.6894	84.3149	99.333	83.5952	80.5482	99.3538	100	99.3832	100	87.5092	34.2194	32.3983	91.0633	33.9624	9.83192	89.6607	20.9208	92.7155	20.5008	0.332221	50	0	12.701	0
NRM	15.9917	84.9633	64.635	0.115204	74.8777	36.3857	28.4623	40.843	41.078	68.9759	45.7262	42.1501	36.2461	15.9879	40.9017	43.2516	29.6519	20.5537	20.561	30.5787	22.6538	16.7057	26.3475	0	28.5064	0	15.5603	18.6738	19.3567	17.8	18.9161	3.66177	30.5184	20.1571	36.6133	20.5008	0	25	0	37.13	0
POMK	15.9824	84.5398	59.4801	7.42837	74.8777	65.7292	3.64224	3.62755	3.43663	35.076	4.64826	3.89191	3.99471	0	5.21369	0	10.3246	0	0	9.98735	0	0	9.00279	0	9.61962	0	71.3394	17.6898	16.7279	21.5524	17.4475	2.60177	89.088	18.7179	45.0874	18.2444	1.29339	25	0	15.446	0
CDKN2A	15.9737	91.8946	77.4857	0.115204	80.6874	36.3857	7.53415	7.01278	8.51814	45.903	9.95741	9.5315	10.2365	0.631059	13.3059	9.40667	8.79718	0	0	8.18565	0	0	8.22441	0	8.65032	0	0	0	0	0	0	0	0	0	0	0	13.259	0	0	14.918	0
SLC25A25	15.9718	83.4904	27.1112	19.8635	80.6874	51.6082	75.9509	56.2271	59.5242	92.2831	55.1182	59.4507	46.7616	36.3974	51.241	61.6023	87.634	55.5368	54.472	89.0491	47.3344	40.9214	74.4896	56.1354	76.4576	46.9012	87.1567	41.9445	42.5173	34.6747	41.7022	17.2009	89.088	100	61.2278	100	0.17104	25	0	57.294	0
MBOAT7	15.9712	87.6489	69.1878	0	74.8777	65.7292	89.4772	67.9028	67.3667	96.7181	62.8433	66.2212	85.5485	50.2251	87.355	66.3901	0	0	0	0	0	0	0	0	0	0	54.1416	57.4313	56.0728	60.398	56.7484	29.8362	64.7525	100	70.8474	100	0	50	0	76.971	0
C2orf43	15.9661	93.8754	80.8782	0	88.5767	100	0	0	0	0	0	0	0	0	0	0	0	0	0	0	0	0	0	0	0	0	0	0	0	0	0	0	0	0	0	0	0	0	0	0	0
OCC1	15.9661	96.767	89.6754	0	88.5767	57.5855	0	0	0	0	0	0	0	0	0	0	0	0	0	0	0	0	0	0	0	0	0	0	0	0	0	0	0	0	0	0	0	0	0	0	0
RAB6C	15.9661	95.7169	86.8409	0	88.5767	100	7.28448	3.66427	4.27376	45.422	4.62623	5.06682	2.61419	0	2.9226	0	8.91467	0	0	6.28449	0	0	8.87061	0	7.54883	0	0	0	0	0	0	0	0	0	0	0	0	0	0	0	0
TPRKB	15.9639	96.8926	91.6875	0	74.8777	5.93332	43.817	62.6524	64.0476	78.2553	63.6804	64.3707	37.9791	40.0113	42.5613	66.3901	53.8846	61.6978	64.1284	55.5058	66.7793	61.0544	55.7938	65.4968	58.3199	68.1304	54.4794	40.4538	42.4732	60.7284	40.4758	17.6432	30.2761	100	36.3196	100	0	0	0	94.964	0
RAC1	15.9594	99.5553	98.737	0	100	100	85.4017	98.0173	98.0834	95.4413	97.9586	98.054	90.7475	100	91.6728	100	91.8784	100	100	87.2616	100	100	92.9064	100	91.1	100	51.9166	59.6417	61.5876	37.2228	58.8119	36.0251	61.7492	100	44.8377	100	7.69374	0	0	95.951	0
UBE2I	15.956	97.1202	91.8784	0	92.6764	100	32.2367	79.2627	74.3868	71.4992	79.2481	74.005	56.3225	58.0572	60.5375	73.2854	29.3435	41.7829	40.6961	30.302	45.7189	39.2778	35.644	43.6216	38.126	46.9012	71.3394	67.3741	67.8367	76.957	66.4782	44.0178	74.4089	100	79.931	100	2.45857	0	0	100	0
PIGK	15.9316	91.2979	78.6019	0	80.6874	100	13.7685	30.3863	29.8869	55.5028	30.6359	29.975	22.9549	9.23553	27.2287	29.5638	25.1726	28.4697	30.21	25.9381	31.3556	25.1437	30.9884	0	33.2795	0	21.9415	47.4519	47.3638	26.017	47.1215	21.3597	13.8346	100	16.1698	100	3.16406	25	0	39.52	0
PSENEN	15.9269	94.8127	88.7208	0	84.0905	31.2014	76.0023	89.9765	89.367	92.2973	89.3156	89.1467	80.937	100	83.2575	100	77.2213	76.5531	78.3228	78.8744	75.011	70.3449	76.5017	77.7127	78.4697	75.2901	0	0	0	0	0	0	0	0	0	0	4.71333	50	0	42.283	100
CTPS1	15.9049	88.9732	71.6258	0.115204	80.6874	100	48.5093	34.4324	37.142	80.6614	35.9598	37.4945	45.528	12.8472	49.9339	35.9671	33.9697	33.0812	32.3983	34.9198	36.1727	29.6364	46.2182	43.6216	48.8324	46.9012	45.4031	67.3741	67.8367	51.6155	66.4782	44.0178	49.9045	100	57.1082	100	0.452075	0	0	96.888	0
YIPF3	15.8774	91.957	77.1773	0	80.6874	100	63.372	95.2269	95.1828	87.4532	95.0286	94.9993	72.2573	100	75.6646	100	66.3974	100	100	68.2676	100	100	77.4857	100	79.3949	100	25.0698	35.0492	36.6721	29.7107	34.9464	12.9535	29.6005	100	35.5999	100	0	50	0	70.707	0
ELOVL5	15.8602	94.3908	83.7421	0	86.6975	65.7292	89.7929	68.4829	64.7525	96.8287	63.0636	63.1077	75.033	50.2251	78.1466	66.3901	79.0131	80.2247	79.3802	80.6064	80.4303	76.405	80.6286	100	82.3763	100	36.5178	18.0203	19.812	42.062	18.2846	3.80222	63.3279	20.1571	69.4816	20.5008	0.800991	50	0	9.6747	0
MGST2	15.8419	97.9659	93.5233	0	92.6764	46.4606	41.2616	52.0341	62.2999	76.956	60.2071	65.2812	51.3879	25.8592	55.7644	61.6023	78.2053	60.5816	65.9568	79.8091	68.6077	63.1349	84.8583	71.9624	86.3857	75.2901	97.8778	46.8204	48.7002	98.4139	47.1215	23.6679	80.6433	100	85.387	100	0	25	0	31.551	0
SLC9A6	15.813	89.5249	74.1812	0	74.8777	100	54.2517	25.4663	20.561	83.4969	21.5156	19.6358	36.3489	9.66112	10.2952	22.2059	72.3161	60.5816	57.3285	46.6901	51.6449	45.5394	70.6712	56.1354	52.8271	46.9012	88.4344	36.863	36.4371	40.4905	36.8409	12.7744	71.8461	100	20.4435	100	2.10813	50	0	17.828	0
NUBP2	15.8099	86.1429	65.8246	0.115204	74.8777	100	27.9189	74.967	76.4356	64.3255	75.3488	76.5751	32.6039	58.0572	34.8509	73.2854	36.8042	53.1429	53.7377	37.948	55.7204	49.7903	41.1955	43.6216	43.6922	46.9012	35.431	39.323	40.2262	40.9164	39.0439	15.2926	33.0225	100	39.3303	100	3.25471	0	0	98.453	0
SPCS1	15.8059	99.2114	98.0614	0	100	100	72.7199	94.3017	94.1254	91.1397	93.4645	93.7876	83.4337	100	85.4457	100	73.0797	88.6253	89.1687	74.7899	88.0966	85.5544	76.4723	100	78.4256	100	54.1416	49.7797	44.6027	60.398	50.2056	19.4434	67.1905	100	73.2119	100	0.258444	25	0	53.556	0
CTDNEP1	15.8002	81.9563	53.4733	1.63749	74.8777	36.3857	77.5444	97.2977	97.2683	92.8441	97.1729	97.1435	86.7235	100	88.3096	100	71.8314	88.6253	88.5813	73.6447	88.0966	85.5544	74.284	100	76.3695	100	16.1257	19.8267	20.5463	18.549	19.3567	3.78522	32.2661	23.5864	38.5079	23.132	0	25	0	90.519	0
RTN1	15.7976	97.4883	93.4498	0	96.1792	100	91.6654	28.4036	22.5143	93.0565	23.7774	21.6184	94.5807	9.23553	68.0423	21.1705	95.6088	63.1297	59.9207	94.0367	55.7204	49.7903	96.255	56.1354	95.4031	46.9012	87.3256	47.4519	46.6148	54.215	47.1215	20.5768	89.4111	34.895	73.9977	34.0045	0.282443	0	0	19.436	0
LEPROTL1	15.7893	91.3862	78.969	0	74.8777	65.7292	29.6886	53.0768	50.1248	69.8463	50.022	49.0674	17.3153	40.0113	21.075	54.1563	33.0445	57.637	57.0715	33.9818	61.0222	54.782	43.8684	43.6216	46.4532	46.9012	0	0	0	0	0	0	0	0	0	0	1.19755	75	0	2.5482	0
MDK	15.7707	97.177	91.9812	0	93.8341	100	90.1821	39.9178	45.3811	96.9442	39.7635	45.528	91.4525	21.4092	92.2749	45.2563	85.1814	68.5563	69.2466	86.661	73.3221	68.7728	74.24	71.9624	76.3108	75.2901	93.7436	32.6406	33.2942	95.5206	32.8536	10.9562	92.4512	34.895	94.9919	34.0045	6.60687	0	0	19.957	0
SPTLC1	15.7699	94.8246	85.0492	0	84.0905	100	23.8067	54.2224	53.3999	65.442	53.3559	53.4293	42.4291	28.4987	46.9526	47.8558	33.4704	51.9313	55.177	34.4359	55.7204	48.2698	45.2049	43.6216	47.8044	46.9012	20.3848	67.3741	67.8367	24.1151	66.4782	44.0178	14.2018	100	16.7132	100	1.56648	25	0	76.966	0
MAOA	15.7594	98.6059	97.7236	0	94.9904	100	81.664	57.8572	56.0875	94.2589	56.7925	55.7644	71.9342	34.8062	75.3268	54.1563	82.4203	56.6016	60.7872	83.9996	62.4027	57.1306	84.9611	65.4968	86.5032	68.1304	73.3441	46.8204	41.7829	78.7928	46.4606	16.5123	49.1555	27.8749	56.4253	27.3633	1.59273	25	0	16.175	0
OLFML3	15.7543	83.6449	38.5519	0	74.8777	19.4595	89.624	42.297	44.8965	96.7747	47.0994	45.9098	87.9718	15.9879	89.3817	43.2516	82.9344	60.5816	65.7072	84.4916	67.7192	62.236	74.8715	71.9624	76.8982	75.2901	75.9363	44.7937	41.548	81.3409	47.1215	18.7101	85.3136	27.8749	89.3083	29.6889	1.43607	0	0	75.219	0
INA	15.7397	88.4089	75.8261	0	80.6874	100	86.5252	17.3667	13.1297	80.8293	9.14231	10.7358	81.3776	6.35645	62.9902	9.40667	94.096	63.1297	59.9207	88.8333	55.7204	49.7903	91.4378	56.1354	91.3497	46.9012	97.261	28.2787	26.8174	21.2807	28.0217	6.6395	98.6635	17.33	13.5409	17.0287	0.304171	0	0	30.696	0
RAB10	15.7214	98.4285	95.5647	0	100	100	83.2281	89.4184	88.104	94.7586	87.4945	87.4211	88.3977	100	89.7489	100	73.9903	100	100	75.6915	100	100	75.5471	100	76.3401	100	53.2824	57.4313	61.7859	59.5976	56.7484	36.2298	46.6809	100	33.9477	100	5.12403	0	0	94.42	0
TM9SF2	15.7196	99.1292	97.3711	0	100	100	66.7132	87.7662	88.8236	88.8523	87.7588	88.7355	68.571	100	72.2279	100	80.7167	100	100	82.3251	100	100	85.7688	100	87.2081	100	29.4977	51.9386	55.0595	34.6747	51.3879	28.7882	25.2901	100	30.1953	100	1.1424	75	0	24.88	0
RHOB	15.7108	97.646	94.4338	0	93.8341	100	98.7663	93.8611	93.5086	99.6039	93.0386	93.1561	98.781	100	98.8104	100	96.4018	100	100	96.6519	100	100	96.6956	100	97.0627	100	86.9658	59.6417	62.1016	45.6455	58.8119	36.6318	91.1441	100	23.6892	100	6.81538	25	0	88.321	0
RFC4	15.6907	84.9275	69.7753	0	74.8777	65.7292	26.3989	27.9336	30.5331	67.5054	28.7561	30.7534	42.8404	9.23553	47.3491	29.5638	24.9376	25.76	24.4162	25.6784	28.4109	22.4821	25.5838	0	27.6693	0	32.5378	59.6417	65.4208	37.8837	58.8119	40.5117	47.6722	100	54.942	100	0.0921722	0	0	99.491	0
AIFM1	15.6855	94.4564	87.1934	0	88.5767	65.7292	53.5688	64.2752	69.4375	83.2067	68.035	70.8474	46.8498	42.722	51.3291	73.2854	84.2268	70.8621	72.4335	85.7221	74.262	69.6205	82.8756	71.9624	84.5058	75.2901	77.2287	67.3741	65.8393	82.5819	66.4782	41.127	69.2246	100	75.0698	100	0.563642	0	0	95.577	0
PIGX	15.6853	90.6815	77.0304	0	74.8777	57.5855	7.75444	30.8268	28.0217	45.6397	28.5064	27.5371	11.9841	12.8472	14.9361	28.8589	30.0485	40.1748	38.6988	17.4757	0	0	38.875	43.6216	24.7613	0	51.5935	31.1059	31.0765	58.0629	30.9811	9.2083	19.2613	34.895	23.3	34.0045	0	50	0	15.415	0
EMC7	15.6827	95.1903	84.7555	0	84.0905	65.7292	57.5415	90.9091	90.5199	84.9612	89.4478	89.8223	70.1131	100	73.6966	100	77.8822	100	100	79.5486	100	100	80.8489	100	82.5966	100	48.1495	47.4519	50.3158	54.5308	47.7016	25.6012	52.9006	100	59.9207	100	0	25	0	98.575	0
TMEM178B	15.6763	88.074	71.4789	0.115204	74.8777	51.6082	8.99545	11.2865	9.51682	43.143	11.169	9.35527	8.00411	1.09828	6.55015	0	52.5334	38.5739	36.9805	15.152	0	0	41.0633	43.6216	19.5917	0	0	0	0	0	0	0	0	0	0	0	0	25	0	8.8644	0
ALG2	15.665	91.8384	77.5885	0	74.8777	65.7292	38.5372	53.3559	61.5509	75.456	56.9247	63.093	36.1287	27.1565	40.7696	57.6663	55.5735	53.1429	56.4106	57.2814	61.0222	54.782	62.9608	56.1354	65.4722	60.1777	51.2777	67.3741	67.8367	57.7398	66.4782	44.0178	65.81	100	71.8608	100	0.370373	25	0	100	0
LHFPL2	15.6604	91.5499	77.3094	0	74.8777	36.3857	24.7099	31.8255	33.9991	66.1745	33.9037	34.5131	15.9348	12.2308	19.6798	35.9671	37.2595	22.4556	22.551	38.4196	24.7981	18.8558	16.0229	0	17.6384	0	83.9551	38.7428	39.2862	88.3243	38.4711	14.605	75.738	100	81.0251	100	0	75	0	4.2099	0
TMEM35	15.6486	95.8914	93.303	0	86.6975	36.3857	0	0	0	0	0	0	0	0	0	0	0	0	0	0	0	0	0	0	0	0	0	0	0	0	0	0	0	0	0	0	0.550625	0	0	0	0
RPL36A	15.6324	96.7384	90.9825	0	90.0652	57.5855	95.3297	92.6274	92.6274	98.525	91.3203	92.1281	96.6662	100	96.813	100	9.92804	0	0	9.6173	0	0	10.1043	0	10.8973	0	73.1679	49.7797	49.0234	78.6165	49.2657	22.6459	78.2347	100	83.3309	100	0	0	0	99.797	0
NHP2L1	15.6274	93.4522	84.1386	0	86.6975	100	0	0	0	0	0	0	0	0	0	0	0	0	0	0	0	0	0	0	0	0	0	0	0	0	0	0	0	0	0	0	0	0	0	0	0
TOP2A	15.6238	81.0038	42.2676	0	74.8777	65.7292	75.1432	15.4942	16.5222	91.9929	18.9749	17.0803	75.1652	2.08604	78.2787	17.2933	35.4531	36.9291	36.7969	36.6675	40.7108	33.116	22.3528	0	24.262	0	81.0839	62.7699	62.9534	85.7762	66.4782	47.0695	90.7989	100	93.7142	100	2.6556	0	0	100	0
MRPL47	15.616	83.8354	58.4814	0	74.8777	51.6082	46.6001	73.8875	71.8314	79.6271	70.5977	70.9796	58.5695	50.2251	62.6377	66.3901	80.9076	88.6253	88.1187	82.5248	88.0966	86.503	78.6753	100	80.5111	100	84.2194	31.1059	32.5158	88.5299	30.9811	10.0351	88.0746	100	91.5847	100	0	0	0	84.356	0
LDHB	15.6137	99.6152	98.9573	0	100	100	94.3531	92.4438	85.622	98.2489	91.0266	84.5278	96.5781	100	96.7249	100	99.4419	87.1494	87.4211	99.4881	86.4958	83.4651	99.4125	100	99.4419	100	70.2967	59.6417	58.9294	76.0391	58.8119	32.967	72.6245	100	78.3228	100	2.05843	0	0	89.858	0
CKMT1A	15.5956	94.8719	87.399	0	88.5767	100	20.7593	14.9508	12.3954	55.0069	14.2018	12.131	20.6932	2.91414	13.7318	12.9975	0	0	0	0	0	0	0	0	0	0	0	0	0	0	0	0	0	0	0	0	0.106123	0	0	0	0
RAB11A	15.594	91.2915	73.1385	0.115204	84.0905	57.5855	55.6837	79.8649	75.8995	84.1362	77.3535	74.8568	67.1758	100	70.8621	100	72.4189	100	100	61.1586	100	100	75.0624	100	69.0703	100	0	0	0	0	0	0	0	0	0	0	15.8465	25	0	52.562	0
RBX1	15.5933	95.049	86.7088	0	88.5767	100	62.9681	91.9151	89.9838	87.2977	90.4318	89.2642	78.3962	100	81.0251	100	47.4519	60.5816	61.3159	49.017	59.6343	53.5543	47.4225	56.1354	50.0367	46.9012	52.9006	43.5453	45.6602	59.2671	43.582	20.4967	56.6603	100	63.4014	100	2.04056	0	0	98.682	0
ELAVL4	15.5932	87.145	60.4935	0	80.6874	65.7292	22.9549	10.2511	6.50609	34.6576	5.24306	5.53679	23.1899	2.5159	5.53679	0	61.4628	55.5368	52.3058	63.3823	45.7189	39.2778	56.1463	56.1354	56.161	46.9012	28.6753	17.1758	17.095	33.7274	17.4475	2.82635	55.5368	17.9542	62.3586	18.2444	2.73621	0	0	17.667	0
SLC25A6	15.5654	99.0194	97.3271	0	100	100	93.538	33.676	31.7227	97.9863	32.6039	31.4731	96.4165	12.8472	96.5781	31.4877	28.9323	35.0492	37.9938	29.88	38.5005	32.0412	33.8816	0	36.2168	0	43.6555	62.7699	61.4481	41.6801	61.8446	35.8388	54.3252	100	26.5972	100	0.709756	25	0	13.35	0
FABP5	15.564	98.722	96.6662	0	96.1792	100	97.5033	59.0836	46.1889	99.185	52.5628	44.9699	97.3711	33.3473	97.4446	43.2516	31.899	25.76	25.5691	29.6328	24.7981	18.8558	18.1084	0	19.9295	0	81.2601	46.2843	42.9432	85.9377	45.8584	17.5567	38.1701	30.2908	45.0874	29.6889	3.06926	0	0	28.176	0
NDUFAF4	15.5579	89.381	69.9075	0.115204	74.8777	57.5855	26.208	43.2663	39.5653	65.3384	39.7342	39.0366	22.9696	34.8062	16.1991	45.2563	76.6632	73.8067	73.1091	78.3996	71.1411	66.7522	71.1852	71.9624	73.4322	68.1304	84.6527	45.7703	47.0554	88.897	45.3371	20.9664	79.1599	100	84.1974	100	0	0	0	86.198	0
GNA14	15.5446	86.6153	57.0422	0	84.0905	100	30.6653	16.3387	20.8254	70.4341	18.4829	21.1779	15.4942	3.29752	19.1511	20.0764	18.6077	0	0	18.9774	0	0	13.4381	0	14.848	0	32.2588	25.3855	25.9363	37.5532	25.4443	6.42302	55.713	34.895	62.5129	34.0045	0.276598	0	0	21.202	0
PARP16	15.5182	85.4257	60.5816	0.115204	74.8777	51.6082	11.617	29.9824	31.6199	52.5313	31.2234	31.9724	14.6424	11.1591	18.3287	32.6039	23.8802	22.4556	22.551	24.4391	24.7981	18.8558	23.1018	0	25.0404	0	16.8013	18.6738	17.2419	19.4228	18.9161	2.91486	34.2047	18.7179	40.7182	18.9915	0	25	0	24.639	100
ATP2A1	15.5096	84.6622	55.9847	0.115204	80.6874	31.2014	98.4726	11.3453	13.7759	99.5068	14.9361	14.4515	97.0333	1.09828	97.1361	12.9975	10.2658	0	0	9.9462	0	0	10.5889	0	11.5435	0	99.2657	20.2085	19.7092	99.3905	20.3407	3.76262	96.1154	13.1737	97.305	13.0909	0.954824	0	0	21.651	0
DYNLL1	15.5044	97.5447	93.3324	0	94.9904	100	77.6032	82.1119	81.0839	92.8329	78.4036	79.8649	84.0505	58.0572	84.9905	73.2854	95.2122	100	100	90.8387	100	100	95.7703	100	91.3056	100	42.8036	67.3741	67.8367	37.5532	66.4782	44.0178	30.7167	100	36.8703	100	1.24805	0	0	89.208	0
GARS	15.4978	91.4555	78.7193	0	74.8777	100	85.2108	85.5192	85.7541	95.3777	87.2228	86.1213	90.6741	100	91.5994	100	0	0	0	0	0	0	0	0	0	0	0	0	0	0	0	0	0	0	0	0	2.72537	0	0	99.998	0
BCCIP	15.4879	83.0539	70.025	1.63749	74.8777	65.7292	26.5898	61.4921	60.8459	67.6667	59.8326	60.3613	31.3115	42.722	35.8056	57.6663	43.8831	87.1494	87.5606	45.3802	100	100	53.7377	100	56.1756	100	33.3603	46.8204	46.7323	38.7649	46.4606	20.7107	42.1868	100	49.4052	100	0.192916	0	0	91.975	0
RALA	15.4826	98.8984	97.004	0	100	100	58.9881	63.0195	58.2464	85.5253	57.0422	56.9393	47.9806	40.0113	52.46	54.1563	67.4108	80.9884	80.2761	69.393	79.3876	76.0501	66.0009	100	55.7204	100	71.3394	100	100	51.6155	100	100	76.8101	100	61.4995	100	100	25	0	73.639	0
TMEM184C	15.4753	90.7582	74.1372	0	80.6874	100	36.3783	45.6895	45.8951	74.2263	45.0433	45.7776	29.5932	25.8592	34.2635	47.8558	28.3155	41.7829	46.0714	29.284	45.7189	38.592	40.4171	43.6216	42.9138	46.9012	28.0511	44.7937	45.1755	33.0665	44.3604	19.3007	26.8982	100	32.2808	100	0	50	0	24.829	0
LAMP1	15.4733	97.2111	92.5246	0	96.1792	100	86.8409	97.4372	97.5106	95.8839	97.5841	97.6869	92.7008	100	93.3617	100	82.7141	100	100	80.1311	100	100	84.1974	100	85.6807	100	54.8318	62.7699	64.7232	61.0736	61.8446	39.5651	28.2714	100	33.9844	100	44.4908	100	0	4.0304	0
TUBB	15.4604	99.8431	99.53	0	100	100	95.2416	97.2977	97.3344	98.4902	97.1729	97.2243	96.9893	100	97.0921	100	99.4125	37.7735	37.2008	97.8912	37.2889	30.5815	98.2523	36.8496	96.534	37.6267	53.8478	67.3741	66.4929	51.946	66.4782	42.1116	48.9059	100	56.1756	100	4.05073	0	0	100	0
FAM162A	15.46	94.4385	88.6474	0	90.0652	100	56.1022	75.9509	76.766	84.3107	72.6465	75.9877	54.0902	58.0572	58.2611	73.2854	83.4484	75.8849	77.2654	85.0452	75.011	70.6617	82.1413	77.7127	83.8449	75.2901	64.87	53.2163	47.7016	70.9576	52.6215	21.6742	69.9222	34.895	75.6939	34.0045	0.56177	50	0	27.924	0
RAB6B	15.4565	95.1079	86.3563	0	88.5767	100	77.0598	24.3648	18.5637	83.7711	19.2833	17.4034	80.2467	8.36804	15.7145	18.7913	91.805	63.1297	59.9207	77.1137	55.7204	49.7903	92.0987	56.1354	81.451	46.9012	85.3282	43.1561	42.6201	21.2807	42.8697	17.3354	91.4378	100	33.8669	100	0.212687	0	0	27.257	0
ARF4	15.4548	99.37	98.5754	0	100	100	95.1094	94.096	94.4926	98.4555	94.2943	94.5146	92.2602	100	92.9946	100	85.8863	100	100	87.354	100	100	86.9731	100	88.4418	100	18.5416	62.7699	64.7232	21.7506	61.8446	39.5651	23.3808	100	28.1613	100	2.00953	0	0	97.293	0
POLR2H	15.4532	90.822	81.2014	0.115204	84.0905	100	44.2209	71.6038	75.1946	78.4695	70.1278	74.8788	55.9554	58.0572	60.1116	73.2854	45.0874	81.8622	82.4203	46.5709	84.9244	81.641	56.8953	100	59.4067	100	27.2213	57.4313	59.5535	32.0899	56.7484	33.6242	14.3413	100	16.8821	100	0	0	0	99.998	0
PHGDH	15.4438	96.9724	91.5847	0	92.6764	100	69.9736	46.512	42.8991	90.0855	40.5933	41.5773	57.3653	31.6674	61.404	41.548	75.1212	65.832	68.4829	76.8077	67.7192	62.0156	69.7019	77.7127	72.1104	75.2901	67.051	48.9499	49.2143	73.0504	48.4579	22.871	80.8048	100	85.5192	100	6.01639	0	0	39.778	0
XXYLT1	15.4379	89.026	74.2547	0	74.8777	100	4.88324	11.0295	12.366	39.5964	14.5102	13.3647	7.3726	1.09828	9.5315	12.9975	25.2166	22.4556	21.7947	20.4142	0	0	14.0696	0	15.5456	0	34.4471	33.7862	33.9551	39.8076	33.5732	10.9659	18.3874	34.895	22.1912	34.0045	0.866841	25	0	24.595	0
TAGLN3	15.4165	93.7488	79.7915	0	86.6975	100	87.8176	19.1071	14.0843	87.9821	11.147	11.9107	92.1868	6.92289	71.8608	12.9975	96.299	63.1297	59.9207	93.6965	55.7204	49.7903	96.5193	56.1354	94.6835	46.9012	98.502	36.863	36.1433	87.6046	36.6427	12.4098	98.8985	27.8749	95.3444	27.3633	0.93888	0	0	21.46	0
ATP8A1	15.3947	91.8696	81.451	0	80.6874	100	69.6725	29.0645	26.3475	89.9452	25.2607	25.7453	47.5253	11.1591	51.99	24.8935	50.3892	49.6696	47.5253	42.5145	38.5005	32.0412	51.2263	56.1354	37.9645	46.9012	83.3749	48.1495	47.3491	36.0846	47.7016	21.346	83.2281	30.2908	64.2899	29.6889	1.52949	50	0	12.666	0
UQCRH	15.3885	99.0579	97.8852	0	96.1792	100	93.046	98.0173	98.0834	97.828	97.9586	98.054	94.9919	100	95.3297	100	97.5621	100	100	97.6743	100	100	97.5327	100	97.797	100	98.4579	59.6417	60.5302	98.7884	58.8119	34.7923	86.7969	100	90.6007	100	0	0	0	99.609	0
STX8	15.3871	94.623	87.0466	0	90.0652	100	20.6198	49.9192	47.2463	62.6067	49.1262	47.2757	27.8896	28.4987	32.457	47.8558	44.1915	47.2904	49.3611	45.7372	47.3344	39.9127	46.8644	56.1354	49.4639	60.1777	13.607	54.4059	52.8859	14.8921	53.8111	26.5054	13.7759	100	16.0743	100	1.60787	50	0	12.308	0
PRSS2	15.3729	97.3357	88.0305	0	88.5767	57.5855	99.9853	25.1579	28.8882	99.9952	26.4062	29.0204	99.9853	3.70296	99.9853	22.2059	0	0	0	0	0	0	0	0	0	0	0	0	0	0	0	0	0	0	0	0	0	0	0	0	0
RGMB	15.37	86.8705	67.3961	0.115204	74.8777	57.5855	61.9327	34.8362	34.7628	86.8343	33.7348	34.7041	50.8445	14.6909	55.2063	33.4557	58.5108	56.6016	53.2384	43.0186	48.8031	42.3698	47.6135	56.1354	44.7055	46.9012	0	0	0	0	0	0	0	0	0	0	1.83	25	0	19.502	0
VAMP7	15.3691	94.4683	86.4738	0	86.6975	100	32.692	32.178	30.5184	71.8566	31.4584	30.4156	41.9298	12.2308	46.4973	30.5845	6.99075	0	0	6.07054	0	0	7.43134	0	7.62226	0	23.9095	32.0605	31.7815	28.2787	32.0018	9.82273	27.3094	34.895	32.8095	34.0045	5.54069	25	0	1.8266	0
TMEM128	15.368	92.7621	80.2027	0	80.6874	51.6082	27.6766	58.5842	57.0275	67.0004	53.3926	56.0875	32.0605	42.722	34.8216	57.6663	41.9445	59.5168	63.0783	35.727	61.0222	54.6382	41.6067	65.4968	44.1328	60.1777	17.6384	17.1758	16.111	20.5023	17.4475	2.58776	36.4371	17.33	43.2369	17.4973	0	50	0	10.126	0
DDX19A	15.3605	92.3115	83.0225	0	74.8777	100	32.4497	64.9581	64.6791	71.6712	65.7072	64.4882	30.4744	50.2251	35.13	66.3901	13.9668	0	0	13.8784	0	0	18.1671	0	19.9883	0	43.6555	48.9499	47.2757	49.7577	48.4579	21.1965	36.7749	100	43.6261	100	0	0	0	97.065	0
PSMB5	15.3454	95.8217	89.2642	0	90.0652	100	78.8221	87.2522	87.1053	93.3067	84.2561	86.2315	81.7594	100	83.9183	100	86.6647	100	100	88.1859	100	100	87.4431	100	88.853	100	36.1213	55.7351	52.1883	41.6801	55.1035	25.8183	35.8496	100	42.6494	100	1.17897	0	0	100	0
LIMS1	15.3423	88.8939	66.7499	0	74.8777	100	40.2923	42.5833	43.0607	76.446	47.7089	44.1621	27.6986	15.9879	32.2514	43.2516	27.5958	25.76	26.1712	28.5434	28.4109	22.4821	20.9282	0	22.8227	0	76.3842	67.3741	58.3713	81.7374	66.4782	32.3416	67.1024	34.895	73.1238	34.0045	2.21936	0	0	89.032	0
NDUFA3	15.3386	96.423	90.4979	0	90.0652	51.6082	56.5061	86.2608	82.6259	84.4947	83.4778	81.3629	42.0179	100	46.5707	100	89.5139	88.6253	88.1187	90.7461	88.0966	86.503	90.3363	100	91.3791	100	96.0714	48.9499	52.2984	97.1141	48.4579	25.8558	89.367	100	92.5099	100	0	25	0	80.287	0
MBP	15.3322	91.7069	77.7207	0	80.6874	51.6082	99.5447	28.6092	23.2927	97.3399	23.9536	22.4115	99.6622	8.36804	92.7302	18.7913	99.7503	57.637	54.0828	97.9222	53.3485	47.3021	98.5167	56.1354	94.7276	46.9012	99.2216	26.6779	26.8321	99.3538	26.3769	6.64703	98.9719	13.5703	99.0454	13.4201	47.538	0	0	5.0062	0
RPS27A	15.3281	99.7293	99.1629	0	100	100	97.988	100	100	99.3462	100	100	98.7076	100	98.737	100	96.5046	100	100	96.7294	100	100	96.8277	100	97.1508	100	53.8478	62.7699	66.8086	60.0969	61.8446	42.5454	50.8151	100	58.0555	100	1.85078	0	0	100	0
ST8SIA3	15.327	77.9247	45.0874	7.42837	74.8777	57.5855	48.1054	14.099	10.1777	47.2199	6.94669	8.00411	26.3915	4.52734	15.597	9.40667	51.1676	58.5989	55.199	41.7145	53.3485	47.3021	55.6176	56.1354	49.6549	46.9012	75.5471	15.3326	15.2739	80.9664	15.5823	2.22821	91.3203	15.083	94.1695	15.396	2.29084	25	0	10.522	0
SVIP	15.3145	96.0884	88.3683	0	90.0652	100	37.142	31.1059	30.7534	72.5001	28.1245	30.2247	38.4344	14.6909	30.6359	28.8589	33.2061	33.0812	35.0419	27.2825	33.9257	26.5213	31.0325	0	33.3235	0	96.5634	36.1433	37.4504	97.4739	35.9451	13.3153	96.6662	100	97.6208	100	0	0	0	21.954	0
VSNL1	15.3142	91.7507	78.4403	0.115204	86.6975	57.5855	91.8343	20.6051	15.4648	91.3545	15.8907	14.4074	94.6835	6.35645	28.7854	12.9975	96.8277	66.6765	63.6364	96.6674	61.0222	55.5817	97.1949	56.1354	95.9906	46.9012	99.1849	32.4938	31.4877	57.3799	32.2735	9.32421	98.9426	20.9208	82.1853	20.5008	0.824972	0	0	15.462	0
CAPN5	15.2956	91.7006	78.69	0	80.6874	100	59.5462	35.0272	39.2275	85.7832	34.2488	39.1687	54.8539	16.7871	59.0248	37.9938	65.7806	43.3984	43.9859	67.5685	40.7108	33.2407	53.679	56.1354	56.1022	60.1777	53.2824	67.3741	69.6358	59.5976	66.4782	46.6532	47.5253	100	54.8098	100	100	25	0	24.573	0
RAB3D	15.2894	96.7327	92.5833	0	93.8341	100	65.3033	33.0445	32.8095	88.2969	34.3369	32.9711	34.66	11.6892	39.4037	33.4557	17.6678	0	0	18.0557	0	0	22.9402	0	24.9082	0	64.0623	45.7703	44.8377	70.282	45.3371	19.0428	73.535	34.895	79.1599	34.0045	1.47511	0	0	20.006	0
CARTPT	15.2768	92.1998	79.5418	0	80.6874	41.4819	97.1949	18.3727	16.2579	98.866	17.5797	16.111	77.0891	4.91773	27.8014	18.7913	85.0345	43.3984	42.5907	63.14	28.4109	20.8315	67.8807	43.6216	31.8402	0	86.4664	19.1805	17.7412	90.3069	19.2686	3.12165	78.925	19.4522	83.9624	19.7168	0.800991	0	0	21.154	0
SYNGR2	15.2612	93.6037	83.7274	0	84.0905	57.5855	81.7154	75.1726	83.4043	94.2779	80.4744	86.5913	89.5139	50.2251	90.6594	73.2854	83.0959	71.523	73.1311	84.6607	75.8481	71.7223	86.3563	77.7127	87.8103	75.2901	23.6085	50.727	47.305	27.963	50.2056	21.278	24.497	100	29.3729	100	1.03446	50	0	34.879	0
TMEM11	15.2508	91.1714	74.8862	0	84.0905	65.7292	22.8741	53.1209	52.3278	64.657	59.8619	53.5321	26.465	24.4274	30.9297	57.6663	32.0605	38.5739	39.6387	33.0744	40.7108	33.4462	41.0927	43.6216	43.5747	46.9012	44.4999	57.4313	55.97	50.5507	56.7484	29.6991	35.2622	100	35.4678	100	3.73427	25	0	49.148	0
MSMO1	15.2471	94.7594	86.0185	0	84.0905	65.7292	90.1821	55.2504	55.3091	96.9442	48.4065	54.1342	72.8227	40.0113	76.1712	54.1563	95.3885	78.8515	78.0585	95.8313	76.7514	72.308	95.2563	77.7127	95.7556	75.2901	91.9592	25.4957	25.8481	94.2062	25.6499	6.53454	97.7677	34.895	98.2229	34.0045	1.17897	50	0	3.3183	0
TMEM87A	15.2427	90.9238	78.2494	0	80.6874	100	35.9818	58.7752	58.3199	73.9815	59.4874	58.5035	39.8443	34.8062	44.4265	54.1563	40.1527	40.1748	42.6421	32.1099	40.7108	33.116	38.4638	43.6216	40.7402	46.9012	22.8374	62.7699	66.1404	27.0304	61.8446	41.5939	21.5083	100	25.9877	100	0	75	0	39.591	0
PCYOX1L	15.2215	93.8513	86.4885	0	86.6975	100	19.6651	31.2601	32.5011	56.3903	29.696	32.0752	26.6559	12.8472	21.2807	31.0325	20.0323	0	0	20.2574	0	0	20.4435	0	22.3234	0	32.8756	28.0217	27.8014	38.2435	27.9189	7.27134	45.8951	30.2908	53.1943	29.6889	0	0	0	19.706	0
ITM2C	15.2083	90.2452	76.9276	0	80.6874	100	95.5353	75.0918	74.5264	98.5944	69.6284	73.1826	95.7556	58.0572	94.5513	73.2854	95.9465	100	100	95.4444	100	100	97.1802	100	95.8584	100	62.1383	29.7254	29.5344	68.4241	29.5638	8.21501	60.4053	34.895	66.8527	34.0045	0.574963	75	0	7.1594	0
SRPR	15.2065	90.0191	73.0504	0	84.0905	100	0	0	0	0	0	0	0	0	0	0	0	0	0	0	0	0	0	0	0	0	0	0	0	0	0	0	0	0	0	0	1.27383	0	0	0	0
NSG2	15.2038	91.9258	79.8208	0	74.8777	46.4606	0	0	0	0	0	0	0	0	0	0	96.8865	63.1297	59.9207	91.4562	55.7204	49.7903	96.1815	56.1354	92.598	46.9012	0	0	0	0	0	0	0	0	0	0	0	25	0	2.1336	0
DDOST	15.1949	99.1018	97.283	0	100	100	86.9731	93.0974	94.6541	95.9206	95.7116	95.7116	92.084	100	92.8477	100	82.7287	100	100	84.2763	100	100	86.4885	100	87.9865	100	42.0546	67.3741	67.8367	48.1642	66.4782	44.0178	52.5628	100	59.627	100	2.59751	0	0	99.993	0
MAP1LC3B	15.1873	95.4191	86.4444	0	88.5767	100	69.1952	86.628	79.4537	89.7684	83.7715	78.3081	78.0585	100	65.3547	100	80.2614	85.7468	86.0479	81.8492	84.9244	81.641	81.7301	100	83.4337	100	86.1507	36.5178	36.4224	74.0123	36.3122	12.5654	93.9198	34.895	70.5537	34.0045	4.86364	0	0	80.512	0
GPR89B	15.1867	88.5555	70.1131	0	74.8777	65.7292	4.6556	5.52945	7.93068	38.8238	6.35189	8.44471	5.18431	0	6.49141	0	6.56484	0	0	5.75036	0	0	6.75576	0	6.90263	0	51.5935	37.8323	37.1126	58.0629	37.6046	13.0912	20.7887	100	25.2166	100	0.946829	50	0	0	0
EPT1	15.1826	94.2474	81.3188	0	84.0905	57.5855	0	0	0	0	0	0	0	0	0	0	0	0	0	0	0	0	0	0	0	0	0	0	0	0	0	0	0	0	0	0	0.6523	0	0	0	0
PFDN5	15.1678	96.204	89.323	0	91.4564	100	94.8744	100	100	98.3909	100	100	96.0787	100	96.3284	100	91.6287	100	100	92.5837	100	100	93.5233	100	94.1548	100	83.8229	50.727	52.7096	75.4075	50.2056	26.3233	64.9875	100	71.0824	100	0	0	0	95.699	0
HN1	15.1593	96.2733	89.5579	0	92.6764	100	64.5249	40.5419	37.5239	87.9977	36.9438	36.8189	79.0718	22.9158	81.6126	35.0272	0	0	0	0	0	0	0	0	0	0	0	0	0	0	0	0	0	0	0	0	0.389047	0	0	0	0
SLC35F1	15.1587	92.5342	83.184	0	74.8777	19.4595	28.0511	15.575	12.5569	68.7067	12.4835	11.3673	18.8133	4.52734	18.1231	9.40667	62.1824	49.6696	48.2743	30.2875	36.1727	29.6364	63.2986	43.6216	26.509	0	0	0	0	0	0	0	0	0	0	0	0	25	0	6.2628	0
QIL1	15.1575	92.1066	79.3509	0	84.0905	51.6082	0	0	0	0	0	0	0	0	0	0	0	0	0	0	0	0	0	0	0	0	0	0	0	0	0	0	0	0	0	0	0	0	0	0	0
MAGEA10	15.1314	89.7726	70.9943	0	80.6874	36.3857	2.8198	3.00338	3.11353	32.1457	3.48803	3.52475	3.20164	0	3.96534	0	7.12293	0	0	6.27111	0	0	7.09355	0	7.24042	0	13.4381	13.8567	16.1845	14.5616	14.2312	2.61583	18.1524	15.083	21.9048	15.396	1.21004	0	0	10.864	0
PREB	15.1302	96.3021	88.2362	0	88.5767	65.7292	71.1999	89.9104	91.4084	90.6099	91.5847	92.084	71.7727	100	75.1946	100	71.7139	88.6253	88.831	73.5684	100	100	73.0063	100	75.0918	100	38.3096	67.3741	65.105	44.0887	66.4782	40.0698	31.8108	100	37.9938	100	3.58248	25	0	99.72	0
ORMDL3	15.1294	91.3231	77.4416	0	74.8777	100	67.6311	83.3162	84.0505	89.1913	82.1707	83.7421	60.0382	100	63.9888	100	88.0893	88.6253	88.831	89.5118	100	100	89.2348	100	90.4244	100	0	0	0	0	0	0	0	0	0	0	0.979079	50	0	55.498	0
TOMM5	15.1235	94.3371	86.3269	0	74.8777	31.2014	35.0639	63.8713	65.1784	73.4054	62.8139	64.7966	39.815	45.86	44.3971	61.6023	9.04685	0	0	8.45738	0	0	10.0455	0	10.8239	0	17.2933	13.8567	15.8907	20.0984	14.2312	2.48159	35.5926	15.083	42.3337	15.396	0	25	0	43.355	0
MFSD5	15.1134	83.0167	55.4707	0.115204	74.8777	51.6082	48.054	55.9186	55.1623	80.444	56.0508	55.2063	50.4626	34.8062	54.8245	57.6663	25.716	38.5739	39.5506	26.5304	36.1727	29.6364	31.1059	0	33.397	0	0	0	0	0	0	0	0	0	0	0	0	50	0	13.001	0
NME1	15.1107	99.8702	99.5594	0	100	100	70.9208	64.4661	65.3987	90.486	59.157	64.1651	76.5017	50.2251	79.3949	66.3901	50.4626	47.2904	45.7923	44.5031	36.1727	29.6364	46.2623	56.1354	37.9057	46.9012	52.9006	55.7351	59.6123	42.789	55.1035	33.71	51.1088	100	58.3199	100	3.38453	0	0	50.643	0
TM9SF1	15.0895	89.1314	71.1705	0	74.8777	65.7292	35.3356	65.8173	72.4189	73.5774	72.8374	75.0918	51.3732	40.0113	55.7497	100	7.62226	0	0	6.83451	0	0	8.47408	0	8.95873	0	18.7326	48.9499	48.01	21.9783	49.2657	23.0123	17.9321	100	21.6625	100	0	75	0	39.487	0
BAX	15.0735	95.9262	91.8637	0	90.0652	65.7292	71.9415	73.6819	75.5471	90.8712	74.6292	75.7527	83.0372	58.0572	85.0786	73.2854	60.7431	51.9313	52.5481	62.5347	50.1248	43.7191	41.313	56.1354	43.7803	60.1777	21.4128	62.7699	61.3893	25.4222	61.8446	35.768	33.4557	100	39.8223	100	4.23734	50	0	41.277	100
NDUFC2	15.0606	94.0377	84.7702	0	84.0905	57.5855	69.4375	84.0726	83.9771	89.8494	81.2381	83.0665	63.0342	100	66.7939	100	60.5522	75.1579	74.1665	51.1551	73.3221	68.9887	60.9487	77.7127	61.4187	75.2901	86.4664	53.2163	55.1623	90.3069	52.6215	28.8993	85.9377	100	89.8296	100	0	25	0	95.155	0
ERLIN1	15.055	90.6688	73.3441	0	80.6874	65.7292	36.1287	42.2676	45.9539	74.0752	45.8511	46.8204	44.1034	18.6911	48.5387	45.2563	57.8205	35.0492	34.7041	59.5427	38.5005	32.0412	65.7806	43.6216	68.2626	46.9012	47.3785	67.3741	67.8367	53.6202	66.4782	44.0178	57.4093	100	64.077	100	0.240052	25	0	70.887	0
ANK1	15.0532	97.3979	91.5994	0	92.6764	100	43.2442	14.0256	11.617	77.4266	14.8847	11.6757	59.671	1.60702	32.8829	9.40667	61.169	47.2904	45.0286	62.9887	51.6449	45.5394	55.5294	43.6216	58.0408	46.9012	91.0927	45.7703	45.8658	93.5747	45.3371	19.8088	76.5604	34.895	81.8255	34.0045	2.71455	0	0	8.7707	0
TMED3	15.0491	92.2805	82.9344	0	74.8777	100	22.015	22.2059	22.0737	63.9363	24.5117	22.5437	15.2005	4.52734	18.8868	24.0344	56.9247	79.5932	79.5638	58.5924	78.455	74.2718	57.6296	77.7127	59.8619	75.2901	58.7605	46.2843	51.3291	65.1638	45.8584	24.8451	65.4869	100	71.523	100	0	50	0	24.265	0
SLC35B4	15.0476	84.098	72.4189	0.115204	74.8777	25.4736	15.3694	17.7045	19.063	45.7118	16.6985	18.9602	20.517	3.70296	15.7439	18.7913	34.8362	43.3984	40.6007	36.0354	47.3344	40.9214	38.9044	43.6216	41.1955	46.9012	0	0	0	0	0	0	0	0	0	0	0	25	0	6.9463	0
SEC61A1	15.0406	96.5666	88.8236	0	90.0652	100	82.0825	94.9405	95.3591	94.3864	95.293	95.5133	91.3644	100	92.2015	100	84.3883	100	100	85.8298	100	100	86.9144	100	88.383	100	62.9608	59.6417	58.687	69.2906	66.4782	44.0178	71.0604	100	76.7734	100	4.97644	25	0	100	0
SLC41A3	15.0245	81.4286	51.0501	0	74.8777	100	38.5519	71.3835	67.0583	75.4645	67.4989	65.854	57.0422	50.2251	56.0288	66.3901	52.3131	68.5563	66.8821	53.9434	66.7793	61.209	55.7497	71.9624	58.2758	68.1304	44.4999	21.0236	20.9576	50.5507	20.8621	4.05594	71.4128	22.6392	77.1185	22.2157	0	50	0	27.442	0
SCAMP4	15.0154	95.0549	84.2708	0	88.5767	100	59.8399	72.5804	73.5203	83.5456	67.7559	72.4482	57.1596	50.2251	61.2718	66.3901	20.2379	0	0	20.5139	0	0	23.4249	0	25.3782	0	22.5437	51.9386	56.2197	26.6779	51.3879	30.087	25.0551	100	29.9677	100	0.646117	50	0	32.046	0
MYL12B	14.9883	98.9479	96.7102	0	100	100	91.313	100	100	97.2992	100	100	94.1401	100	94.6541	100	96.2696	100	100	96.5435	100	100	96.6515	100	97.004	100	67.7339	25.1579	24.9523	73.6672	24.9449	5.79544	75.8702	30.2908	81.1573	29.6889	1.29668	0	0	42.93	0
TMEM106B	14.9818	89.2695	67.2639	0	74.8777	65.7292	6.36657	22.3381	24.7907	42.1894	23.3074	25.0404	8.69438	6.35645	11.382	24.8935	23.2046	22.4556	21.0383	23.677	24.7981	18.8558	22.1618	0	24.1151	0	83.14	49.7797	50.8445	87.6046	49.2657	24.4933	56.1316	100	62.9167	100	0.765906	75	0	3.3267	0
NDUFB8	14.9619	93.7548	86.7969	0	84.0905	65.7292	82.4497	96.7029	96.8277	93.8826	96.5413	96.7249	88.6474	100	85.1667	100	67.2786	50.7417	50.771	69.2865	50.1248	44.173	67.6751	56.1354	70.1278	55.8893	75.9363	54.4059	54.0314	81.3409	53.8111	27.6892	76.6486	100	81.8916	100	0	25	0	92.118	0
ENO2	14.941	97.2564	93.538	0	93.8341	100	94.7863	59.8032	54.2077	95.1785	52.6656	52.7831	97.1361	40.0113	82.4791	54.1563	97.3124	66.6765	63.6143	97.4109	61.0222	55.5817	98.0614	56.1354	98.2817	46.9012	92.8624	40.4538	38.3169	93.2002	40.116	13.8896	96.4532	26.0684	77.7794	25.6177	25.3372	0	0	15.174	0
LPCAT1	14.9408	93.9656	84.0505	0	86.6975	100	80.0999	49.4639	47.6575	93.7373	45.8217	47.0554	69.4375	29.981	73.0357	45.2563	72.4335	60.5816	57.4387	61.3097	53.3485	47.3021	55.412	56.1354	55.177	46.9012	77.6546	48.9499	53.2824	82.9344	48.4579	26.9175	84.6086	100	88.7355	100	0.62982	50	0	15.513	0
PRKCA	14.9241	89.4792	75.1799	0.115204	84.0905	57.5855	35.8643	27.963	27.8161	73.9145	24.2179	27.1259	34.6747	12.8472	39.4184	27.6179	50.6829	50.7417	48.6342	36.491	38.5005	32.0412	51.7257	43.6216	34.381	0	52.5114	67.3741	67.8367	58.944	66.4782	44.0178	69.577	100	75.3488	100	9.38381	0	0	69.191	0
VPS28	14.9228	94.0617	84.124	0	86.6975	100	66.7793	95.9979	96.255	88.8737	96.1375	96.2696	74.0344	100	77.2801	100	75.5618	100	100	77.2055	100	100	78.1172	100	80.0558	100	56.161	46.8204	50.6242	51.6155	46.4606	24.3183	45.1755	100	52.3792	100	1.69676	0	0	100	0
DYNLT1	14.9189	94.0017	82.8462	0	86.6975	100	48.6195	73.1899	74.7981	80.7025	81.0912	76.3842	56.0435	50.2251	60.2291	73.2854	83.9918	78.8515	80.0925	85.5682	82.4497	78.8541	83.4631	100	85.0345	100	19.5183	55.7351	55.5882	23.043	56.7484	31.8724	28.3962	100	34.1386	100	3.00521	0	0	79.013	0
NDUFS5	14.8963	94.3431	85.8863	0	90.0652	100	93.4352	97.1655	97.2022	97.9562	97.004	97.0774	94.6688	100	95.0654	100	99.5594	100	100	99.6122	100	100	99.6769	100	99.6769	100	98.9573	57.4313	55.1035	99.1335	56.7484	28.8517	91.8637	100	94.6394	100	0	0	0	99.066	0
HIGD1A	14.8716	95.1432	87.7956	0	86.6975	65.7292	84.0799	85.2695	85.431	94.7908	82.1486	84.3589	87.7221	100	84.7702	100	95.9172	100	100	96.2648	100	100	95.2416	100	95.7409	100	90.2115	22.7493	22.764	92.9578	22.7787	4.977	66.1624	26.0684	72.1692	25.6177	0	50	0	31.805	0
CERS2	14.8445	96.1809	89.0292	0	90.0652	65.7292	74.005	81.2087	82.3763	91.5885	79.9677	81.8182	79.8502	100	82.3028	100	93.3764	83.8155	84.5058	94.0831	100	100	95.0213	100	95.5941	100	43.6555	45.2269	43.7803	49.7577	45.8584	19.3785	60.42	100	66.8747	100	1.53316	0	0	83.977	0
ATP13A3	14.823	78.7303	45.7336	1.63749	74.8777	100	69.3053	46.4092	49.5961	89.8074	49.6549	50.3892	53.9139	21.4092	58.0555	50.9473	55.7644	48.5387	49.9192	57.447	51.6449	44.7897	60.42	56.1354	63.0342	60.1777	58.4667	26.2373	26.2887	64.8553	26.5164	6.89027	44.7643	30.2908	51.8725	34.0045	0.188399	25	0	31.028	0
RPL26	14.8068	96.4575	89.1027	0	90.0652	100	96.1522	95.4252	95.4031	98.7772	94.8597	95.1755	97.3858	100	97.4592	100	90.6594	100	100	91.7187	100	100	91.5259	100	92.5246	100	36.5178	54.4059	56.4841	42.062	53.8111	30.3633	55.6763	100	62.4761	100	0.131713	0	0	100	0
TMEM50B	14.7993	83.7256	58.9954	0	74.8777	57.5855	84.5792	79.9897	80.0558	95.1864	76.9203	79.2481	73.0063	58.0572	76.3255	73.2854	57.9968	61.6978	64.1651	59.7087	64.2532	58.6867	60.9267	65.4968	63.5409	64.4735	0	0	0	0	0	0	0	0	0	0	0	25	0	44.55	0
COX15	14.7768	87.4792	64.4735	0	80.6874	57.5855	16.0376	62.6817	62.6524	58.1939	63.4454	62.4174	35.5118	42.722	40.1821	73.2854	32.8242	54.3545	57.1009	33.7621	62.4027	56.3111	41.592	65.4968	44.1181	68.1304	39.7342	41.9445	41.7682	45.6455	42.0253	16.9698	30.6653	100	36.7895	100	0	0	0	67.834	0
SFXN1	14.7746	97.7529	94.6835	0	93.8341	100	24.2473	30.2688	32.7067	63.0687	27.3021	32.0311	38.0085	15.9879	42.576	30.2467	58.0261	61.6978	59.2304	59.7389	55.7204	49.7903	63.0489	65.4968	65.5897	60.1777	74.4089	57.4313	62.8213	79.8502	56.7484	37.5424	83.7641	100	88.0746	100	0	25	0	21.543	0
MCM7	14.766	93.5432	82.1266	0	86.6975	100	72.272	83.441	81.7154	90.9794	80.166	80.467	81.686	100	83.8743	100	70.774	78.8515	79.0571	72.6225	83.5952	80.1731	66.6324	100	69.1291	100	59.9207	55.7351	52.1369	66.2212	55.1035	25.7508	70.0397	100	75.7967	100	1.70465	0	0	100	0
SEPT6	14.7642	94.5992	86.8703	0	90.0652	100	72.9549	37.1714	39.6828	91.2415	37.1273	39.6534	80.1586	18.6911	82.5819	40.2115	0	0	0	0	0	0	0	0	0	0	0	0	0	0	0	0	0	0	0	0	1.11251	0	0	0	0
COX5A	14.7543	97.2054	92.4805	0	93.8341	100	90.9238	95.0066	94.9772	97.182	94.3751	94.7129	91.9665	100	92.7155	100	99.2069	100	100	99.2865	100	100	99.2069	100	99.2363	100	99.4125	54.4059	57.703	99.5153	53.8111	31.5643	97.4446	100	98.0761	100	0.148595	0	0	92.113	0
COX4I1	14.7465	98.206	96.6956	0	94.9904	100	89.9545	100	100	96.8801	100	100	89.6754	100	90.7769	100	98.2083	100	100	98.2942	100	100	98.4139	100	98.5901	100	88.0526	59.6417	56.1022	91.4451	58.8119	29.8847	88.8089	34.895	92.1134	34.0045	2.23827	0	0	85.802	0
AGPAT1	14.7293	93.1479	76.017	0	84.0905	100	48.4946	91.1734	89.624	80.654	89.5506	89.0439	69.5256	100	73.1385	100	81.6566	39.3964	39.2642	70.7021	39.7635	32.9181	82.7875	36.9672	76.1345	37.7515	36.5178	54.4059	52.3278	22.529	55.1035	27.8761	34.0285	100	28.6092	100	0	25	0	89.334	0
TBCD	14.7226	87.2544	64.2679	0	74.8777	100	25.1726	55.412	54.7364	63.1677	54.4133	54.6923	31.429	29.981	35.9084	50.9473	34.2782	38.5739	36.6721	25.7505	38.5005	32.0412	33.5732	0	35.8643	0	36.8703	67.3741	63.9742	19.4228	66.4782	38.8325	38.8456	100	20.4729	100	0.523417	0	0	99.903	0
NDUFA4	14.7129	95.6995	87.4871	0	88.5767	57.5855	93.9051	88.8163	88.7208	98.1015	86.2975	88.0159	90.4979	100	91.4819	100	98.7223	100	100	98.7748	100	100	98.3551	100	98.5314	100	94.03	42.341	40.7255	95.6602	42.0253	15.628	92.0106	30.2908	94.7423	29.6889	0.133838	0	0	81.081	0
HRAS	14.7127	99.2607	98.4579	0	96.1792	100	62.5349	76.2373	71.9489	87.1289	71.0824	70.6124	65.8246	58.0572	69.5256	73.2854	81.1426	80.9884	80.2761	68.374	79.3876	76.2191	81.2895	100	74.6365	100	78.0511	35.9891	36.5105	53.3191	35.8056	12.5862	85.5926	100	33.9257	100	17.8374	0	0	22.388	100
ARMC10	14.7022	88.3086	73.3147	0.115204	80.6874	65.7292	16.9922	56.6823	54.9126	59.0719	52.695	54.3986	25.8481	40.0113	30.2541	54.1563	21.4716	25.76	24.9523	15.8121	0	0	25.8188	0	23.3074	0	71.1265	62.7699	60.0749	76.7807	61.8446	34.1841	19.834	100	19.4889	100	0	25	0	64.878	0
JUP	14.701	95.8042	90.6007	0	91.4564	100	95.4766	58.0188	69.1144	98.5745	64.8627	72.8595	96.7984	27.1565	96.9158	61.6023	83.2868	67.565	70.0397	84.9068	72.1325	67.7033	86.9291	71.9624	88.3977	75.2901	82.8095	37.4798	36.2755	87.3403	37.8176	13.1551	90.2555	23.5864	93.2589	24.2537	2.51969	0	0	23.955	0
MRPL41	14.6903	90.9493	73.5938	0	80.6874	46.4606	84.917	92.6274	92.5246	95.2769	91.3203	91.9665	82.2294	100	82.3469	100	96.8571	83.8155	83.9991	97.0236	82.4497	79.5599	96.8424	100	97.1655	100	76.6926	37.2522	37.5826	82.0385	37.2155	13.5738	73.3808	100	79.0571	100	0	0	0	96.563	0
NDUFA8	14.6899	97.3866	94.801	0	92.6764	65.7292	80.5111	89.9324	89.323	93.8634	87.8837	88.7942	83.5218	100	85.5045	100	96.8718	100	100	97.0391	100	100	96.5634	100	96.9158	100	98.7517	59.6417	57.8866	98.9646	58.8119	31.7306	91.1	100	93.9786	100	0.0927273	0	0	94.274	0
EFCAB12	14.6831	96.8127	91.5112	0	74.8777	5.93332	52.5848	9.29652	14.7011	82.741	12.1163	15.1564	14.5102	1.09828	18.1965	12.9975	16.0523	0	0	16.3046	0	0	11.9254	0	13.0856	0	0	0	0	0	0	0	0	0	0	0	0	0	0	19.616	0
NPDC1	14.6825	90.7646	76.0464	0	80.6874	100	90.6007	78.4403	75.9142	96.7567	73.8288	74.519	93.6408	50.2251	92.0987	66.3901	91.8637	84.6894	84.6306	92.7846	83.5952	80.1731	92.8624	100	93.6408	100	90.5493	24.3134	24.9816	93.2002	24.497	6.14488	90.0499	27.8749	93.046	29.6889	0.143312	50	0	12.139	0
GOSR1	14.6793	91.4618	78.4256	0	80.6874	100	7.40197	38.9485	39.8737	45.6157	40.4171	40.094	11.7785	17.6352	15.0242	43.2516	15.0756	0	0	15.1309	0	0	19.5917	0	21.5156	0	28.9543	51.9386	53.3705	34.0579	52.6215	29.4099	41.2689	100	48.4286	100	1.24166	25	0	43.377	0
MAP1LC3A	14.6756	92.9768	86.2388	0	84.0905	36.3857	73.4028	77.3608	73.8728	85.6809	72.2206	72.7126	81.7007	50.2251	68.9969	66.3901	91.614	88.6253	88.5813	85.5528	88.0966	85.5544	93.1708	100	87.2815	100	80.7167	28.8442	29.0204	84.7114	28.477	7.80109	89.1981	30.2908	92.3704	29.6889	2.70916	0	0	45.63	0
ALDOC	14.6749	94.9428	83.5806	0	86.6975	100	94.4632	57.0495	49.8605	95.33	49.5447	48.1715	96.3578	40.0113	88.7355	54.1563	98.4286	75.8849	73.4322	98.5112	73.3221	69.238	98.6342	71.9624	98.737	68.1304	89.5359	53.2163	53.958	76.252	52.6215	27.6116	95.3297	34.895	67.8367	34.0045	0.765906	0	0	60.726	0
DCX	14.6631	90.0967	75.3855	0	80.6874	65.7292	6.05082	2.95198	3.1429	42.6509	3.40726	3.61287	2.87854	0	2.3792	0	89.8664	38.5739	36.4444	67.5229	36.1727	29.6364	63.9154	56.1354	39.6387	46.9012	84.8436	15.3326	14.591	89.0439	14.2312	1.82296	93.5086	15.083	95.6675	14.0786	2.86299	0	0	2.7401	0
LMAN2L	14.6609	92.4353	80.467	0	80.6874	100	47.0187	57.6002	59.3773	79.8644	59.0542	59.7885	34.3369	36.3974	38.9485	66.3901	42.4145	60.5816	65.81	43.9684	68.6077	63.577	50.1395	71.9624	52.6803	75.2901	20.3848	48.1495	45.2783	24.1151	48.4579	20.0324	30.9003	100	37.0392	100	0.609841	50	0	24.962	0
ARL6IP1	14.6446	98.7275	96.299	0	96.1792	100	91.313	85.6954	85.0639	92.9196	82.5892	83.9624	92.2749	100	81.7741	100	91.7609	87.1494	87.142	92.7073	86.4958	83.4651	89.4992	100	90.6447	100	22.2353	13.8567	13.2912	26.3328	14.2312	1.76295	45.6895	13.9227	52.9887	14.0786	0	25	0	22.037	0
MEST	14.6428	88.5022	64.1651	0	74.8777	41.4819	86.0919	30.4891	35.1814	95.6736	31.1059	35.4971	69.2319	11.1591	72.8448	32.6039	78.6312	54.3545	56.675	80.2077	58.0996	51.7851	66.5443	65.4968	69.0116	68.1304	0	0	0	0	0	0	0	0	0	0	1.33314	25	0	8.2793	0
RAP1A	14.6399	99.4409	98.546	0	100	100	72.742	74.8788	67.2492	91.1543	72.7273	66.324	69.3788	58.0572	72.9916	73.2854	51.2704	70.2012	70.304	52.8331	73.3221	69.4292	51.2851	77.7127	53.7671	75.2901	51.2777	67.3741	66.4929	57.7398	66.4782	42.1116	48.9205	100	56.1977	100	3.11642	0	0	62.319	0
ACSL3	14.6347	95.2079	86.7381	0	86.6975	100	48.3478	65.876	61.2865	80.5866	60.7872	59.8619	39.6093	40.0113	44.2062	54.1563	70.5977	74.4896	73.4028	72.47	71.1411	66.5623	62.3586	77.7127	61.36	75.2901	26.6559	67.3741	67.8367	31.4951	66.4782	44.0178	28.8295	100	34.6453	100	0.596113	25	0	63.623	0
RAB3C	14.6244	94.9369	83.9771	0	86.6975	100	53.6202	13.5629	9.8546	46.1867	6.71171	7.66632	23.9095	4.52734	10.0455	9.40667	71.2146	58.5989	55.3018	60.8564	51.6449	45.5394	70.9062	56.1354	53.7818	46.9012	91.4965	30.959	31.2821	89.9765	30.7681	9.18166	95.4913	27.8749	96.9012	27.3633	0.586436	0	0	4.4726	0
TRMT112	14.6182	91.2663	76.1639	0	74.8777	100	75.9289	95.5059	95.3224	92.2718	95.1535	95.0947	84.9905	100	86.8409	100	77.9703	100	100	79.6099	100	100	83.8596	100	85.4017	100	64.5616	26.4062	26.6559	70.6859	26.6192	7.06784	86.0846	30.2908	89.9545	34.0045	0	0	0	100	0
CDK4	14.614	88.3487	68.6885	0	74.8777	31.2014	63.0562	74.9449	77.941	87.3359	77.5077	78.7928	75.8261	58.0572	78.8515	73.2854	63.6511	79.5932	80.2247	65.3978	82.4497	79.5599	70.3334	100	72.6979	100	65.2005	51.9386	55.4266	71.266	51.3879	29.1541	73.8802	100	79.4757	100	9.40872	0	0	99.595	100
CDO1	14.6105	94.1696	85.5926	0	86.6975	100	88.5739	37.1567	34.381	96.4261	33.1032	33.4704	76.0611	17.6352	79.0718	31.8476	96.7102	72.3087	69.9368	96.9617	69.4522	64.2657	96.4606	71.9624	96.8277	68.1304	0	0	0	0	0	0	0	0	0	0	0.455314	0	0	3.5121	0
SNAPIN	14.6102	90.1742	73.7113	0	80.6874	100	36.0773	82.4717	78.8221	74.0485	79.5198	77.75	44.1475	100	48.5828	100	78.7193	87.1494	86.7528	80.3151	86.4958	84.4785	80.1292	100	81.8622	100	57.8499	17.1758	17.1978	64.2091	16.9188	2.72006	81.7888	17.9542	86.3416	17.4973	1.25767	0	0	79.256	0
TIMM10	14.589	88.8476	71.1118	0	74.8777	57.5855	57.681	82.6994	82.1413	85.0115	79.8943	81.1279	63.0195	100	66.7646	100	84.2414	100	100	85.0144	100	100	83.1546	100	84.7995	100	78.8075	26.7734	27.1405	83.8669	27.0451	7.33454	73.4469	30.2908	79.0938	34.0045	0	0	0	100	0
RAB39A	14.5744	90.1871	73.5497	0	80.6874	100	3.08415	3.00338	2.73168	32.0466	2.82714	2.78308	2.77574	0	3.26039	0	13.0709	0	0	12.8472	0	0	9.07622	0	9.69305	0	23.0944	15.3326	14.0843	27.3535	15.5823	1.96426	47.0113	15.083	54.2444	15.396	0.256233	0	0	3.0961	0
NDUFB11	14.5741	95.4835	90.2335	0	91.4564	100	88.9264	97.6869	97.7677	96.5348	97.5841	97.6869	89.367	100	90.5126	100	94.3898	100	100	94.9493	100	100	95.3297	100	95.8144	100	75.5471	67.3741	60.9855	80.9664	66.4782	35.2916	79.8502	100	84.7114	100	0.194744	25	0	80.442	0
MARCKSL1	14.5704	99.588	98.5314	0	100	100	96.5781	67.5723	68.4535	98.1565	61.2351	67.1024	96.8277	58.0572	95.4472	73.2854	99.0748	100	100	98.7283	100	100	98.737	100	97.8411	100	93.2516	59.6417	63.2839	95.1682	58.8119	38.2167	97.4592	100	98.0908	100	1.25125	0	0	56.743	0
C11orf73	14.544	92.46	79.2627	0	80.6874	100	0	0	0	0	0	0	0	0	0	0	0	0	0	0	0	0	0	0	0	0	0	0	0	0	0	0	0	0	0	0	0	0	0	0	0
GCN1L1	14.544	88.4489	66.7646	0	80.6874	100	0	0	0	0	0	0	0	0	0	0	0	0	0	0	0	0	0	0	0	0	0	0	0	0	0	0	0	0	0	0	0	0	0	0	0
MYEOV2	14.544	99.3153	98.2523	0	80.6874	12.9461	0	0	0	0	0	0	0	0	0	0	0	0	0	0	0	0	0	0	0	0	0	0	0	0	0	0	0	0	0	0	0	0	0	0	0
SMAP	14.544	92.3549	78.6606	0	80.6874	65.7292	0	0	0	0	0	0	0	0	0	0	0	0	0	0	0	0	0	0	0	0	0	0	0	0	0	0	0	0	0	0	0	0	0	0	0
U2AF1	14.544	91.7257	80.3936	0	80.6874	100	2.39389	0	0	29.7993	0	0	2.45264	0	2.5995	0	0	0	0	0	0	0	0	0	0	0	0	0	0	0	0	0	0	0	0	0	0	0	0	0	0
GNG8	14.5379	92.4848	73.6231	0	74.8777	31.2014	40.1087	11.0883	12.4688	76.3624	13.1958	13.1003	8.26847	1.09828	7.22573	9.40667	77.9116	35.0492	34.5278	21.699	24.7981	18.8558	66.4855	43.6216	12.0135	0	0	0	0	0	0	0	0	0	0	0	1.42204	0	0	16.02	0
UCHL1	14.5339	99.7673	99.4125	0	100	100	96.9305	46.9379	40.9017	97.1693	40.3877	39.815	96.7837	28.4987	95.1535	39.0513	98.5607	75.8849	75.3121	95.2432	73.3221	68.557	98.8691	65.4968	93.3911	60.1777	98.3257	57.4313	57.3799	84.4471	56.7484	31.1668	96.6515	34.895	95.3003	34.0045	6.59705	0	0	19.953	0
RBP1	14.5328	97.7922	93.1414	0	93.8341	100	91.0413	28.4917	32.2221	97.2228	25.8628	31.6052	93.6261	12.8472	94.2576	28.22	61.6243	51.9313	53.9433	63.5337	55.7204	47.7933	58.6283	56.1354	61.1103	60.1777	84.6527	38.0452	39.9912	88.897	37.8176	15.1207	91.6948	27.8749	94.4852	27.3633	1.57395	0	0	3.5196	0
TMEM205	14.5153	98.033	94.0814	0	94.9904	100	76.6853	92.8771	92.8771	92.5602	91.805	92.3337	80.3789	100	82.7581	100	84.5645	100	100	86.0299	100	100	87.8984	100	89.2789	100	39.0219	49.7797	51.7257	44.8891	50.2056	26.9635	27.1846	100	32.648	100	0.957498	50	0	38.664	0
SRSF3	14.5054	96.279	90.2041	0	90.0652	100	75.8481	93.347	93.9786	92.2462	93.795	94.096	78.3522	100	80.9811	100	78.6019	100	100	80.1617	100	100	82.8903	100	84.5352	100	17.8807	62.7699	59.4581	20.7887	61.8446	33.5213	16.7572	100	20.1351	100	1.29668	0	0	100	0
UQCRQ	14.4997	94.9073	89.6607	0	91.4564	100	91.6067	92.5099	92.4805	97.3882	91.1	91.8343	90.586	100	91.5259	100	98.3845	100	100	98.4647	100	100	97.7383	100	97.9733	100	93.9418	55.7351	57.4827	95.6161	55.1035	31.2907	88.104	100	91.5994	100	0	0	0	94.078	0
MRPL4	14.4477	86.1917	67.6017	0.115204	74.8777	57.5855	38.2876	73.8728	74.005	75.3443	73.9389	74.0931	55.9113	50.2251	60.0529	66.3901	57.3653	71.523	72.1251	59.075	70.3187	65.8282	59.2011	71.9624	61.7859	68.1304	68.7105	62.7699	57.4827	74.5925	61.8446	31.2907	70.0984	100	75.8261	100	0	0	0	99.61	0
SBSN	14.4372	81.8573	58.2905	0.115204	74.8777	12.9461	98.3698	16.9335	14.2752	99.4728	19.768	14.7892	98.5607	2.5159	98.5901	18.7913	7.57821	0	0	6.49884	0	0	6.99075	0	6.84388	0	96.7616	26.2373	24.7173	97.6428	26.3769	5.93681	98.3404	13.9227	98.6342	14.0786	0.219568	0	0	27.07	0
LSM7	14.4362	94.7535	86.371	0	80.6874	25.4736	55.0742	86.371	86.0773	83.8713	84.0946	85.3282	70.0103	100	73.5791	100	60.7138	87.1494	87.7735	57.2362	86.4958	83.4651	62.1383	100	62.8727	100	73.7553	43.5453	43.8978	79.1893	43.2149	18.2795	49.787	100	57.0054	100	0	0	0	100	0
IMPAD1	14.4095	95.3957	87.8984	0	90.0652	100	41.8784	65.9274	65.0609	77.2922	65.4208	64.5763	46.8351	58.0572	51.2998	73.2854	0	0	0	0	0	0	0	0	0	0	0	0	0	0	0	0	0	0	0	0	0.532383	0	0	23.501	0
PPP2R5E	14.3895	91.8008	81.3042	0	84.0905	100	11.0148	45.2196	42.8844	51.6692	46.064	43.1194	18.079	20.0221	22.0003	45.2563	22.8374	25.76	24.6218	21.0275	24.7981	18.8558	26.8615	0	26.0538	0	33.1326	51.9386	55.5148	21.7506	52.6215	31.8056	49.9045	100	18.6518	100	0	0	0	57.558	0
RHOQ	14.3861	88.6021	68.1598	0	74.8777	31.2014	76.4943	83.184	77.3976	92.4812	79.8796	76.252	75.8114	100	78.8221	100	89.4698	51.9313	55.2357	90.6998	58.0996	51.7851	91.3497	65.4968	92.363	68.1304	37.8984	31.2528	30.7975	43.6114	31.3115	9.12849	40.5713	100	47.6869	100	6.666	0	0	96.552	0
IER3IP1	14.3672	98.0442	93.1855	0	96.1792	100	19.1878	52.6362	58.1289	61.2495	57.4313	59.7738	32.178	28.4987	36.6427	61.6023	62.9755	82.8022	83.2134	64.7155	86.4958	83.4651	67.9101	100	70.3334	100	31.6493	100	100	36.885	100	100	17.7192	100	21.3614	100	0.113603	50	0	94.698	0
MPP2	14.3569	82.2066	61.0075	19.8635	80.6874	65.7292	26.3181	23.5277	22.25	52.8896	20.0029	21.6772	35.6734	10.1287	24.2179	23.1385	52.46	63.1297	61.0883	44.1614	58.0996	52.4345	51.1969	56.1354	50.727	46.9012	82.9784	42.341	42.1648	52.8051	42.0253	16.9092	93.2736	100	78.734	100	0.621777	0	0	32.691	0
SLC35F6	14.3533	92.5527	80.9811	0	80.6874	100	39.5139	61.4334	61.8887	76.0725	61.6831	61.7271	33.397	45.86	38.0085	66.3901	66.089	43.3984	45.2489	67.8876	45.7189	39.2778	43.2222	43.6216	45.7923	46.9012	45.4031	33.2428	33.9991	51.6155	33.0151	11.0145	34.917	100	41.592	100	0	50	0	12.801	0
HSPD1	14.3499	99.3208	98.3404	0	100	100	97.5621	91.849	91.7022	99.2046	90.3216	91.1441	94.4926	100	94.9332	100	95.7703	100	100	91.379	100	100	93.9345	100	94.5366	100	72.5143	100	100	78.007	100	100	84.4617	100	88.6327	100	100	25	0	100	0
ATXN10	14.317	95.249	87.9865	0	90.0652	100	49.0601	79.483	79.3655	77.7385	76.7587	78.6165	56.91	58.0572	61.0369	73.2854	77.9263	100	100	68.1308	100	100	82.8609	100	75.8702	100	23.0944	67.3741	67.8367	27.3535	66.4782	44.0178	32.5892	100	38.7722	100	0.178712	0	0	85.815	0
GNAZ	14.293	96.3827	89.9692	0	91.4564	100	35.8276	29.1379	26.6706	70.1016	24.7173	25.9509	47.6428	12.8472	34.1313	26.9863	89.6754	63.1297	59.9207	68.8149	55.7204	49.7903	83.3896	56.1354	65.4869	46.9012	82.0091	43.9786	44.823	33.7274	43.582	19.0299	93.2149	34.895	58.2171	34.0045	0.178712	0	0	11.995	0
RPS13	14.2927	98.2172	95.2269	0	94.9904	100	97.8998	100	100	99.312	100	100	98.5754	100	98.6048	100	96.5487	100	100	96.8068	100	100	97.1215	100	97.3858	100	85.152	67.3741	67.8367	89.2716	66.4782	44.0178	79.6005	100	84.5499	100	2.60276	0	0	100	0
PSMB6	14.2897	95.1315	88.5152	0	90.0652	100	87.7074	96.4092	96.1375	96.1766	96.1375	95.9686	84.2561	100	86.1213	100	93.2589	100	100	93.9439	100	100	94.3604	100	94.9772	100	24.3795	67.3741	60.9855	28.8368	66.4782	35.2916	26.8468	100	32.2221	100	0.734108	0	0	100	0
CRABP2	14.2891	90.8984	71.8608	0	74.8777	31.2014	97.6208	33.8376	32.1486	99.2241	32.3469	31.7668	96.8865	13.4723	96.9893	31.0325	71.8534	46.0714	47.2169	57.8538	44.1475	36.95	41.827	56.1354	44.2943	46.9012	91.7095	32.1339	30.724	94.0153	32.4277	9.40488	69.1511	19.4522	75.011	19.7168	1.63842	0	0	37.977	0
FAU	14.2374	97.7248	92.789	0	90.0652	41.4819	93.9786	100	100	98.1215	100	100	96.0053	100	96.2403	100	96.255	100	100	96.528	100	100	97.4299	100	97.6942	100	97.7383	57.4313	61.2865	98.3184	56.7484	35.6265	91.4525	100	94.2723	100	0.328298	0	0	100	0
TMEM208	14.2331	94.2355	84.7408	0	80.6874	41.4819	62.6597	78.1172	78.6753	87.1672	74.4309	77.7794	57.5268	58.0572	61.5362	73.2854	66.5737	73.0651	74.7246	68.4804	71.1411	65.9518	74.7981	71.9624	76.8248	68.1304	73.5203	19.0263	18.549	78.9764	19.1585	3.33032	90.4318	20.1571	93.4058	20.5008	0	25	0	28.164	0
EMC8	14.2201	96.0769	87.6781	0	88.5767	65.7292	16.7866	63.9448	60.4347	58.8228	64.1577	60.0969	26.5972	45.86	31.0471	61.6023	26.2006	35.0492	36.371	27.1233	38.5005	30.7696	32.7067	0	35.0712	0	42.3924	55.7351	56.4694	48.5093	55.1035	30.347	46.9232	100	54.1636	100	0	0	0	59.458	0
CHMP5	14.2195	95.4952	87.7368	0	88.5767	100	61.852	82.5084	81.5685	84.8096	79.3949	80.3789	70.7593	100	74.3428	100	73.8581	100	100	74.4233	100	100	81.6566	100	79.4977	100	95.4105	62.7699	58.3713	96.6368	61.8446	32.3416	63.5923	100	69.6872	100	0.772839	0	0	98.335	0
MCFD2	14.2028	97.9155	94.6688	0	93.8341	65.7292	69.555	76.3034	78.5578	89.8973	73.9903	78.0731	78.9543	58.0572	81.451	73.2854	67.8954	85.7468	85.5706	69.8952	86.4958	84.4785	76.208	100	78.22	100	84.9978	40.4538	41.1661	89.1467	40.4758	16.4645	89.1761	100	92.3484	100	0.332221	0	0	35.667	0
TPM3	14.1995	96.9895	93.0093	0	93.8341	100	95.0066	89.1247	87.7295	98.4257	88.6988	87.355	95.5941	100	95.9172	100	74.4456	83.8155	83.3456	73.1259	82.4497	79.3047	73.256	77.7127	62.623	75.2901	95.3224	53.2163	49.8678	96.5487	52.6215	23.6177	95.8731	34.895	97.1508	34.0045	5.99796	0	0	70.439	0
CORO1C	14.1958	92.7989	82.8756	0	80.6874	100	78.5578	77.9997	70.6124	93.2068	76.8542	69.7019	85.3723	58.0572	87.1934	73.2854	59.5388	72.3087	70.0103	61.34	68.6077	63.8638	56.1022	71.9624	58.6136	68.1304	73.3441	54.4059	55.926	78.7928	53.8111	29.6348	67.4475	100	73.4543	100	0.639973	0	0	85.48	0
SEPT11	14.1892	95.9552	89.1761	0	91.4564	100	76.7807	49.273	44.074	92.5969	43.7142	42.8697	78.9984	36.3974	81.5245	47.8558	0	0	0	0	0	0	0	0	0	0	0	0	0	0	0	0	0	0	0	0	0.590294	0	0	0	0
MESDC2	14.1567	94.5576	85.4017	0	86.6975	100	19.9589	41.122	45.1168	61.9582	42.7816	45.5427	25.995	18.6911	30.4303	45.2563	0	0	0	0	0	0	0	0	0	0	0	0	0	0	0	0	0	0	0	0	3.8016	0	0	0	0
SRC	14.1462	92.6267	79.9971	0	84.0905	100	40.564	49.229	53.6349	76.6001	49.9853	54.1489	44.7202	28.4987	49.1555	54.1563	43.7362	51.9313	55.691	45.2017	53.3485	46.2602	45.4986	56.1354	48.1422	60.1777	28.6753	53.2163	56.3666	33.7274	52.6215	30.2331	35.5926	100	42.3337	100	23.8616	0	0	46.53	0
NAT14	14.1348	88.3354	71.3761	0	74.8777	65.7292	39.7709	35.1447	35.6293	74.9421	30.5919	34.6894	54.7364	20.0221	50.7417	33.4557	74.989	71.523	70.2232	58.8487	67.7192	62.6279	73.9609	65.4968	65.8981	60.1777	14.9141	17.1758	16.1551	16.9775	16.9188	2.40008	28.5651	17.9542	34.3369	17.4973	0	25	0	10.228	0
ARFRP1	14.1103	92.1687	77.941	0	74.8777	65.7292	25.4516	73.8434	71.7727	66.8248	72.9549	71.3321	32.8242	58.0572	37.4064	73.2854	21.3247	22.4556	23.1385	21.6561	24.7981	18.8558	29.4169	0	31.5465	0	82.1193	54.4059	57.0128	86.7235	53.8111	30.8047	30.0778	100	36.114	100	0.957498	0	0	99.627	0
PTP4A1	14.0958	92.3363	80.3495	0	74.8777	65.7292	84.0505	77.3168	78.8662	95.0211	77.192	78.9837	75.738	58.0572	78.7487	73.2854	94.5954	79.5932	78.69	95.0885	77.6105	73.3643	95.4472	77.7127	95.9612	75.2901	47.3785	30.1146	29.4904	53.6202	30.2174	8.50269	51.6889	30.2908	53.9213	29.6889	0.368963	0	0	67.638	0
FSCN1	14.0908	98.7992	96.5046	0	100	100	86.158	54.986	50.7857	95.6894	47.2389	48.9059	87.6634	38.0394	89.1173	50.9473	86.5766	66.6765	66.9114	69.2256	61.0222	54.6382	87.1934	100	47.3344	100	64.0623	67.3741	67.8367	41.6801	66.4782	44.0178	50.5507	100	57.7691	100	4.1649	0	0	41.663	0
LRRC59	14.0825	99.6206	98.6635	0	100	100	73.256	71.2072	76.017	91.3459	75.1652	77.1332	76.1198	100	79.1159	100	65.4428	80.9884	80.5258	67.2343	79.3876	75.704	62.5202	100	64.9875	100	81.5905	59.6417	62.1016	86.2315	58.8119	36.6318	87.5459	100	91.2175	100	0	50	0	35.528	0
ANP32E	14.0584	97.5221	95.4178	0	92.6764	100	64.4955	70.0397	61.9621	86.2355	64.2238	60.185	75.8555	58.0572	78.8809	73.2854	76.1786	82.8022	82.3616	77.8943	83.5952	81.1113	77.8969	100	79.7915	100	34.7628	67.3741	67.8367	40.1527	66.4782	44.0178	37.9424	100	44.8157	100	0.100149	0	0	76.281	0
PIGS	14.0472	91.5876	75.3708	0	80.6874	100	32.2808	75.3268	70.5977	71.5423	77.5738	70.2453	49.6989	58.0572	54.0461	73.2854	39.1687	69.4081	69.6431	40.4865	74.262	70.2033	51.6229	65.4968	54.0755	68.1304	56.4327	67.3741	58.3713	62.8286	66.4782	32.3416	13.2545	100	14.9802	100	0	25	0	67.475	0
BASP1	14.0374	99.8919	99.8678	0	100	100	94.8597	50.6976	44.2503	98.3859	43.8684	42.8991	93.817	31.6674	93.9492	41.548	98.2376	70.8621	68.5563	95.7694	66.7793	61.3962	98.4432	65.4968	96.0347	60.1777	99.4346	51.9386	49.4933	74.0123	51.3879	23.2677	98.8838	34.895	71.7873	34.0045	1.86333	0	0	6.6563	0
PLIN2	14.0373	86.4699	66.1184	1.63749	80.6874	46.4606	97.0627	54.0388	61.4921	99.0576	66.8747	65.0609	89.088	24.4274	90.3069	66.3901	94.7716	53.1429	55.8966	95.2278	59.6343	53.5543	93.2736	65.4968	93.9051	68.1304	83.14	34.2194	34.3222	87.6046	34.6453	11.8476	76.8689	22.6392	82.0825	23.132	3.35954	0	0	38.401	0
CA3	14.0367	90.2709	75.9289	0	74.8777	12.9461	99.2877	16.5663	19.9295	99.7758	19.7533	20.3848	97.283	1.60702	97.3564	15.4355	9.31121	0	0	7.9415	0	0	9.13497	0	9.73711	0	99.5007	23.9609	22.6906	99.5741	24.1886	5.02262	98.9132	13.3206	99.016	13.2738	1.54791	0	0	18.481	0
GNA11	14.0363	98.9314	97.2683	0	100	100	67.9468	75.0037	76.4136	89.3219	70.2306	75.3708	75.6352	50.2251	68.7032	66.3901	63.7539	80.2247	80.4303	65.4736	78.455	74.541	64.2826	77.7127	66.7939	75.2901	38.3096	67.3741	69.6358	44.0887	66.4782	46.6532	46.6809	100	28.2714	100	4.91982	0	0	54.392	0
CASC4	14.032	90.1226	77.6032	0	74.8777	100	32.9711	57.167	57.1596	71.9749	50.2864	55.7938	37.6707	40.0113	42.2382	54.1563	0	0	0	0	0	0	0	0	0	0	0	0	0	0	0	0	0	0	0	0	0.183953	0	0	40.81	0
CPE	14.0221	93.9596	85.3576	0	86.6975	100	95.9465	68.7179	61.36	97.8104	62.5569	59.627	95.829	42.722	95.7703	57.6663	98.0467	82.8022	82.1707	98.1392	81.429	77.7932	98.7663	100	98.8398	100	97.9145	31.5538	31.1499	98.4359	31.3115	9.04903	99.6328	20.1571	99.6475	19.7168	2.70377	0	0	26.716	0
NNT	14.0193	96.1463	91.6728	0	91.4564	100	60.0896	56.5428	54.9273	86.0001	54.8245	54.7364	50.6389	42.722	54.9714	66.3901	81.3776	68.5563	69.4963	83.0162	66.7793	61.7547	82.2588	71.9624	83.933	68.1304	79.7327	41.3791	38.9485	84.7114	41.1367	14.4091	83.933	26.0684	88.2068	25.6177	0.320545	25	0	6.4239	0
MYL1	14.0178	90.5984	72.0076	0	80.6874	65.7292	99.3244	10.1924	11.3086	99.783	13.7392	12.3513	98.6929	0.631059	98.7223	9.40667	6.85857	0	0	5.9904	0	0	6.68233	0	6.79982	0	99.8825	25.1579	24.027	99.8825	25.3268	5.60042	99.6916	13.3206	99.7063	13.2738	1.29668	0	0	3.3454	0
STX10	14.0137	92.4724	76.7073	0	84.0905	100	74.1739	88.0305	88.4124	91.6605	87.634	88.1701	66.9408	100	70.6418	100	65.9128	84.6894	84.0946	67.7204	83.5952	81.1113	71.1999	100	73.4469	100	51.2777	22.294	22.8962	57.7398	22.3528	5.06846	60.9855	24.7246	67.3594	24.2537	0.384683	25	0	46.922	0
FABP6	14.0106	92.8296	76.5017	0	80.6874	41.4819	98.9279	13.6878	13.9668	99.6572	9.23777	13.2472	87.3109	4.52734	88.8089	9.40667	52.4453	35.0492	35.1006	54.1235	28.4109	21.368	38.1407	43.6216	40.4612	46.9012	98.8251	16.1991	18.9015	99.0234	16.4341	3.47506	26.1859	13.1737	31.4363	13.0909	0.67109	0	0	2.3801	0
GNB4	14.0016	99.4191	98.5167	0	100	100	33.4704	34.3957	30.21	72.3555	36.5105	30.4597	34.0872	10.1287	38.7282	31.8476	20.796	22.4556	21.7947	14.5494	0	0	13.7465	0	11.3232	0	60.5742	62.7699	64.7232	66.9261	61.8446	39.5651	74.5337	100	80.0264	100	0.300474	0	0	17.456	0
GSTM2	13.999	84.1852	61.7859	0	74.8777	100	53.1135	34.1607	36.6867	82.9886	36.0405	37.2448	44.2062	13.4723	48.6562	37.9938	69.0703	58.5989	64.3707	70.8849	65.7439	59.8929	61.3893	65.4968	63.9888	68.1304	95.2269	67.3741	63.9742	96.4679	66.4782	38.8325	93.4939	100	95.6528	100	0.763605	0	0	78.845	0
ULBP2	13.99	0	0	0	0	0	9.60493	7.15964	5.71303	49.4452	9.93538	6.35923	5.50742	0	7.1523	0	14.0109	0	0	8.56621	0	0	11.9401	0	9.64899	0	95.3224	17.6898	16.3607	96.5487	17.4475	2.46336	98.01	17.9542	98.3918	17.4973	72.4967	100	0	69.482	0
CTAG1A	13.9803	97.0805	92.1868	0	74.8777	5.93332	2.20297	0	0	28.6576	0	0	2.14422	0	2.14422	0	0	0	0	0	0	0	0	0	0	0	0	0	0	0	0	0	0	0	0	0	12.565	0	0	0	0
PSMF1	13.9745	93.9115	88.6621	0	90.0652	100	62.1971	86.4811	87.7588	86.9818	89.1247	88.4124	71.6845	100	75.1358	100	84.1827	100	100	85.7067	100	100	76.3989	100	78.3669	100	23.3294	57.4313	58.6209	27.6546	56.7484	32.662	30.3422	100	36.3857	100	0	0	0	92.449	0
DCD	13.9691	90.1161	69.9662	0	84.0905	57.5855	99.6769	11.2351	7.19636	99.8941	14.7305	7.7985	97.8705	1.09828	97.9439	12.9975	6.47672	0	0	5.63053	0	0	6.47672	0	6.52078	0	99.5814	48.9499	47.2169	99.6255	50.2056	23.3675	98.3698	100	98.6488	100	2.18652	0	0	20.97	0
RSPRY1	13.9674	91.8821	76.2667	0	80.6874	100	17.565	47.1288	48.8031	59.7029	48.1862	48.994	25.4222	21.4092	29.8429	47.8558	25.6572	25.76	26.0611	26.4726	24.7981	18.8558	25.3194	0	27.4196	0	13.2986	21.6478	21.501	14.3487	21.8167	4.551	13.394	23.5864	15.2666	24.2537	0	0	0	22.215	0
AKR1B1	13.9653	96.4919	90.9385	0	90.0652	100	97.6942	85.7174	77.5738	99.2486	82.6773	76.3695	98.8398	58.0572	98.8545	73.2854	95.5206	83.8155	84.1974	95.9087	82.4497	78.8541	88.3243	100	89.5873	100	84.6527	46.8204	46.3798	88.897	46.4606	20.3635	86.606	30.2908	90.4244	29.6889	3.3908	0	0	45.533	0
PFDN1	13.9642	92.2433	82.0972	0	80.6874	100	45.1682	88.2215	85.8423	78.9336	85.8423	84.9023	61.6978	100	65.4722	100	74.1225	100	100	75.7985	100	100	78.7781	100	80.6139	100	82.3763	50.727	48.4653	86.9511	50.2056	22.2129	83.5292	100	87.8396	100	0	0	0	99.464	0
C1orf21	13.9576	91.1207	76.487	0	80.6874	65.7292	40.9532	43.6775	40.1821	76.8116	41.8711	39.7709	35.174	16.7871	39.859	35.9671	48.7884	50.7417	48.759	34.6118	42.5466	35.996	42.6935	56.1354	38.7575	46.9012	75.3561	30.8268	30.3716	80.7828	30.7681	8.81276	70.5096	30.2908	76.2226	29.6889	0	0	0	22.782	0
SNRPF	13.9457	91.3547	79.8355	0	74.8777	65.7292	40.1968	61.3012	61.3012	76.4042	58.9661	60.655	57.938	42.722	61.9327	57.6663	49.0527	64.6718	66.2065	50.6762	66.7793	61.1276	53.4146	71.9624	55.8672	68.1304	25.9436	62.7699	65.2592	30.6873	61.8446	40.2858	21.1044	100	25.5838	100	0	0	0	100	0
FAM49B	13.9059	93.4097	84.5058	0	84.0905	100	71.053	41.5773	37.1126	90.5627	37.5239	36.4077	54.6629	24.4274	58.878	35.9671	0	0	0	0	0	0	0	0	0	0	0	0	0	0	0	0	0	0	0	0	0.243232	0	0	4.9174	0
NDUFS2	13.9033	95.6237	90.2188	0	91.4564	100	82.67	91.2469	91.6875	94.5702	91.4305	91.6875	75.8702	100	78.8956	100	93.8904	100	100	94.5161	100	100	93.6555	100	94.287	100	88.8236	62.7699	61.6464	92.0106	61.8446	36.0962	88.9117	100	92.1868	100	0	0	0	93.165	0
NDUFA2	13.9008	95.9494	89.0586	0	91.4564	65.7292	53.8993	92.8771	92.3924	83.3468	92.0106	91.7903	57.5562	100	61.5656	100	92.4365	100	100	93.341	100	100	92.8477	100	93.6261	100	98.0834	59.6417	60.4935	98.5314	58.8119	34.7487	91.4231	100	94.2576	100	0	0	0	91.193	0
CRABP1	13.8947	91.8884	66.8527	0	84.0905	57.5855	95.8144	23.8802	21.0163	98.6785	20.5977	20.2967	87.164	8.36804	88.6768	20.0764	72.037	51.9313	53.679	64.5639	47.3344	40.9214	59.5682	56.1354	62.1383	46.9012	91.5773	34.5131	33.8376	93.9345	34.3149	10.7822	87.8763	21.758	91.4892	21.3436	1.54053	0	0	7.6164	0
PIGT	13.8942	86.4907	66.2652	0	74.8777	100	22.2353	56.0802	58.8926	64.1285	63.4748	60.5963	40.9017	27.1565	45.4839	61.6023	83.2134	100	100	84.8145	100	100	88.5005	100	89.7342	100	26.6559	47.4519	47.6208	31.4951	47.1215	21.5988	15.1858	100	18.035	100	3.60857	50	0	23.648	0
TOMM7	13.8775	96.2502	93.6995	0	91.4564	57.5855	90.0573	95.3297	95.3003	96.9058	94.7349	95.036	93.1708	100	93.7876	100	95.9025	100	100	96.2493	100	100	96.0787	100	96.5487	100	0	0	0	0	0	0	0	0	0	0	0	25	0	20.605	0
CYSTM1	13.8652	97.0918	92.0546	0	88.5767	41.4819	92.1501	82.0091	81.3629	97.5327	78.5211	80.1146	92.7155	58.0572	93.3764	73.2854	91.3056	83.8155	84.6747	92.3211	83.5952	80.1731	92.2749	100	93.0827	100	69.4008	24.8642	23.4102	75.2166	24.9449	5.2673	62.4614	23.5864	68.6885	23.132	0	25	0	7.4558	0
ENO3	13.8636	88.2283	66.0009	0	74.8777	65.7292	98.1495	24.4529	26.6559	99.3998	26.0831	26.9056	98.0908	4.52734	98.1348	24.0344	96.6662	47.2904	47.9953	96.9307	51.6449	45.5394	92.6421	56.1354	93.4792	60.1777	99.3685	25.1579	23.8361	99.4713	25.1358	5.37493	99.1629	13.4675	99.2363	13.4201	1.83829	0	0	20.299	0
TPST1	13.8599	75.9496	39.0806	1.63749	74.8777	57.5855	55.1256	44.1621	45.0433	83.8955	41.8857	44.4706	46.6588	28.4987	51.1676	43.2516	67.1024	54.3545	57.424	69.0431	59.6343	53.1329	60.3025	71.9624	62.9314	68.1304	55.926	22.1545	23.1165	62.2485	21.9489	4.95102	78.5578	27.8749	83.654	27.3633	0.928351	25	0	16.545	0
MYL6B	13.8417	96.1578	88.5005	0	90.0652	100	95.55	66.1404	58.6283	98.5993	59.7591	57.0128	83.1987	45.86	85.2401	61.6023	87.5459	81.8622	81.4877	88.9875	80.4303	76.7262	87.7074	77.7127	89.0586	75.2901	99.9266	31.3849	30.445	99.9266	31.3115	8.84757	99.5153	20.1571	99.53	19.7168	0.973654	0	0	19.536	0
NUDT5	13.7766	93.8211	88.2802	0	90.0652	100	57.1229	53.0181	55.8085	84.7826	53.1282	56.0141	30.7094	31.6674	35.2475	57.6663	47.7603	50.7417	51.5641	49.3605	55.7204	49.7903	61.3306	56.1354	63.9448	60.1777	65.832	62.7699	64.7232	71.8461	61.8446	39.5651	67.5503	100	73.5791	100	0	0	0	55.496	0
NDUFV1	13.7736	96.6812	91.7903	0	92.6764	100	81.216	95.6014	95.5647	94.1093	95.0286	95.3003	85.1961	100	86.6353	100	94.4192	100	100	94.9647	100	100	95.4619	100	95.9759	100	78.6165	59.6417	60.163	83.7127	58.8119	34.314	81.9063	100	86.4444	100	0	0	0	86.011	0
FIGF	13.7688	96.0942	89.6901	0	74.8777	5.93332	0	0	0	0	0	0	0	0	0	0	0	0	0	0	0	0	0	0	0	0	0	0	0	0	0	0	0	0	0	0	7.06933	0	0	0	0
C12orf57	13.7652	93.7004	77.8088	0	88.5767	100	79.2995	88.1554	88.2508	93.4756	85.5045	87.4871	87.8543	100	89.2495	100	91.6728	100	100	92.6146	100	100	92.3924	100	93.2002	100	67.7339	38.2582	40.8577	73.6672	38.0159	15.7444	61.1103	100	67.4548	100	6.1746	0	0	65.757	0
KDELR1	13.7614	96.4057	90.2776	0	92.6764	100	79.7033	95.1314	95.6969	93.5887	95.7116	95.8878	90.3363	100	91.335	100	83.7862	100	100	85.3836	100	100	89.9838	100	91.0413	100	0	0	0	0	0	0	0	0	0	0	2.58182	25	0	14.891	0
OGFOD3	13.7486	88.1948	69.8781	0	74.8777	57.5855	33.6466	38.4491	40.373	72.4815	40.4465	40.9605	19.298	16.7871	23.513	41.548	16.6397	0	0	16.8684	0	0	22.4409	0	24.3061	0	64.87	29.1452	29.5051	70.9576	29.0865	8.33286	33.9183	27.8749	40.4318	27.3633	0	25	0	14.332	0
CHCHD2	13.737	97.3413	92.9505	0	92.6764	100	93.2149	100	100	97.8809	100	100	95.6528	100	95.9612	100	97.7677	100	100	97.9067	100	100	98.0761	100	98.2964	100	74.6218	53.2163	55.2504	80.0705	52.6215	28.9629	81.7447	100	86.2975	100	0	0	0	77.829	0
LAMTOR5	13.7333	99.4355	98.0173	0	100	100	81.8182	95.9098	95.7556	94.3213	95.6308	95.5647	74.7393	100	77.8969	100	85.7982	100	100	87.3232	100	100	84.8289	100	86.3563	100	59.2745	57.4313	57.424	65.6411	56.7484	31.2164	67.2345	100	73.2486	100	1.38053	0	0	62.998	0
NDUFS3	13.7248	97.1713	92.4071	0	93.8341	100	61.3453	86.2608	85.666	81.6182	83.6834	84.7555	55.1917	100	59.3332	100	91.849	88.6253	88.1187	92.7691	88.0966	86.503	90.1307	100	91.1588	100	86.4664	62.7699	64.8994	90.3069	61.8446	39.789	87.1494	100	90.8797	100	0.148595	0	0	90.436	0
TMED10	13.6772	98.9369	96.5781	0	100	100	69.5109	92.0106	92.3337	89.8794	91.4305	91.9225	80.6726	100	83.0225	100	82.4791	100	100	84.0458	100	100	85.622	100	87.1053	100	27.493	100	100	32.3616	100	100	30.8195	100	36.9584	100	2.33934	75	0	99.951	0
FAM20B	13.6572	91.3042	81.2307	0	74.8777	100	40.2923	62.0209	57.0568	76.446	59.2157	56.3372	45.1314	45.86	49.5667	61.6023	51.9606	75.8849	75.8408	42.0699	74.262	70.02	57.3799	71.9624	51.5347	68.1304	47.5914	33.5365	35.7909	53.8993	33.3089	12.0913	71.2293	100	76.9349	100	1.51486	25	0	37.172	0
PRPH	13.6555	81.6817	45.4399	0.115204	74.8777	41.4819	62.9902	12.7699	16.1698	87.3073	16.111	16.6251	35.8349	1.60702	40.5346	15.4355	49.6402	25.76	26.7	51.23	28.4109	20.8315	29.7107	0	31.8843	0	97.7897	46.8204	44.1621	98.3478	49.2657	21.3324	99.016	34.895	99.0894	100	0	0	0	37.732	0
TMEM55A	13.6518	93.6461	84.9611	0	84.0905	100	35.8276	39.11	34.9831	73.8876	36.0112	34.3075	21.075	21.4092	25.0551	35.0272	0	0	0	0	0	0	0	0	0	0	0	0	0	0	0	0	0	0	0	0	0	0	0	0	0
HBD	13.6341	96.3424	85.6807	0	88.5767	65.7292	99.8091	22.4409	22.1472	99.9374	23.278	22.3528	99.7944	2.5159	99.7944	18.7913	21.5303	22.4556	22.551	21.9422	24.7981	18.8558	12.4835	0	13.6143	0	92.789	46.2843	44.3531	94.801	45.8584	18.6337	78.4844	34.895	83.5806	34.0045	3.01099	0	0	0.97775	0
H2AFV	13.6288	99.3372	98.0026	0	96.1792	100	65.8246	89.6167	88.148	80.2064	87.4211	87.2962	75.459	100	62.153	100	0	0	0	0	0	0	0	0	0	0	0	0	0	0	0	0	0	0	0	0	0.120101	0	0	26.378	0
SNRPG	13.6099	91.9445	77.6619	0	74.8777	36.3857	51.6963	68.5637	69.9368	82.32	67.9909	69.834	64.826	58.0572	68.5269	73.2854	66.4121	78.8515	79.7474	68.2828	83.5952	80.5482	68.6444	100	71.1265	100	24.1298	67.3741	60.9855	28.5284	66.4782	35.2916	28.9837	100	34.8216	100	0	0	0	100	0
COX7A2	13.592	99.5009	98.781	0	100	100	90.2188	94.7129	94.3898	96.957	93.9565	94.1107	93.6701	100	94.287	100	96.6221	100	100	96.8687	100	100	96.2403	100	96.6956	100	73.1679	48.9499	48.7149	78.6165	48.4579	22.38	70.4068	100	76.1345	100	0	0	0	49.124	0
ABHD17B	13.5887	95.0077	83.4484	0	84.0905	100	31.2674	40.3143	37.4504	65.4535	37.2889	36.8483	28.3008	24.4274	17.8881	37.0172	64.1504	46.0714	43.5967	25.6639	44.1475	37.5634	42.3263	43.6216	36.7455	0	72.808	24.1372	23.8802	21.009	24.0564	5.39524	69.0483	30.2908	44.1401	29.6889	0	0	0	8.9253	0
MPP6	13.5841	81.4594	58.3933	19.8635	74.8777	100	7.91599	10.8019	12.6744	46.5825	13.4822	13.4087	8.3419	1.60702	10.8092	15.4355	0	0	0	0	0	0	0	0	0	0	0	0	0	0	0	0	0	0	0	0	0.423619	0	0	5.879	0
COX5B	13.584	97.9491	95.7703	0	93.8341	100	94.9772	98.0173	98.0834	98.4157	97.9586	98.054	92.7596	100	93.4058	100	99.1922	100	100	99.271	100	100	99.2657	100	99.2951	100	97.4446	67.3741	66.4929	98.1201	66.4782	42.1116	94.7716	100	96.5193	100	0.14556	0	0	91.931	0
STMN4	13.5826	87.0628	68.8207	0.115204	74.8777	36.3857	85.9744	16.5222	8.0188	55.8231	3.92128	4.27376	81.9504	5.79447	3.64224	0	94.8304	63.1297	59.9207	85.8452	55.7204	49.7903	94.5513	56.1354	85.8276	46.9012	0	0	0	0	0	0	0	0	0	0	0.317988	0	0	3.7492	0
CYB5A	13.5807	98.4063	95.6234	0	94.9904	100	83.5952	51.0941	59.8619	94.8927	55.8672	61.9327	79.8943	25.8592	82.3175	57.6663	92.3043	64.6718	67.4548	93.1864	71.1411	66.5623	93.068	71.9624	93.7583	75.2901	89.3964	50.727	53.3265	92.4218	51.3879	29.3619	95.4325	100	96.8865	100	1.27383	25	0	2.879	0
TYSND1	13.5644	78.3703	52.2397	0.115204	74.8777	12.9461	32.9417	34.6306	38.6547	72.0032	35.9818	38.9925	44.544	13.4723	48.9646	35.9671	46.8791	28.4697	30.0338	48.4645	31.3556	23.6334	35.7321	43.6216	38.1848	46.9012	0	0	0	0	0	0	0	0	0	0	0	0	0	17.091	0
COMMD9	13.5501	88.6818	74.5484	0.115204	80.6874	65.7292	6.85857	32.0752	28.5651	44.6048	30.445	28.198	8.41533	10.6502	10.6917	26.9863	53.3852	77.2654	76.6779	47.1371	75.011	71.1457	58.878	77.7127	56.9687	75.2901	62.4541	40.4538	39.1687	68.7032	40.4758	14.9042	41.4451	100	48.6562	100	0.546944	0	0	20.544	0
BTF3L4	13.532	92.2681	77.001	0	74.8777	51.6082	12.1163	51.9533	47.4519	53.2078	49.7136	47.0113	18.4462	31.6674	22.5584	43.2516	27.4049	48.5387	47.1435	26.2703	36.1727	29.6364	37.142	43.6216	33.2354	0	81.0839	59.6417	61.3159	85.7762	58.8119	35.6618	64.5176	100	70.6565	100	0	0	0	78.703	0
KATNAL2	13.4989	89.7466	74.9009	0	74.8777	100	9.25246	8.84124	11.7198	48.8454	12.2485	12.8213	8.40065	1.09828	10.912	12.9975	18.8427	0	0	19.1904	0	0	15.6264	0	17.2566	0	0	0	0	0	0	0	0	0	0	0	0	0	0	4.0707	0
GPAA1	13.4987	80.5516	52.7096	0	74.8777	41.4819	64.0182	94.4192	94.4779	87.7247	94.0373	94.287	75.2533	100	78.3669	100	66.9702	87.1494	87.656	68.9214	88.0966	85.5544	72.1545	100	74.2693	100	45.1021	28.8442	28.7854	51.2704	28.8221	7.883	13.4234	30.2908	15.4208	29.6889	2.33446	50	0	44.753	0
AGPAT6	13.4968	85.6448	57.7765	0	74.8777	100	0	0	0	0	0	0	0	0	0	0	0	0	0	0	0	0	0	0	0	0	0	0	0	0	0	0	0	0	0	0	0	0	0	0	0
KIAA0195	13.4968	82.9869	61.7271	0.115204	74.8777	100	0	0	0	0	0	0	0	0	0	0	0	0	0	0	0	0	0	0	0	0	0	0	0	0	0	0	0	0	0	0	0	0	0	0	0
PPP2R4	13.4968	91.07	75.5177	0	74.8777	100	0	0	0	0	0	0	0	0	0	0	0	0	0	0	0	0	0	0	0	0	0	0	0	0	0	0	0	0	0	0	0	0	0	0	0
SELT	13.4968	89.662	69.1291	0	74.8777	65.7292	0	0	0	0	0	0	0	0	0	0	0	0	0	0	0	0	0	0	0	0	0	0	0	0	0	0	0	0	0	0	0	0	0	0	0
RAP2B	13.4958	93.2394	84.4471	0	88.5767	100	27.8602	19.768	20.9869	68.6026	22.25	21.545	13.8787	3.70296	17.4769	22.2059	23.4689	22.4556	22.551	23.9788	24.7981	18.8558	17.1538	0	18.8427	0	39.3817	59.6417	53.1943	36.885	58.8119	26.8104	27.214	100	32.6994	100	3.64137	0	0	12.105	0
TMCO1	13.4663	93.0196	79.1746	0	84.0905	100	16.6544	60.9634	63.8053	58.7153	59.1937	63.4895	33.6613	45.86	38.3022	61.6023	66.559	100	100	68.45	100	100	77.7647	100	79.6886	100	79.0424	53.2163	54.1636	84.0946	52.6215	27.8917	23.6378	100	28.4183	100	0	50	0	16.099	0
ZC3HAV1L	13.4609	90.2645	77.706	0	84.0905	100	8.52548	13.4528	16.3754	47.521	17.1391	16.9041	9.09091	2.08604	11.896	17.2933	11.9401	0	0	11.6544	0	0	10.5302	0	11.4701	0	23.9095	55.7351	55.1182	28.2787	61.8446	40.5117	29.3509	100	35.2915	100	0	0	0	41.714	0
MAN1A2	13.4595	89.1907	75.3268	0	80.6874	65.7292	10.5155	37.7588	38.2729	50.8344	37.9351	38.361	14.0843	15.3043	17.6825	37.9938	25.6425	30.9297	29.439	26.4148	28.4109	22.4821	29.3582	0	29.9016	0	41.1367	50.727	49.1262	47.261	50.2056	22.7724	46.7396	100	53.9947	100	0.380352	25	0	15.705	0
VAMP8	13.4482	91.2157	74.1959	0	74.8777	100	83.698	51.52	62.5202	94.9142	58.2024	65.2225	87.9277	25.8592	89.3376	61.6023	92.3484	59.5168	65.2225	93.2328	65.7439	59.7875	93.6701	65.4968	94.3017	68.1304	27.7868	37.4798	37.0539	32.7361	38.1994	14.32	24.5998	26.0684	29.461	27.3633	4.14333	25	0	26.697	0
HACD2	13.4459	85.933	71.9342	0.115204	74.8777	57.5855	40.1234	50.5507	47.4666	76.3708	46.4826	46.747	23.4249	36.3974	27.6986	47.8558	48.6562	69.4081	67.8073	50.2574	66.7793	61.7547	56.6016	71.9624	59.1423	68.1304	95.8437	30.959	30.0632	96.9672	31.3115	8.91738	90.116	30.2908	93.1194	29.6889	0	25	0	22.33	0
HNRNPU	13.4452	97.8427	94.7423	0	94.9904	100	57.9601	91.2469	90.8136	85.1389	90.4318	90.3657	73.535	100	76.7807	100	73.4175	100	100	75.1107	100	100	81.8035	100	83.4924	100	14.9141	100	100	16.9775	100	100	16.3754	100	19.5917	100	100	25	0	99.978	0
SLC35E1	13.4402	90.3096	68.1157	0	74.8777	65.7292	29.0571	56.653	57.6884	69.3808	59.7224	58.4667	24.3061	27.1565	28.6092	54.1563	22.4849	25.76	24.9523	20.7278	0	0	27.1552	0	29.3435	0	35.7615	24.3134	24.5557	41.3056	24.3281	5.85884	31.2821	27.8749	37.4431	27.3633	0	25	0	15.117	0
EPB41L3	13.4317	94.8896	88.8383	0.115204	90.0652	100	44.1548	33.397	31.8402	68.4039	30.188	31.0985	55.0742	15.3043	38.4638	29.5638	63.5482	61.6978	60.8606	65.3068	58.0996	51.4846	62.4174	56.1354	64.8994	46.9012	83.14	59.6417	59.5535	56.9614	58.8119	33.6242	87.0319	100	71.993	100	0.930975	0	0	26.483	0
FMNL1	13.4305	78.6487	39.0513	0.115204	74.8777	31.2014	88.8383	42.1281	38.6253	96.5038	38.7135	37.8176	88.3536	27.1565	89.7195	39.0513	57.8499	38.5739	36.9805	16.6992	0	0	47.3932	43.6216	21.6919	0	62.1383	59.6417	60.8239	68.4241	58.8119	35.0985	73.8141	100	79.4096	100	1.1545	0	0	72.673	0
TUBAL3	13.4157	92.6205	83.3015	0	74.8777	65.7292	21.8608	5.27243	6.96137	63.8337	7.24776	7.4754	5.46336	0	7.12293	0	9.63431	0	0	9.16604	0	0	8.3419	0	8.73843	0	41.4965	22.5878	21.9269	23.3294	22.507	4.51998	60.6183	23.5864	41.8857	23.132	0	0	0	5.44	0
ARL8B	13.4144	99.3317	97.9586	0	100	100	69.834	88.7502	88.1774	90.0378	86.9805	87.5606	67.4989	100	70.9796	100	74.7099	100	100	71.5705	100	100	79.2187	100	74.9009	100	22.5437	62.7699	57.1156	22.764	61.8446	30.9033	18.1524	100	21.9048	100	1.50395	0	0	58.299	0
CYB5B	13.4114	99.2059	97.988	0	100	100	87.5459	86.6794	85.0786	96.1036	83.9771	84.0799	89.6901	100	90.7916	100	26.3695	56.6016	60.7431	27.326	55.7204	49.7903	38.5519	65.4968	40.8283	60.1777	66.7866	62.7699	62.8213	72.7787	61.8446	37.5424	70.8621	100	76.5604	100	0	25	0	48.302	0
SORD	13.4018	92.9216	83.0078	0	88.5767	100	90.3069	18.8868	20.9722	96.9775	21.501	21.5597	64.9288	3.29752	68.6444	21.1705	84.873	36.9291	37.5606	86.3069	40.7108	34.182	82.4644	43.6216	84.124	46.9012	81.8622	46.8204	46.9672	86.5252	46.4606	20.8585	89.2348	34.895	92.3924	34.0045	0.869347	0	0	3.231	0
RER1	13.3935	95.8798	88.853	0	90.0652	100	45.1682	84.9684	87.9498	78.9336	87.7588	88.9264	67.587	100	71.2733	100	67.6604	100	100	69.6212	100	100	76.4136	100	78.3962	100	27.7868	67.3741	65.8393	32.7361	66.4782	41.127	25.5471	100	30.5258	100	18.0105	0	0	87.908	0
TMEM41A	13.3788	84.1925	61.9474	0.115204	74.8777	57.5855	34.6967	39.6681	44.4706	73.1458	42.4952	45.2342	22.5143	18.6911	26.8468	47.8558	11.0883	0	0	10.7572	0	0	14.4074	0	15.8907	0	51.5935	21.1485	20.7226	58.0629	21.0236	3.93958	34.0285	24.7246	40.5566	24.2537	0	25	0	5.7756	0
NDUFB9	13.3779	94.0917	86.1507	0	86.6975	65.7292	86.1287	94.7129	94.3604	95.6815	93.9565	94.0373	88.339	100	89.6901	100	96.5193	100	100	96.7758	100	100	96.7543	100	97.1068	100	92.576	57.4313	59.0028	94.6688	56.7484	33.0095	90.6007	100	93.5527	100	0.423619	0	0	92.872	0
SACM1L	13.3653	96.7269	90.8063	0	91.4564	100	24.1078	60.3613	60.3172	65.6766	58.0041	59.8032	33.676	45.86	38.3169	61.6023	29.3141	41.7829	40.6374	30.2729	45.7189	39.2778	32.5598	0	34.9244	0	13.6804	100	100	15.0022	100	100	15.2666	100	18.1451	100	2.21936	50	0	100	0
FAM118A	13.3508	68.6008	5.9627	1.63749	74.8777	19.4595	66.838	38.4344	41.4158	88.8982	39.1834	41.7095	26.0391	16.7871	30.4891	41.548	52.5187	35.0492	35.365	54.1986	38.5005	30.7696	32.4424	0	34.7922	0	73.7553	18.6738	18.0203	79.1893	18.9161	3.18353	67.6678	20.9208	73.6892	21.3436	0	25	0	1.6985	0
ABHD17A	13.348	85.2555	56.161	0	74.8777	57.5855	79.2627	95.9098	94.9479	93.4617	95.5867	94.6394	74.1959	100	67.9542	100	36.9511	55.5368	53.0328	34.1575	50.1248	43.7191	38.4785	65.4968	40.0499	60.1777	21.9415	19.5697	20.4435	26.017	19.812	4.07941	17.6311	20.9208	21.266	21.3436	0	0	0	79.025	0
RAB5C	13.3458	99.5771	98.8691	0	100	100	65.9421	95.3297	94.8451	88.5569	94.801	94.4926	79.5271	100	82.0238	100	61.3159	82.8022	82.2588	63.2157	81.429	78.1918	65.1784	100	67.6751	100	18.4021	62.7699	62.2632	18.7766	61.8446	36.8382	22.1618	100	20.1204	100	2.37371	0	0	65.5	0
SLC25A13	13.3451	97.0122	92.8771	0	91.4564	100	40.0352	40.5419	46.8791	76.3331	43.5527	48.1128	34.3222	20.0221	38.9338	50.9473	83.1987	40.1748	40.9017	84.7837	42.5466	35.996	84.5939	43.6216	86.136	46.9012	80.2027	48.9499	53.8993	85.0492	48.4579	27.5495	90.7108	100	93.6555	100	0	0	0	21.834	0
METTL7A	13.3433	92.4971	77.4269	0	80.6874	46.4606	86.65	77.6986	76.8542	95.8209	73.2193	75.6792	87.2375	58.0572	88.7649	73.2854	92.6715	79.5932	79.4537	93.4955	79.3876	75.8728	94.5366	100	95.1388	100	61.6243	62.7699	66.8086	67.9468	61.8446	42.5454	42.7082	100	49.8605	100	0.126159	25	0	72.857	0
CKS1B	13.3367	90.2323	75.4443	0	80.6874	51.6082	32.8536	31.194	30.4009	71.9418	33.4998	30.724	42.1354	9.23553	46.6882	31.0325	23.2927	22.4556	22.551	23.7633	24.7981	18.8558	24.3061	0	26.3475	0	34.4471	13.8567	15.575	39.8076	14.2312	2.34873	62.7331	13.9227	68.9455	14.0786	0.72297	0	0	0	0
PCOLCE	13.314	95.8159	88.1334	0	88.5767	65.7292	94.2282	51.5788	61.0662	98.2115	59.7591	64.2385	95.036	25.8592	95.3738	61.6023	67.9689	66.6765	68.2332	69.9865	72.1325	67.0415	70.5684	77.7127	72.9329	100	83.8229	42.341	40.4171	88.2141	43.582	17.2253	80.7094	27.8749	85.4384	29.6889	1.72844	0	0	18.195	0
MBLAC2	13.3087	93.8573	82.6553	0	84.0905	100	4.80247	4.91996	4.08283	33.4273	4.03877	4.18564	5.53679	0.631059	5.02276	0	13.3647	0	0	13.1812	0	0	13.7318	0	15.1711	0	62.1383	57.4313	50.3525	34.0579	56.7484	24.0571	75.8261	100	52.3792	100	0	0	0	10.658	0
CAMLG	13.3008	91.3421	79.0131	0	80.6874	100	54.8172	79.4463	75.503	83.7538	76.0684	74.3795	63.5923	100	67.2492	100	71.288	87.1494	87.0539	73.1106	86.4958	83.4651	73.0357	100	71.4936	100	35.7615	39.6607	40.0499	41.3056	39.6167	15.4772	34.0799	100	22.2059	100	2.36385	0	0	79.869	0
PLP2	13.292	98.3563	96.7543	0	88.5767	36.3857	93.3617	68.784	77.7941	97.9311	89.6314	83.5806	92.8036	33.3473	93.4352	100	87.5165	70.8621	73.1311	88.9566	75.8481	71.2877	86.5472	77.7127	88.0305	100	50.2864	50.727	46.0273	56.6456	53.8111	22.9699	32.8536	100	39.1247	100	3.12828	25	0	19.181	0
ATPIF1	13.2834	88.6353	67.4548	0	84.0905	65.7292	70.8254	91.9592	91.9518	90.4476	90.6594	91.4819	76.722	100	78.9103	100	0	0	0	0	0	0	0	0	0	0	0	0	0	0	0	0	0	0	0	0	100	0	0	0	0
TUBB1	13.2766	89.9997	63.8713	0	74.8777	19.4595	58.7017	8.13629	8.10692	85.4224	11.3453	9.00279	10.1483	0.631059	13.2325	9.40667	11.6023	0	0	11.3227	0	0	9.26715	0	9.91335	0	88.3022	35.8202	34.381	91.6287	35.666	11.1807	86.5839	24.7246	90.4024	24.2537	0.664787	0	0	15.712	0
FABP4	13.2612	95.4893	88.148	0	88.5767	65.7292	99.6475	41.9004	40.1087	99.8844	47.0701	40.9458	99.5007	14.0837	99.5153	39.0513	98.1348	40.1748	41.9004	98.2167	44.1475	37.5634	96.1081	43.6216	96.5927	46.9012	99.1849	46.2843	40.9899	99.3244	47.7016	17.36	99.0307	30.2908	99.1041	34.0045	6.71554	0	0	3.4178	0
LSM4	13.259	87.452	54.4573	0	80.6874	41.4819	57.3653	87.8323	86.5178	84.8939	85.622	85.7248	68.806	100	72.4482	100	70.1718	100	100	69.0583	100	100	74.5043	100	76.5311	100	70.0103	57.4313	55.3679	75.7967	56.7484	29.0903	73.8802	100	79.4757	100	0.207862	0	0	100	0
RFTN1	13.2543	97.7023	95.6822	0	93.8341	100	68.0423	43.7583	42.6201	89.3552	46.3137	43.3397	75.6205	17.6352	78.7047	43.2516	54.1783	53.1429	53.1062	34.9638	47.3344	40.9214	53.0621	56.1354	45.0874	46.9012	48.1495	59.6417	51.8799	54.5308	58.8119	25.4893	40.4832	34.895	47.5621	34.0045	0.784487	0	0	8.4262	0
GLB1L2	13.2516	81.8344	64.2238	7.42837	74.8777	65.7292	62.0062	17.1978	22.8962	86.8728	20.2085	23.2633	18.4315	4.11168	22.529	23.1385	17.3447	0	0	17.6878	0	0	13.9815	0	15.4501	0	0	0	0	0	0	0	0	0	0	0	0	0	0	5.0164	0
UGCG	13.239	82.5833	57.2918	0.115204	74.8777	51.6082	66.559	54.9714	57.3946	88.794	58.0041	58.3492	59.5535	27.1565	63.5189	54.1563	75.5177	47.2904	48.9279	77.1596	48.8031	41.8123	54.2811	56.1354	56.719	60.1777	49.3024	15.3326	13.9227	55.6616	14.2312	1.67577	75.7821	16.4341	81.0765	15.396	4.69769	0	0	24.355	0
RAB8A	13.2376	95.9726	89.088	0	91.4564	100	38.6253	49.9853	54.3105	75.5202	55.0375	55.6763	52.6362	25.8592	56.8219	57.6663	41.0927	50.7417	54.4867	42.5589	58.0996	51.7851	54.942	56.1354	57.3506	60.1777	23.6085	62.7699	63.0856	27.963	61.8446	37.9152	26.1859	100	31.4363	100	7.8582	0	0	35.994	0
POLR2I	13.23	86.9668	65.3253	0	74.8777	41.4819	78.7928	86.8263	86.7675	93.2956	83.7494	85.8716	85.4751	100	87.2815	100	88.4858	100	100	89.0954	100	100	89.5726	100	90.7182	100	58.4667	45.2269	45.7189	64.8553	44.7937	19.7302	50.9032	100	47.6869	100	0	0	0	100	0
UBE2G2	13.2279	95.4367	87.4725	0	88.5767	65.7292	55.4193	85.1447	86.1287	84.0092	83.5952	85.6954	60.376	100	64.2826	100	52.225	84.6894	84.4544	53.8533	84.9244	82.8306	58.9661	100	61.5656	100	61.1837	18.6738	18.035	67.5356	18.9161	3.18871	83.8963	20.1571	88.1774	20.5008	0.907532	0	0	43.295	0
ADD2	13.2275	90.2516	74.4162	0	74.8777	100	33.676	12.8506	6.57953	45.5432	3.96534	4.12689	46.042	3.70296	4.84653	0	71.5817	61.6978	58.3199	64.7761	55.7204	49.7903	63.5189	56.1354	65.3253	46.9012	94.3163	41.6581	39.815	63.6143	41.4158	14.9952	95.3297	34.895	32.2808	34.0045	0.605898	0	0	19.519	0
NDUFB10	13.2242	96.9838	92.7302	0	92.6764	65.7292	89.3376	98.0173	98.0834	96.6743	97.9586	98.054	92.1721	100	92.9211	100	98.9132	100	100	98.9918	100	100	99.0894	100	99.1188	100	97.4886	67.3741	68.8794	98.1569	66.4782	45.5257	90.2041	100	93.2149	100	0	0	0	94.935	0
KDELR2	13.2208	86.553	52.9593	1.63749	86.6975	57.5855	84.5205	89.859	90.8797	95.1545	90.116	90.9458	92.4071	100	93.1267	100	86.7381	100	100	88.2476	100	100	90.2335	100	91.2763	100	0	0	0	0	0	0	0	0	0	0	0.596113	25	0	22.944	0
MAPT	13.2132	82.4179	57.8205	19.8635	80.6874	57.5855	71.9048	25.716	20.9429	81.041	20.7813	19.8267	83.7421	7.86931	44.6762	17.2933	92.4952	63.1297	59.9207	80.1771	55.7204	49.7903	85.6807	56.1354	80.4377	46.9012	99.038	45.2269	43.8831	94.0153	44.7937	18.2606	98.7663	34.895	87.0759	34.0045	6.03486	0	0	14.222	0
NDUFAF2	13.2076	88.7416	73.4763	0.115204	80.6874	100	39.9545	67.7486	65.619	76.2954	65.1858	64.7672	48.289	50.2251	52.739	66.3901	66.1331	81.8622	81.686	67.9484	80.4303	76.7262	70.304	100	72.6538	100	93.2516	67.3741	68.8794	95.1682	66.4782	45.5257	85.6513	100	89.602	100	0	0	0	90.072	0
MINPP1	13.2065	84.417	54.7951	0	74.8777	100	28.007	31.0104	34.0579	68.6755	32.3469	34.381	25.3929	11.6892	29.7988	34.2635	37.1567	35.0492	34.7041	38.3165	38.5005	32.0412	51.3144	43.6216	53.8258	46.9012	52.9006	36.1433	38.2729	59.2671	36.114	14.2311	34.7848	100	41.3937	100	0	0	0	31.556	0
SCAMP2	13.2061	97.7135	93.7436	0	100	100	57.9233	85.3062	88.3536	85.1222	89.389	89.7929	71.288	100	74.754	100	48.3918	57.637	64.1284	50.0032	64.7085	58.719	57.0862	65.4968	59.5682	68.1304	62.1383	50.727	54.8245	68.4241	50.2056	28.5351	44.4118	100	51.52	100	2.15401	50	0	11.283	0
ABCB6	13.1982	95.612	90.3363	0	92.6764	100	72.3087	72.9109	68.8941	90.994	69.9368	68.1304	63.9595	50.2251	67.6311	66.3901	9.39932	0	0	8.85222	0	0	10.398	0	11.2498	0	48.3698	53.2163	52.1075	54.7804	52.6215	25.7059	28.6679	100	34.4397	100	2.4992	25	0	11.522	0
NT5DC2	13.1864	81.12	49.8164	0.115204	74.8777	65.7292	81.0398	58.3052	55.8525	94.0439	56.7411	55.412	70.6859	36.3974	74.2547	57.6663	65.0756	55.5368	56.6162	66.8394	59.6343	53.1329	59.9207	43.6216	62.4908	46.9012	93.0019	25.2974	25.481	94.9625	25.3268	6.19564	82.0091	34.895	86.5178	34.0045	0	0	0	37.933	0
HSD17B12	13.1858	99.4136	98.3257	0	100	100	43.7142	48.6635	45.5427	78.2155	46.4973	45.1021	34.381	31.6674	39.0219	45.2563	57.2331	54.3545	56.3959	58.9543	55.7204	49.7903	61.0956	56.1354	63.6951	60.1777	24.6512	100	100	29.1967	100	100	16.6177	100	19.8781	100	0.315445	25	0	87.421	0
NDRG4	13.1797	91.184	80.7461	0.115204	80.6874	100	90.6741	32.7655	28.0364	93.1178	28.3375	27.1112	93.9639	12.2308	82.0532	26.4062	91.4965	73.8067	71.6552	92.491	70.3187	65.1531	92.2456	65.4968	92.9946	60.1777	78.0511	37.0759	38.3463	81.1499	36.8409	13.9115	88.2802	24.7246	64.6791	24.2537	0.391975	0	0	14.935	0
TUBB4B	13.174	99.9784	99.9559	0	100	100	95.6822	100	100	98.634	100	100	97.9586	100	98.0173	100	98.0761	100	100	98.1702	100	100	97.3711	100	97.6355	100	82.0091	67.3741	66.4929	86.65	66.4782	42.1116	54.4573	100	45.9172	100	0.817728	0	0	71.62	0
CHCHD4	13.1737	84.9061	61.5362	0	74.8777	51.6082	18.1598	56.8512	53.5468	60.2797	54.4353	53.0915	20.1204	45.86	24.4089	61.6023	58.0849	66.6765	67.9836	59.8144	66.7793	61.7547	60.0969	71.9624	62.7111	68.1304	85.7688	67.3741	68.8794	89.7489	66.4782	45.5257	78.5578	100	83.654	100	0	0	0	99.98	0
SPTLC2	13.158	92.2743	81.4363	0	80.6874	100	43.817	42.0473	41.9298	78.2553	41.4598	41.9445	38.3904	27.1565	25.4516	47.8558	48.4065	44.8891	48.4359	37.8597	45.7189	39.2778	44.4412	43.6216	46.9966	46.9012	22.5437	67.3741	68.8794	26.6779	66.4782	45.5257	24.6512	100	29.5198	100	0.949489	25	0	52.569	0
ABRACL	13.1392	94.5754	85.7541	0	84.0905	57.5855	70.2159	40.6521	40.7549	90.1837	40.6668	40.843	73.9756	21.4092	77.2213	41.548	76.4136	54.3545	56.5428	78.1699	48.8031	41.5074	57.4974	71.9624	59.9794	68.1304	92.2162	26.0905	25.9216	94.3971	26.1198	6.41562	88.3977	30.2908	91.805	29.6889	0	0	0	4.2677	0
UBTD2	13.1172	92.9461	81.0545	0	86.6975	65.7292	50.3158	43.4278	44.5734	81.6182	44.2503	44.823	59.8766	22.9158	63.8126	45.2563	66.2359	70.2012	69.768	68.07	73.3221	68.2833	70.0543	71.9624	72.4629	75.2901	75.1432	32.6406	31.3849	80.5845	32.5745	9.41387	73.4469	30.2908	73.3368	29.6889	0	0	0	3.8532	0
CORO7	13.1134	82.7855	68.6298	7.42837	74.8777	65.7292	59.6417	47.54	46.1448	85.8391	44.9772	45.5794	50.8592	31.6674	55.221	45.2563	10.5155	0	0	7.65717	0	0	9.64899	0	9.57556	0	52.9006	20.0543	20.1939	59.2671	19.812	3.77391	74.5778	22.6392	80.0632	22.2157	0	0	0	27.859	0
FGB	13.1052	83.996	59.7298	0.115204	74.8777	65.7292	99.6622	6.57953	11.7785	99.8892	9.34058	12.9534	99.5153	0.631059	99.53	9.40667	99.9266	40.1748	41.1588	99.9224	44.1475	37.5634	99.9413	56.1354	99.9413	60.1777	85.7688	57.4313	56.2564	89.7489	61.8446	37.5424	56.0288	100	62.8433	100	61.617	25	0	0.34257	0
UBE2D1	13.105	93.0257	82.3028	0	74.8777	12.9461	71.993	50.6535	46.6295	90.8946	51.4907	46.6295	42.0032	24.4274	46.556	47.8558	57.0128	36.9291	37.4578	58.713	40.7108	34.182	48.9793	43.6216	51.5935	46.9012	81.2601	22.294	22.5143	85.9377	22.2279	4.77112	93.5673	23.5864	95.7262	23.132	1.39427	0	0	25.703	0
NDUFS8	13.1045	94.0737	87.164	0	86.6975	100	72.5363	91.6214	91.5406	91.0844	90.1895	90.8357	75.3268	100	78.4109	100	85.2108	78.0438	78.1319	86.6918	78.455	74.7936	87.0906	100	88.5593	100	98.0834	62.7699	62.8213	98.5314	61.8446	37.5424	92.8036	100	95.1975	100	0	0	0	96.02	0
GOLGA7	13.0963	96.0016	88.7942	0	90.0652	100	80.8782	84.4911	82.5525	82.1151	81.1867	81.2895	68.9235	100	48.9205	100	84.6527	100	100	60.3881	100	100	76.0317	100	72.9182	100	35.7615	43.5453	43.2663	37.8837	43.2149	17.7919	49.5594	100	56.7631	100	1.17282	0	0	58.928	0
LZTS1	13.0912	83.8646	70.4215	1.63749	74.8777	46.4606	28.9176	19.4302	17.2566	69.3145	17.5062	16.7572	22.7934	4.91773	14.6718	15.4355	50.9179	38.5739	36.9805	13.7667	0	0	47.2757	43.6216	10.4127	0	98.7517	24.4456	25.4516	98.9646	24.1886	6.09432	80.9223	34.895	85.6367	34.0045	0	0	0	9.9854	0
PI4K2A	13.0822	94.51	88.1774	0	90.0652	100	34.9244	61.7565	58.2758	73.3191	58.452	57.4974	27.0084	45.86	31.4437	61.6023	23.6892	28.4697	28.0805	24.2377	24.7981	18.8558	26.7	0	26.6412	0	33.7494	59.6417	59.3332	39.132	58.8119	33.4015	21.9562	100	26.5678	100	0.42672	0	0	45.18	0
SERINC1	13.0401	91.6504	78.6165	0	80.6874	100	92.4365	96.4092	96.4532	95.4254	96.1375	96.321	94.5954	100	91.849	100	95.9759	100	100	96.2958	100	100	96.7837	100	96.2403	100	90.2115	31.5538	33.5879	92.9578	31.6199	10.9951	71.523	100	77.236	100	0.493692	75	0	10.123	0
PFKM	13.018	95.2256	85.6367	0	86.6975	100	93.0974	67.4695	60.9928	97.8457	62.6671	59.5388	93.2736	45.86	93.8904	61.6023	93.9932	77.2654	76.6339	94.6089	75.8481	71.7223	93.8758	71.9624	94.4926	68.1304	93.6481	44.7937	44.0446	95.4545	44.3604	18.3551	90.7329	27.8749	93.6701	27.3633	2.8351	0	0	29.435	0
COPZ1	13.0096	94.1936	84.5792	0	86.6975	100	51.2777	91.0853	91.805	82.0899	91.6875	91.8784	71.3394	100	74.8201	100	72.786	100	100	74.5608	100	100	78.8809	100	80.6873	100	26.6559	62.7699	66.0743	31.4951	61.8446	41.4889	29.9383	100	35.9891	100	0.899806	0	0	100	0
UGDH	13.0075	88.2952	69.4081	0	74.8777	100	81.1573	43.0753	49.6842	94.093	48.2303	51.3585	56.8512	18.6911	60.9928	50.9473	70.4068	43.3984	45.4545	72.2717	47.3344	40.2459	72.6979	56.1354	74.7834	60.1777	80.5331	49.7797	47.0407	85.3136	55.1035	28.2753	88.6474	34.895	91.9959	100	3.14018	0	0	55.448	0
VBP1	12.9991	94.361	84.1093	0	88.5767	100	56.2197	79.5565	75.0698	83.0838	75.6646	73.8434	59.4654	100	62.7111	100	74.9449	83.8155	82.9417	76.6089	82.4497	79.7302	70.8327	77.7127	73.1091	75.2901	79.4243	67.3741	67.8367	84.4471	66.4782	44.0178	80.9517	100	85.666	100	0	0	0	99.51	0
CNBP	12.9925	92.8726	85.0345	0.115204	86.6975	100	95.4105	100	100	98.5522	100	100	95.7116	100	96.0053	100	97.2389	100	100	97.3489	100	100	97.8558	100	98.0761	100	63.2619	51.9386	47.8484	69.577	51.3879	21.8668	33.8963	34.895	40.4024	34.0045	1.30325	0	0	71.332	0
PEMT	12.9855	91.8196	81.5245	0	74.8777	31.2014	81.5905	60.5375	62.8727	94.2426	56.7411	61.8299	67.1464	50.2251	70.8474	66.3901	82.2147	69.4081	71.0824	83.8306	69.4522	64.0278	85.9744	77.7127	87.4284	75.2901	0	0	0	0	0	0	0	0	0	0	0.118126	25	0	15.052	0
GOLM1	12.982	94.355	85.3282	0	84.0905	65.7292	88.3536	55.177	57.189	96.3639	47.3711	55.7057	79.1452	36.3974	81.686	47.8558	85.387	77.2654	76.8982	86.9073	75.011	70.5116	82.7728	77.7127	84.3736	75.2901	75.738	48.1495	53.6643	81.1499	47.7016	27.3792	65.5456	100	71.5817	100	3.20012	25	0	19.395	0
BCAT1	12.981	91.7633	79.439	0	84.0905	65.7292	43.7142	17.1097	19.3861	78.2155	19.6651	19.7386	26.8468	2.91414	31.2968	20.0764	26.0538	25.76	25.9803	26.9642	28.4109	21.368	13.9374	0	15.3914	0	81.7154	50.727	48.7884	86.3563	50.2056	22.4498	91.4672	100	94.287	100	1.30325	0	0	9.9129	0
CFL2	12.9757	94.2953	83.9918	0	88.5767	100	72.0223	48.1495	42.7229	90.9092	42.9505	41.6361	70.2746	27.1565	73.8288	37.9938	90.116	78.0438	77.2213	91.2246	79.3876	75.704	90.7769	100	91.7609	100	93.5159	51.9386	47.8925	95.3738	51.3879	21.8944	95.5206	34.895	96.9305	34.0045	1.03164	0	0	15.063	0
SPRY4	12.9731	87.2202	80.7314	1.63749	74.8777	51.6082	55.8158	35.7101	33.8816	84.1979	36.158	33.9991	41.7682	12.8472	46.277	35.0272	36.606	44.8891	45.7336	37.7345	48.8031	42.3698	37.7735	43.6216	40.0793	46.9012	88.4344	21.266	21.2953	91.7462	21.1925	4.28176	63.8713	20.9208	70.0103	20.5008	0.849432	0	0	14.507	0
APH1A	12.9689	96.7955	92.3777	0	93.8341	100	66.1331	95.7189	95.9759	88.6279	95.7116	95.9025	76.4576	100	79.3802	100	77.5004	100	100	79.1655	100	100	83.419	100	84.9758	100	0	0	0	0	0	0	0	0	0	0	4.45975	0	0	21.073	0
POMGNT2	12.962	78.2635	53.1502	7.42837	74.8777	51.6082	58.2464	59.3626	53.0181	85.2525	53.8185	51.6522	63.093	40.0113	66.8527	54.1563	57.4534	75.8849	74.8421	59.1957	74.262	69.8119	64.8113	77.7127	67.4255	75.2901	64.87	35.3209	34.7188	46.8351	35.2475	11.5167	54.3252	34.895	57.9968	34.0045	1.06868	25	0	22.619	0
GNAI1	12.9591	96.9325	92.2015	0	94.9904	100	58.7605	49.0894	42.5173	79.8987	44.0079	41.5626	60.5375	31.6674	43.5012	41.548	74.2987	73.0651	71.6405	60.0333	69.4522	64.8324	67.5136	65.4968	59.0836	60.1777	79.9971	57.4313	60.0382	46.0126	56.7484	34.0977	84.8583	100	50.6682	100	0.255132	0	0	20.754	0
GAL	12.9578	98.1447	96.534	0	96.1792	100	99.1188	13.7465	14.7158	99.7153	16.838	15.1124	94.0373	1.60702	94.5954	12.9975	9.4287	0	0	8.89312	0	0	8.70906	0	8.06286	0	98.6856	100	100	98.9205	100	100	99.8384	100	99.8531	100	2.51969	0	0	89.455	0
GMEB2	12.9503	91.5059	77.9263	0	74.8777	31.2014	25.5911	43.2075	43.9859	66.9072	45.9025	44.4999	25.2019	18.6911	29.5932	45.2563	16.9775	0	0	17.2637	0	0	17.9762	0	19.7386	0	37.5606	38.7428	39.2569	43.2002	38.7796	14.961	40.5713	100	47.6869	100	0	0	0	35.582	0
LBR	12.9501	94.504	83.7568	0	84.0905	100	61.6537	47.2243	50.213	86.7313	53.8185	51.8431	59.8326	18.6911	63.7685	47.8558	52.3865	43.3984	44.566	54.056	47.3344	40.2459	55.6323	56.1354	58.1583	60.1777	66.2138	55.7351	59.2157	72.2573	56.7484	37.7422	64.2312	100	70.3774	100	1.90556	25	0	26.036	0
SEPT9	12.9484	95.9436	87.6928	0	90.0652	100	62.7258	73.5057	72.8595	87.1959	77.2434	73.6378	76.3108	50.2251	79.2627	73.2854	0	0	0	0	0	0	0	0	0	0	0	0	0	0	0	0	0	0	0	0	1.63842	0	0	0	0
[truncated: 5,342 more rows]

## Sheet: S10.Drug phase score
Supplemental Table S10 - Drug phase score assigned to known-positive targets
[truncated: 28 more rows]

[truncated: 1 more sheets: S11.Drug mode of action ]
